# Supplementary material for: Transmembrane effector substrates of type IV secretion systems: mechanisms of secretion and insertion into host cell membranes
Source: Microlife. 2026 Feb 27;7:uqag007. doi: 10.1093/femsml/uqag007 (PMC12981334; doi:10.1093/femsml/uqag007)
Supplement: uqag007_Supplemental_File [file uqag007_supplemental_file.xlsx]

## Sheet: Philadelphia 1
DeepTMHMM prediction of Legionella pneumophila str. Philadelphia 1 effectors (from SecReT4 2.0)
Literature validated
Letter code:	signal peptide (S), inside cell/cytosol (I), alpha membrane (M), beta membrane (B), periplasm (P) and outside cell/lumen of ER/Golgi/lysosomes (O)
										DeepTMHMM											ΔG prediction (window 18-35 length corr. ON); threshold <1.5 kcal/mol														ΔG prediction (window 12-17 length corr. OFF); threshold <1.5 kcal/mol
FASTA	RefSeq	UniProt ID	Gene name	Protein name	Description	Sequence	Protein length [aa]	UniProt TME prediction	ΔG TMS prediction #TMSs (window 18-35 length corr. ON) Krampen et al. 2018	Deep TMHMM TMS prediction #TMSs	Letter	interval [#aa]	Interval lengths [#aa]	Sequence of intervals	Topology	TMS length [#aa]	Periplasmic loop length [#aa]	N-tail length [#aa]	C-tail length [#aa]	Cleavable signal sequence	ΔG TMS prediction #TMSs	ΔG TMS prediction hydrophobicities [kcal/mol]	TMS positions	TMS lengths [#aa]	TMS sequences	N-terminus position	N-terminus length [#aa]	N-terminus sequence	C-terminus position	C-terminus length [#aa]	C-terminus sequence	Loop positions	Loop lengths [#aa]	Loop sequences	ΔG TMS prediction #TMSs	ΔG TMS prediction hydrophobicities [kcal/mol]	TMS positions	TMS lengths [#aa]	TMS sequences	N-terminus position	N-terminus length [#aa]	N-terminus sequence	C-terminus position	C-terminus length [#aa]	C-terminus sequence	Loop positions	Loop lengths [#aa]	Loop sequences
gi|52840264|ref|YP_094063.1| | GLOB	YP_094063.1	Q5ZZK2	RavA	hypothetical protein lpg0008	Uncharacterized protein	MTFTCDELKGLEHPYEVLGNGDALAENREELNKLSNDEKLVLASRLVLECPVNELKDFSHAIEAARMPQDDSDTFHSFLFQAYQVKKRIISLLDPRNKNPHSMILEKEFDGELFNNFNKLAIDVLNNNEVAIALRLAETTPAQDRSRVSQNINNIFPQSLFAAKVGHAFAVRRDIERLLLGDRPDQFFSSREFKIDSCIEFASLFNVINDKESSIAGKLALRTPAENRTDVVMKIKGFCAEDSELAIKVQSALALRRDIERNLLGDNPEQFFNSRDFSVDLCLEFAILFPELLKGHEQAIGEKLAKLDAKVRSDISRKLEMINGAAHEQSSPFRIIASAMVPKEEPCLTKPTPVVLPSTEEIVPKQESPTSLRNRNVLFKEQTEEHKKKNSQMEPIVSD…	419		0	0	['I']	[[1, 419]]	[419]	['MTFTCDELKGLEHPYEVLGNGDALAENREELNKLSNDEKLVLASRLVLECPVNELKDFSHAIEAARMPQDDSDTFHSFLFQAYQVKKRIISLLDPRNKNPHSMILEKEFDGELFNNFNKLAIDVLNNNEVAIALRLAETTPAQDRSRVSQNINNIFPQSLFAAKVGHAFAVRRDIERLLLGDRPDQFFSSREFKIDSCIEFASLFNVINDKESSIAGKLALRTPAENRTDVVMKIKGFCAEDSELAIKVQSALALRRDIERNLLGDNPEQFFNSRDFSVDLCLEFAILFPELLKGHEQAIGEKLAKLDAKVRSDISRKLEMINGAAHEQSSPFRIIASAMVPKEEPCLTKPTPVVLPSTEEIVPKQESPTSLRNRNVLFKEQTEEHKKKNSQMEPIV…	in			419	419	0	0														1	0.935	['281-293']	[13]	['LCLEFAILFPELL']	1-280	280	MTFTCDELKGLEHPYEVLGNGDALAENREELNKLSNDEKLVLASRLVLECPVNELKDFSHAIEAARMPQDDSDTFHSFLFQAYQVKKRIISLLDPRNKNPHSMILEKEFDGELFNNFNKLAIDVLNNNEVAIALRLAETTPAQDRSRVSQNINNIFPQSLFAAKVGHAFAVRRDIERLLLGDRPDQFFSSREFKIDSCIEFASLFNVINDKESSIAGKLALRTPAENRTDVVMKIKGFCAEDSELAIKVQSALALRRDIERNLLGDNPEQFFNSRDFSVD	294-419	126	KGHEQAIGEKLAKLDAKVRSDISRKLEMINGAAHEQSSPFRIIASAMVPKEEPCLTKPTPVVLPSTEEIVPKQESPTSLRNRNVLFKEQTEEHKKKNSQMEPIVSDSEEEEEKQNCWTSFCGLFGK	[]	[]	[]
gi|52840268|ref|YP_094067.1| | GLOB	YP_094067.1	Q5ZZJ8	CegC1/PlcC	hypothetical protein lpg0012	Type IV secretion protein Dot	MNTTEHTELGNGLLMDKIEGNPYLRIDEFGVLHLRLQRFGENNLPEPMELEMSAGEIIAMAGDYFTQANWTMDLDLPKCELFNSPAELGKHLIRKPIDPKEENALITAYNNLAAPDVTRKEIDRIYSINNANYVPFSPTLNFYAQQLMYYFRVKDYGEMLVRNQTHFTPWSIRVYILGHAIALRYARLSYELKQLATDRNYQSDNPDLSTLKISLQNKNETLSSNTLLDLANRYHAQAYSIELFTFHYYSDHFATGHMSMIGDLRVVLKERFGVWGNILANNLHDEVNRVGVYTVRPYDPTPNTTEAPSRARGDGKFDTCLNQFNRLACLNGMTASLKDINQVLSGGVIPEQKKFGGLVHMPDVDFNSRQHQPLLVLSKGKVYYRNNLSQIHIISPSEY…	525		1	0	['I']	[[1, 525]]	[525]	['MNTTEHTELGNGLLMDKIEGNPYLRIDEFGVLHLRLQRFGENNLPEPMELEMSAGEIIAMAGDYFTQANWTMDLDLPKCELFNSPAELGKHLIRKPIDPKEENALITAYNNLAAPDVTRKEIDRIYSINNANYVPFSPTLNFYAQQLMYYFRVKDYGEMLVRNQTHFTPWSIRVYILGHAIALRYARLSYELKQLATDRNYQSDNPDLSTLKISLQNKNETLSSNTLLDLANRYHAQAYSIELFTFHYYSDHFATGHMSMIGDLRVVLKERFGVWGNILANNLHDEVNRVGVYTVRPYDPTPNTTEAPSRARGDGKFDTCLNQFNRLACLNGMTASLKDINQVLSGGVIPEQKKFGGLVHMPDVDFNSRQHQPLLVLSKGKVYYRNNLSQIHIISPS…	in			525	525	0	1	1.283	['167-188']	[22]	['FTPWSIRVYILGHAIALRYARL']	1-166	166	MNTTEHTELGNGLLMDKIEGNPYLRIDEFGVLHLRLQRFGENNLPEPMELEMSAGEIIAMAGDYFTQANWTMDLDLPKCELFNSPAELGKHLIRKPIDPKEENALITAYNNLAAPDVTRKEIDRIYSINNANYVPFSPTLNFYAQQLMYYFRVKDYGEMLVRNQTH	189-525	337	SYELKQLATDRNYQSDNPDLSTLKISLQNKNETLSSNTLLDLANRYHAQAYSIELFTFHYYSDHFATGHMSMIGDLRVVLKERFGVWGNILANNLHDEVNRVGVYTVRPYDPTPNTTEAPSRARGDGKFDTCLNQFNRLACLNGMTASLKDINQVLSGGVIPEQKKFGGLVHMPDVDFNSRQHQPLLVLSKGKVYYRNNLSQIHIISPSEYEALRENPEKHGYKELTSKWAAFKLVTKLRLFPYLYDGSVMPVSDEKLAEIIADEKRRNPQRAPIPTPSCLPESEPTVFDWRTKASWRNNKDSLDILDGLKKHSILAAKQTHSAIQEEEEVRLNLGV	[]	[]	[]	1	0.573	['174-185']	[12]	['VYILGHAIALRY']	1-173	173	MNTTEHTELGNGLLMDKIEGNPYLRIDEFGVLHLRLQRFGENNLPEPMELEMSAGEIIAMAGDYFTQANWTMDLDLPKCELFNSPAELGKHLIRKPIDPKEENALITAYNNLAAPDVTRKEIDRIYSINNANYVPFSPTLNFYAQQLMYYFRVKDYGEMLVRNQTHFTPWSIR	186-525	340	ARLSYELKQLATDRNYQSDNPDLSTLKISLQNKNETLSSNTLLDLANRYHAQAYSIELFTFHYYSDHFATGHMSMIGDLRVVLKERFGVWGNILANNLHDEVNRVGVYTVRPYDPTPNTTEAPSRARGDGKFDTCLNQFNRLACLNGMTASLKDINQVLSGGVIPEQKKFGGLVHMPDVDFNSRQHQPLLVLSKGKVYYRNNLSQIHIISPSEYEALRENPEKHGYKELTSKWAAFKLVTKLRLFPYLYDGSVMPVSDEKLAEIIADEKRRNPQRAPIPTPSCLPESEPTVFDWRTKASWRNNKDSLDILDGLKKHSILAAKQTHSAIQEEEEVRLNLGV	[]	[]	[]
gi|52840277|ref|YP_094076.1| | GLOB	YP_094076.1	Q5ZZI9	lpg0021	hypothetical protein lpg0021	Alpha helix protein	MDEQISKSQKKRDAHYLQDIGIKFIDLSASKLDSLPLPDNLRQAIVDARSIKSHGAKRRQAQLIGKLMRAADFEAILAAYEKILEEESSVTASFHEIELWRDRLLQDGKDALTEFIDAYQPEDVQQLRQLIKKALDDQMKEKNTGAAKALFRYLRSLIK	159		0	0	['I']	[[1, 159]]	[159]	['MDEQISKSQKKRDAHYLQDIGIKFIDLSASKLDSLPLPDNLRQAIVDARSIKSHGAKRRQAQLIGKLMRAADFEAILAAYEKILEEESSVTASFHEIELWRDRLLQDGKDALTEFIDAYQPEDVQQLRQLIKKALDDQMKEKNTGAAKALFRYLRSLIK']	in			159	159	0	0														0		[]	[]	[]	1-159	159	MDEQISKSQKKRDAHYLQDIGIKFIDLSASKLDSLPLPDNLRQAIVDARSIKSHGAKRRQAQLIGKLMRAADFEAILAAYEKILEEESSVTASFHEIELWRDRLLQDGKDALTEFIDAYQPEDVQQLRQLIKKALDDQMKEKNTGAAKALFRYLRSLIK	1-159	159	MDEQISKSQKKRDAHYLQDIGIKFIDLSASKLDSLPLPDNLRQAIVDARSIKSHGAKRRQAQLIGKLMRAADFEAILAAYEKILEEESSVTASFHEIELWRDRLLQDGKDALTEFIDAYQPEDVQQLRQLIKKALDDQMKEKNTGAAKALFRYLRSLIK	[]	[]	[]
gi|52840286|ref|YP_094085.1| | GLOB	YP_094085.1	Q5ZZI0	RavB	hypothetical protein lpg0030	Integrase	MLCNGSLLMKTEALLSWLNVESNESYDSIRIKYQLRLEALEKEERIKKMGGINPFAPKIPLNNPRIITSKEIQEAWAAIDSLSKYQQFKGLVAQEENLSTIPNKKMDSKREETKLTHFVRERAQGPRGRRLPAHLQAKIKRVSLDKPHSKLITEGAEQQINAILDKTTLSVSDLQSAVYTAVQNYTNYHMKSENKNNPKYNRGQGDGFFSFFRHGSFGITTANNLYTSINAKNATLDETIEKLKDFLGHSSRAYHHHSFTSYLADALAEKGLLTSHPASRYKQEDVVNQLDQWIAQNSTVNFLK	304		0	0	['I']	[[1, 304]]	[304]	['MLCNGSLLMKTEALLSWLNVESNESYDSIRIKYQLRLEALEKEERIKKMGGINPFAPKIPLNNPRIITSKEIQEAWAAIDSLSKYQQFKGLVAQEENLSTIPNKKMDSKREETKLTHFVRERAQGPRGRRLPAHLQAKIKRVSLDKPHSKLITEGAEQQINAILDKTTLSVSDLQSAVYTAVQNYTNYHMKSENKNNPKYNRGQGDGFFSFFRHGSFGITTANNLYTSINAKNATLDETIEKLKDFLGHSSRAYHHHSFTSYLADALAEKGLLTSHPASRYKQEDVVNQLDQWIAQNSTVNFLK']	in			304	304	0	0														0		[]	[]	[]	1-304	304	MLCNGSLLMKTEALLSWLNVESNESYDSIRIKYQLRLEALEKEERIKKMGGINPFAPKIPLNNPRIITSKEIQEAWAAIDSLSKYQQFKGLVAQEENLSTIPNKKMDSKREETKLTHFVRERAQGPRGRRLPAHLQAKIKRVSLDKPHSKLITEGAEQQINAILDKTTLSVSDLQSAVYTAVQNYTNYHMKSENKNNPKYNRGQGDGFFSFFRHGSFGITTANNLYTSINAKNATLDETIEKLKDFLGHSSRAYHHHSFTSYLADALAEKGLLTSHPASRYKQEDVVNQLDQWIAQNSTVNFLK	1-304	304	MLCNGSLLMKTEALLSWLNVESNESYDSIRIKYQLRLEALEKEERIKKMGGINPFAPKIPLNNPRIITSKEIQEAWAAIDSLSKYQQFKGLVAQEENLSTIPNKKMDSKREETKLTHFVRERAQGPRGRRLPAHLQAKIKRVSLDKPHSKLITEGAEQQINAILDKTTLSVSDLQSAVYTAVQNYTNYHMKSENKNNPKYNRGQGDGFFSFFRHGSFGITTANNLYTSINAKNATLDETIEKLKDFLGHSSRAYHHHSFTSYLADALAEKGLLTSHPASRYKQEDVVNQLDQWIAQNSTVNFLK	[]	[]	[]
gi|52840294|ref|YP_094093.1| | GLOB	YP_094093.1	Q5ZZH2	AnkQ/legA10	ankyrin repeat-containing protein	Ankyrin repeat-containing protein	MLMAATIPHIETITFTDWFLAIIDTPDIPIDEIEIRVAEGFKRKLTERQFQQLTELIHLISFIKHKKISNPTLALRIYVDENTSSLSRTALVEAVRMLPPEDNKTYELAAYLAQKNKLERYTNITKVPPLQIYQGDGVFEQYDEWILLFELFGLTQATPSDFIPAIAHLLITKNLGIPDLRALSKFMSTTHKLGILSQSFMNNMTPHLCNGQIIEKYESLLLKLQINDLLTEEILEVIYPLLNQPDALDAFFSLYHEEPSHDSALSFLREILPSFCAMSLPSKESYDDQVPTNTPLHLAVIESDKGNLERTLAFANRNLLIKCSYENTALLLACKLADKESARLILAKMQELGCDVNQRDHHGMTALHWANFYHFDELIRELEIAGADPQLKAANGKTC…	507		0	0	['I']	[[1, 507]]	[507]	['MLMAATIPHIETITFTDWFLAIIDTPDIPIDEIEIRVAEGFKRKLTERQFQQLTELIHLISFIKHKKISNPTLALRIYVDENTSSLSRTALVEAVRMLPPEDNKTYELAAYLAQKNKLERYTNITKVPPLQIYQGDGVFEQYDEWILLFELFGLTQATPSDFIPAIAHLLITKNLGIPDLRALSKFMSTTHKLGILSQSFMNNMTPHLCNGQIIEKYESLLLKLQINDLLTEEILEVIYPLLNQPDALDAFFSLYHEEPSHDSALSFLREILPSFCAMSLPSKESYDDQVPTNTPLHLAVIESDKGNLERTLAFANRNLLIKCSYENTALLLACKLADKESARLILAKMQELGCDVNQRDHHGMTALHWANFYHFDELIRELEIAGADPQLKAANGK…	in			507	507	0	0		[]	[]	[]	1-507	507	MLMAATIPHIETITFTDWFLAIIDTPDIPIDEIEIRVAEGFKRKLTERQFQQLTELIHLISFIKHKKISNPTLALRIYVDENTSSLSRTALVEAVRMLPPEDNKTYELAAYLAQKNKLERYTNITKVPPLQIYQGDGVFEQYDEWILLFELFGLTQATPSDFIPAIAHLLITKNLGIPDLRALSKFMSTTHKLGILSQSFMNNMTPHLCNGQIIEKYESLLLKLQINDLLTEEILEVIYPLLNQPDALDAFFSLYHEEPSHDSALSFLREILPSFCAMSLPSKESYDDQVPTNTPLHLAVIESDKGNLERTLAFANRNLLIKCSYENTALLLACKLADKESARLILAKMQELGCDVNQRDHHGMTALHWANFYHFDELIRELEIAGADPQLKAANGKTC…	1-507	507	MLMAATIPHIETITFTDWFLAIIDTPDIPIDEIEIRVAEGFKRKLTERQFQQLTELIHLISFIKHKKISNPTLALRIYVDENTSSLSRTALVEAVRMLPPEDNKTYELAAYLAQKNKLERYTNITKVPPLQIYQGDGVFEQYDEWILLFELFGLTQATPSDFIPAIAHLLITKNLGIPDLRALSKFMSTTHKLGILSQSFMNNMTPHLCNGQIIEKYESLLLKLQINDLLTEEILEVIYPLLNQPDALDAFFSLYHEEPSHDSALSFLREILPSFCAMSLPSKESYDDQVPTNTPLHLAVIESDKGNLERTLAFANRNLLIKCSYENTALLLACKLADKESARLILAKMQELGCDVNQRDHHGMTALHWANFYHFDELIRELEIAGADPQLKAANGKTC…	[]	[]	[]	3	0.158, 1.402, 1.362	['144-155', '162-173', '326-337']	[12, 12, 12]	['EWILLFELFGLT', 'FIPAIAHLLITK', 'ENTALLLACKLA']	1-143	143	MLMAATIPHIETITFTDWFLAIIDTPDIPIDEIEIRVAEGFKRKLTERQFQQLTELIHLISFIKHKKISNPTLALRIYVDENTSSLSRTALVEAVRMLPPEDNKTYELAAYLAQKNKLERYTNITKVPPLQIYQGDGVFEQYD	338-507	170	DKESARLILAKMQELGCDVNQRDHHGMTALHWANFYHFDELIRELEIAGADPQLKAANGKTCEYFYQHQFTLKDLKLNGKEIIDGEFKLSDCALTDIAFHMDKIALNLKLTTPSEIAELYARDEIAQIRSSNRFYLFFKLFRPKLINWLEKQNDLEPQVTYRFSGQSSSA	['156-161', '174-325']	[6, 152]	['QATPSD', 'NLGIPDLRALSKFMSTTHKLGILSQSFMNNMTPHLCNGQIIEKYESLLLKLQINDLLTEEILEVIYPLLNQPDALDAFFSLYHEEPSHDSALSFLREILPSFCAMSLPSKESYDDQVPTNTPLHLAVIESDKGNLERTLAFANRNLLIKCSY']
gi|52840297|ref|YP_094096.1| | SP	YP_094096.1	Q5ZZG9	lpg0041	hypothetical protein lpg0041	Peptidase M12B domain-containing protein	MILLNLMGFTMIRTFLTAFLMLLCSLALAQEKVVTQFFKEVNSSIAISEGKANIQASRYRVVDIDVNQLYAELENAPHRDGISTGIPLQLELPQPDGTVKRYQVMENSTLAPELSTKFPEIKTYDAYGIDNPGELVKFDLTPQGFHAMILSPGRDTVFIDPLIKGNTQYYMIYYKKDFITSKKMKCGVKNQNQPLINAASKRDFTDFNPCVLKKYRLALAATAQYTQFHGGTVPQALAAEATTVNRVNGIYEIDMAITMQIIANNNLIIYTDPNNQPYTSGDPDKMIGENQANIDKEIGAANYDIGHVVDAAGSGLAQTPSVCINGEKAMGVTGQSNPVGDPFDVGYVAHEIGHQFGANHVQNNNCQRNNPTAVEPGSGSTIMSYAGICDPNVQDDSDP…	748		1	0	['S', 'O']	[[1, 29], [30, 748]]	[29, 719]	['MILLNLMGFTMIRTFLTAFLMLLCSLALA', 'QEKVVTQFFKEVNSSIAISEGKANIQASRYRVVDIDVNQLYAELENAPHRDGISTGIPLQLELPQPDGTVKRYQVMENSTLAPELSTKFPEIKTYDAYGIDNPGELVKFDLTPQGFHAMILSPGRDTVFIDPLIKGNTQYYMIYYKKDFITSKKMKCGVKNQNQPLINAASKRDFTDFNPCVLKKYRLALAATAQYTQFHGGTVPQALAAEATTVNRVNGIYEIDMAITMQIIANNNLIIYTDPNNQPYTSGDPDKMIGENQANIDKEIGAANYDIGHVVDAAGSGLAQTPSVCINGEKAMGVTGQSNPVGDPFDVGYVAHEIGHQFGANHVQNNNCQRNNPTAVEPGSGSTIMSYAGICDPNV…	out			29	719	1	1	-1.936	['1-29']	[29]	['MILLNLMGFTMIRTFLTAFLMLLCSLALA']	1-0	0		30-748	719	QEKVVTQFFKEVNSSIAISEGKANIQASRYRVVDIDVNQLYAELENAPHRDGISTGIPLQLELPQPDGTVKRYQVMENSTLAPELSTKFPEIKTYDAYGIDNPGELVKFDLTPQGFHAMILSPGRDTVFIDPLIKGNTQYYMIYYKKDFITSKKMKCGVKNQNQPLINAASKRDFTDFNPCVLKKYRLALAATAQYTQFHGGTVPQALAAEATTVNRVNGIYEIDMAITMQIIANNNLIIYTDPNNQPYTSGDPDKMIGENQANIDKEIGAANYDIGHVVDAAGSGLAQTPSVCINGEKAMGVTGQSNPVGDPFDVGYVAHEIGHQFGANHVQNNNCQRNNPTAVEPGSGSTIMSYAGICDPNVQDDSDPYFNGISLQEMGNFVSDATHTCPVKTSIPS…	[]	[]	[]	3	0.499, -1.701, 0.982	['1-13', '15-28', '215-226']	[13, 14, 12]	['MILLNLMGFTMIR', 'FLTAFLMLLCSLAL', 'YRLALAATAQYT']	1-0	0		227-748	522	QFHGGTVPQALAAEATTVNRVNGIYEIDMAITMQIIANNNLIIYTDPNNQPYTSGDPDKMIGENQANIDKEIGAANYDIGHVVDAAGSGLAQTPSVCINGEKAMGVTGQSNPVGDPFDVGYVAHEIGHQFGANHVQNNNCQRNNPTAVEPGSGSTIMSYAGICDPNVQDDSDPYFNGISLQEMGNFVSDATHTCPVKTSIPSAPVIQGTNGGVKIPAQTPFALTATATKSGGNEALTFAWEQQNNEASQQPPVSTSRVGPNFRSFSPQVSGTRYFPNLNALANNGPFTWEVLPSVSRTLKFRVTVRRNTPGGSCNAYTDTTLSVESKAGPFVVTNPTESGITWTGISPRTVTWDVANTNLPPINARFVNILLSIDGGQTFPFTLLSNVDNTGSEVICVP…	['14-14', '29-214']	[1, 186]	['T', 'AQEKVVTQFFKEVNSSIAISEGKANIQASRYRVVDIDVNQLYAELENAPHRDGISTGIPLQLELPQPDGTVKRYQVMENSTLAPELSTKFPEIKTYDAYGIDNPGELVKFDLTPQGFHAMILSPGRDTVFIDPLIKGNTQYYMIYYKKDFITSKKMKCGVKNQNQPLINAASKRDFTDFNPCVLKK']
gi|52840301|ref|YP_094100.1| | GLOB	YP_094100.1	Q5ZZG5	lpg0045	hypothetical protein lpg0045	Dot/Icm secretion system substrate	MKSTNNMQKKETDKPTSEQEQKKEVRRNNAPDFIPGASPYYNLYCFFYKLCHGEDTSRQHQPATSFQHGK	70		0	0	['I']	[[1, 70]]	[70]	['MKSTNNMQKKETDKPTSEQEQKKEVRRNNAPDFIPGASPYYNLYCFFYKLCHGEDTSRQHQPATSFQHGK']	in			70	70	0	0														1	1.48	['40-51']	[12]	['YYNLYCFFYKLC']	1-39	39	MKSTNNMQKKETDKPTSEQEQKKEVRRNNAPDFIPGASP	52-70	19	HGEDTSRQHQPATSFQHGK	[]	[]	[]
gi|52840302|ref|YP_094101.1| | GLOB	YP_094101.1	Q5ZZG4	lpg0046	hypothetical protein lpg0046	Uncharacterized protein	MNCFPFFAKKNKKNNEEKAEKIFSVFPAGTSINKTTVKEICFTDIFCDTHPFVWYYYPEHNLAIWTSRLAGTTQEYPADYLLNQLAKIPGITIDQGDAAIKDVSTFLQGHQMIPIRNNESWRYIKSSSFSMS	132		0	0	['I']	[[1, 132]]	[132]	['MNCFPFFAKKNKKNNEEKAEKIFSVFPAGTSINKTTVKEICFTDIFCDTHPFVWYYYPEHNLAIWTSRLAGTTQEYPADYLLNQLAKIPGITIDQGDAAIKDVSTFLQGHQMIPIRNNESWRYIKSSSFSMS']	in			132	132	0	0														0		[]	[]	[]	1-132	132	MNCFPFFAKKNKKNNEEKAEKIFSVFPAGTSINKTTVKEICFTDIFCDTHPFVWYYYPEHNLAIWTSRLAGTTQEYPADYLLNQLAKIPGITIDQGDAAIKDVSTFLQGHQMIPIRNNESWRYIKSSSFSMS	1-132	132	MNCFPFFAKKNKKNNEEKAEKIFSVFPAGTSINKTTVKEICFTDIFCDTHPFVWYYYPEHNLAIWTSRLAGTTQEYPADYLLNQLAKIPGITIDQGDAAIKDVSTFLQGHQMIPIRNNESWRYIKSSSFSMS	[]	[]	[]
gi|52840315|ref|YP_094114.1| | GLOB	YP_094114.1	Q5ZZF1	Ceg2	hypothetical protein lpg0059	Uncharacterized protein	MQFCQMSKEIKKNLQNNNSAFVYLRSTGLATNSLSSILQYMTRIIVLTESAGIALGILGVLFSVIGFVSSTIARILDPTASKLSRVMSAGILIAAAAGAIPLIYLGTLFPAMWVYLGIGIMGFGILNSSYYLYSDVRKESALINQYKDNPEQYVESIKEKRQAKYEKLLNTRLDDKQARVLLVFKLYQLDKKLAFAKQEGPARLYDIVCHRKHTRSLERFIDLGTSLTSLIVGVSGLFWGIAAWPIGPILLGISLAVFSVSLSKSAIQFYRKVNKNNALLKEVLSNDRYVSLIDANLDNPYDIEEMGTVEKTQEKVCTHELSQESALSKDQEHKEHYTKLFQPVNKTALRPNDEETDELSCKPVLLQR	368	TRANSMEM 21..41; /note="Helical"; /evidence="ECO:0000256|SAM:Phobius"; TRANSMEM 53..76; /note="Helical"; /evidence="ECO:0000256|SAM:Phobius"; TRANSMEM 88..106; /note="Helical"; /evidence="ECO:0000256|SAM:Phobius"; TRANSMEM 112..133; /note="Helical"; /evidence="ECO:0000256|SAM:Phobius"; TRANSMEM 220..242; /note="Helical"; /evidence="ECO:0000256|SAM:Phobius"; TRANSMEM 248..267; /note="Helical"; /ev…	3	0	['I']	[[1, 368]]	[368]	['MQFCQMSKEIKKNLQNNNSAFVYLRSTGLATNSLSSILQYMTRIIVLTESAGIALGILGVLFSVIGFVSSTIARILDPTASKLSRVMSAGILIAAAAGAIPLIYLGTLFPAMWVYLGIGIMGFGILNSSYYLYSDVRKESALINQYKDNPEQYVESIKEKRQAKYEKLLNTRLDDKQARVLLVFKLYQLDKKLAFAKQEGPARLYDIVCHRKHTRSLERFIDLGTSLTSLIVGVSGLFWGIAAWPIGPILLGISLAVFSVSLSKSAIQFYRKVNKNNALLKEVLSNDRYVSLIDANLDNPYDIEEMGTVEKTQEKVCTHELSQESALSKDQEHKEHYTKLFQPVNKTALRPNDEETDELSCKPVLLQR']	in			368	368	0	3	-0.793, -2.093, -0.82	['43-76', '83-116', '237-262']	[34, 34, 26]	['RIIVLTESAGIALGILGVLFSVIGFVSSTIARIL', 'LSRVMSAGILIAAAAGAIPLIYLGTLFPAMWVYL', 'LFWGIAAWPIGPILLGISLAVFSVSL']	1-42	42	MQFCQMSKEIKKNLQNNNSAFVYLRSTGLATNSLSSILQYMT	263-368	106	SKSAIQFYRKVNKNNALLKEVLSNDRYVSLIDANLDNPYDIEEMGTVEKTQEKVCTHELSQESALSKDQEHKEHYTKLFQPVNKTALRPNDEETDELSCKPVLLQR	['77-82', '117-236']	[6, 120]	['DPTASK', 'GIGIMGFGILNSSYYLYSDVRKESALINQYKDNPEQYVESIKEKRQAKYEKLLNTRLDDKQARVLLVFKLYQLDKKLAFAKQEGPARLYDIVCHRKHTRSLERFIDLGTSLTSLIVGVSG']	6	-0.279, 0.059, -0.537, 0.808, 0.347, -0.127	['51-62', '91-105', '113-126', '178-189', '227-239', '249-260']	[12, 15, 14, 12, 13, 12]	['AGIALGILGVLF', 'ILIAAAAGAIPLIYL', 'WVYLGIGIMGFGIL', 'ARVLLVFKLYQL', 'LTSLIVGVSGLFW', 'ILLGISLAVFSV']	1-50	50	MQFCQMSKEIKKNLQNNNSAFVYLRSTGLATNSLSSILQYMTRIIVLTES	261-368	108	SLSKSAIQFYRKVNKNNALLKEVLSNDRYVSLIDANLDNPYDIEEMGTVEKTQEKVCTHELSQESALSKDQEHKEHYTKLFQPVNKTALRPNDEETDELSCKPVLLQR	['63-90', '106-112', '127-177', '190-226', '240-248']	[28, 7, 51, 37, 9]	['SVIGFVSSTIARILDPTASKLSRVMSAG', 'GTLFPAM', 'NSSYYLYSDVRKESALINQYKDNPEQYVESIKEKRQAKYEKLLNTRLDDKQ', 'DKKLAFAKQEGPARLYDIVCHRKHTRSLERFIDLGTS', 'GIAAWPIGP']
gi|52840335|ref|YP_094134.1| | GLOB	YP_094134.1	Q5ZZD1	Ceg3	hypothetical protein lpg0080	Dot/Icm T4SS effector	MNRLKFFSKFHNALLKFESSISNLSDPLVGFKIKELQTKKILVRADGRSLDHLHKLGGLPQRVDSEKLEKVRITDVERYQKFNLNPFGWGACASTEDLRQFLETYPELTKQAWVHKFYGSSTSLLTLKSEVGIGCGEHDGEKEELVVDSVSFGQIIASTCPKYRDKYLDGGVVPNAMKDFNPKVPETMKLGDFSSEKSTLEWLLINDCEEEFAKLCKEVYGDTPLKILLRRFDGDQYLADAVTYYVKESSLSPRV	255		0	0	['I']	[[1, 255]]	[255]	['MNRLKFFSKFHNALLKFESSISNLSDPLVGFKIKELQTKKILVRADGRSLDHLHKLGGLPQRVDSEKLEKVRITDVERYQKFNLNPFGWGACASTEDLRQFLETYPELTKQAWVHKFYGSSTSLLTLKSEVGIGCGEHDGEKEELVVDSVSFGQIIASTCPKYRDKYLDGGVVPNAMKDFNPKVPETMKLGDFSSEKSTLEWLLINDCEEEFAKLCKEVYGDTPLKILLRRFDGDQYLADAVTYYVKESSLSPRV']	in			255	255	0	0														0		[]	[]	[]	1-255	255	MNRLKFFSKFHNALLKFESSISNLSDPLVGFKIKELQTKKILVRADGRSLDHLHKLGGLPQRVDSEKLEKVRITDVERYQKFNLNPFGWGACASTEDLRQFLETYPELTKQAWVHKFYGSSTSLLTLKSEVGIGCGEHDGEKEELVVDSVSFGQIIASTCPKYRDKYLDGGVVPNAMKDFNPKVPETMKLGDFSSEKSTLEWLLINDCEEEFAKLCKEVYGDTPLKILLRRFDGDQYLADAVTYYVKESSLSPRV	1-255	255	MNRLKFFSKFHNALLKFESSISNLSDPLVGFKIKELQTKKILVRADGRSLDHLHKLGGLPQRVDSEKLEKVRITDVERYQKFNLNPFGWGACASTEDLRQFLETYPELTKQAWVHKFYGSSTSLLTLKSEVGIGCGEHDGEKEELVVDSVSFGQIIASTCPKYRDKYLDGGVVPNAMKDFNPKVPETMKLGDFSSEKSTLEWLLINDCEEEFAKLCKEVYGDTPLKILLRRFDGDQYLADAVTYYVKESSLSPRV	[]	[]	[]
gi|52840336|ref|YP_094135.1| | GLOB	YP_094135.1	Q5ZZD0	lpg0081	hypothetical protein lpg0081	Type IV secretion protein Dot	MRSKFFSFFTRASRPMKAIPPKIWFETQLKGSGLDKKFQIDELIETQSSVRVFANKKYLPDTETINEALTKVTAVNVSGDKSGYFQNGLPFPNEAGYFEKIPVGHPELLSPIERLTGSKKIVSSHSLVTASGGYPLTNPLLPYRKPIRVSIFSLAGPSFENNYLHYRLFLLDSVQKIIDSPLFSHLHDGLPIQFDEAKKELGEYDTNKLMARIRLGFPYLARFSSGGFYPSFSKSNAIIFLSEAYFRYQLEDVSLLLASVNQTGKETGKAALLKATAVGMGFFAKIDCGYDIQHIIFPYYLRAYKKLLSEHKFPWIAKIEFPIFNEIQQEQFDSIFEDYDGPTKVYRSTRDVLEFREEEIEKYLPAAINPSDAFALTGNEWGYGSVESMIGNNSSIRFD…	441		0	0	['I']	[[1, 441]]	[441]	['MRSKFFSFFTRASRPMKAIPPKIWFETQLKGSGLDKKFQIDELIETQSSVRVFANKKYLPDTETINEALTKVTAVNVSGDKSGYFQNGLPFPNEAGYFEKIPVGHPELLSPIERLTGSKKIVSSHSLVTASGGYPLTNPLLPYRKPIRVSIFSLAGPSFENNYLHYRLFLLDSVQKIIDSPLFSHLHDGLPIQFDEAKKELGEYDTNKLMARIRLGFPYLARFSSGGFYPSFSKSNAIIFLSEAYFRYQLEDVSLLLASVNQTGKETGKAALLKATAVGMGFFAKIDCGYDIQHIIFPYYLRAYKKLLSEHKFPWIAKIEFPIFNEIQQEQFDSIFEDYDGPTKVYRSTRDVLEFREEEIEKYLPAAINPSDAFALTGNEWGYGSVESMIGNNSSIR…	in			441	441	0	0		[]	[]	[]	1-441	441	MRSKFFSFFTRASRPMKAIPPKIWFETQLKGSGLDKKFQIDELIETQSSVRVFANKKYLPDTETINEALTKVTAVNVSGDKSGYFQNGLPFPNEAGYFEKIPVGHPELLSPIERLTGSKKIVSSHSLVTASGGYPLTNPLLPYRKPIRVSIFSLAGPSFENNYLHYRLFLLDSVQKIIDSPLFSHLHDGLPIQFDEAKKELGEYDTNKLMARIRLGFPYLARFSSGGFYPSFSKSNAIIFLSEAYFRYQLEDVSLLLASVNQTGKETGKAALLKATAVGMGFFAKIDCGYDIQHIIFPYYLRAYKKLLSEHKFPWIAKIEFPIFNEIQQEQFDSIFEDYDGPTKVYRSTRDVLEFREEEIEKYLPAAINPSDAFALTGNEWGYGSVESMIGNNSSIRFD…	1-441	441	MRSKFFSFFTRASRPMKAIPPKIWFETQLKGSGLDKKFQIDELIETQSSVRVFANKKYLPDTETINEALTKVTAVNVSGDKSGYFQNGLPFPNEAGYFEKIPVGHPELLSPIERLTGSKKIVSSHSLVTASGGYPLTNPLLPYRKPIRVSIFSLAGPSFENNYLHYRLFLLDSVQKIIDSPLFSHLHDGLPIQFDEAKKELGEYDTNKLMARIRLGFPYLARFSSGGFYPSFSKSNAIIFLSEAYFRYQLEDVSLLLASVNQTGKETGKAALLKATAVGMGFFAKIDCGYDIQHIIFPYYLRAYKKLLSEHKFPWIAKIEFPIFNEIQQEQFDSIFEDYDGPTKVYRSTRDVLEFREEEIEKYLPAAINPSDAFALTGNEWGYGSVESMIGNNSSIRFD…	[]	[]	[]	3	1.434, 1.472, 0.978	['212-223', '237-248', '273-284']	[12, 12, 12]	['RIRLGFPYLARF', 'AIIFLSEAYFRY', 'LKATAVGMGFFA']	1-211	211	MRSKFFSFFTRASRPMKAIPPKIWFETQLKGSGLDKKFQIDELIETQSSVRVFANKKYLPDTETINEALTKVTAVNVSGDKSGYFQNGLPFPNEAGYFEKIPVGHPELLSPIERLTGSKKIVSSHSLVTASGGYPLTNPLLPYRKPIRVSIFSLAGPSFENNYLHYRLFLLDSVQKIIDSPLFSHLHDGLPIQFDEAKKELGEYDTNKLMA	285-441	157	KIDCGYDIQHIIFPYYLRAYKKLLSEHKFPWIAKIEFPIFNEIQQEQFDSIFEDYDGPTKVYRSTRDVLEFREEEIEKYLPAAINPSDAFALTGNEWGYGSVESMIGNNSSIRFDQVHHMNPLILDPSHHVEAQINKDHGVELTVNPRPQSSSSIKL	['224-236', '249-272']	[13, 24]	['SSGGFYPSFSKSN', 'QLEDVSLLLASVNQTGKETGKAAL']
gi|52840345|ref|YP_094144.1| | GLOB	YP_094144.1	Q5ZZC1	Lem1	hypothetical protein lpg0090	Dot/Icm T4SS effector	MKQLISIIKGQIQQLPIPDLKHLLLSHLKEDAHDLTELFCQQIPAQKNQFSLNHSVPFGLPASLSVLTIFLTYAPNLLHRELSEQLLTMLDSIKETETSVDNQLAERCTRQLNYYSDAKPVLIALKERGAKDLIQILEQADERSLSAFSHLAKDTDLNVLIETFLVKNNKDLDLVNRNHLVQFLRQPDLAGWLTRFLDSLTDESINALSIRLLLSLVSSEKAIEKLKEARVCLAQYPFSIDLHAMRAVFDFYQYELKRDLFSPESHLVMQLLHDLLKNTKLDKQQEFFQGLSQETVLLIIEYCIAEYNKTTGEEKQNCKNLLTRLCSAFSDSSQDFLGEIRTKINQLDLYLFDTPQLYQLASDLITKSYNSGKEPLSSYPIALLLSMPQFVGVCTPKVL…	1324		1	0	['I']	[[1, 1324]]	[1324]	['MKQLISIIKGQIQQLPIPDLKHLLLSHLKEDAHDLTELFCQQIPAQKNQFSLNHSVPFGLPASLSVLTIFLTYAPNLLHRELSEQLLTMLDSIKETETSVDNQLAERCTRQLNYYSDAKPVLIALKERGAKDLIQILEQADERSLSAFSHLAKDTDLNVLIETFLVKNNKDLDLVNRNHLVQFLRQPDLAGWLTRFLDSLTDESINALSIRLLLSLVSSEKAIEKLKEARVCLAQYPFSIDLHAMRAVFDFYQYELKRDLFSPESHLVMQLLHDLLKNTKLDKQQEFFQGLSQETVLLIIEYCIAEYNKTTGEEKQNCKNLLTRLCSAFSDSSQDFLGEIRTKINQLDLYLFDTPQLYQLASDLITKSYNSGKEPLSSYPIALLLSMPQFVGVCTPK…	in			1324	1324	0	1	1.471	['56-74']	[19]	['VPFGLPASLSVLTIFLTYA']	1-55	55	MKQLISIIKGQIQQLPIPDLKHLLLSHLKEDAHDLTELFCQQIPAQKNQFSLNHS	75-1324	1250	PNLLHRELSEQLLTMLDSIKETETSVDNQLAERCTRQLNYYSDAKPVLIALKERGAKDLIQILEQADERSLSAFSHLAKDTDLNVLIETFLVKNNKDLDLVNRNHLVQFLRQPDLAGWLTRFLDSLTDESINALSIRLLLSLVSSEKAIEKLKEARVCLAQYPFSIDLHAMRAVFDFYQYELKRDLFSPESHLVMQLLHDLLKNTKLDKQQEFFQGLSQETVLLIIEYCIAEYNKTTGEEKQNCKNLLTRLCSAFSDSSQDFLGEIRTKINQLDLYLFDTPQLYQLASDLITKSYNSGKEPLSSYPIALLLSMPQFVGVCTPKVLKQLVERYSLYTLTLNQKDYKQDLCFKEYAPYFDEINEHMAQIERNLCIHPEAQSFWLDKKYSLLQFRVEISKSA…	[]	[]	[]	7	-0.241, 0.855, 1.037, 0.966, 1.492, 1.328, 1.469	['63-74', '208-219', '294-305', '376-387', '633-644', '950-961', '1202-1213']	[12, 12, 12, 12, 12, 12, 12]	['SLSVLTIFLTYA', 'LSIRLLLSLVSS', 'ETVLLIIEYCIA', 'LSSYPIALLLSM', 'AAAWVLAGLSKS', 'YRVLGELLFRCA', 'VQTFYFGLIKFF']	1-62	62	MKQLISIIKGQIQQLPIPDLKHLLLSHLKEDAHDLTELFCQQIPAQKNQFSLNHSVPFGLPA	1214-1324	111	KRLWHYGFNAENSSSKIIKFCDDRTPGPTRKKAGDLINAPVAESRTNSLHLGFSERRKQLISLLATIKSSPAHFTRVVNYSDNTQTFFGEQSKQSIDYNTPAIPSNFESIM	['75-207', '220-293', '306-375', '388-632', '645-949', '962-1201']	[133, 74, 70, 245, 305, 240]	['PNLLHRELSEQLLTMLDSIKETETSVDNQLAERCTRQLNYYSDAKPVLIALKERGAKDLIQILEQADERSLSAFSHLAKDTDLNVLIETFLVKNNKDLDLVNRNHLVQFLRQPDLAGWLTRFLDSLTDESINA', 'EKAIEKLKEARVCLAQYPFSIDLHAMRAVFDFYQYELKRDLFSPESHLVMQLLHDLLKNTKLDKQQEFFQGLSQ', 'EYNKTTGEEKQNCKNLLTRLCSAFSDSSQDFLGEIRTKINQLDLYLFDTPQLYQLASDLITKSYNSGKEP', 'PQFVGVCTPKVLKQLVERYSLYTLTLNQKDYKQDLCFKEYAPYFDEINEHMAQIERNLCIHPEAQSFWLDKKYSLLQFRVEISKSALLHQMECLLEANKGGDELHNKG…
gi|52840351|ref|YP_094150.1| | GLOB	YP_094150.1	Q5ZZB5	Ceg4	hypothetical protein lpg0096	Dot/Icm T4SS effector	MPKVIIFTDFDGTVTGKSGNETVFTEFYQSLLQGYKKDVEQDYKNTPMKDPIEAQALFEAKYGKYNENFDHDQQDVDFLMSPEAVAFFHEVLKNDDVTVNIVTKNRAEYIKAVFKYQGFSDEEISKLTILESGYKFNDVNSRLNHPTERANRVYILDDSPTDYAEMLRAVKGKGYNEEEIRGYRKNPGEFEWSQYLEDVREMFPPKENSPEEVQLPDEQGDEVSIGEETPVLLQEDNLSRREETATVLSNQPVPSSDFRTLKIMGAFAGIGFGFGFALGVTLVATGVFAPSGVGLLGALTLGAISGTGTAALSSAIGFVVAEGTEITSESVSEEAVPAVKQSSHEAMRGLGGSQLLSTNNIHPVGHFPSILSRRTPTKGKEEQCQEEYVLTNPLHNS	397	TRANSMEM 266..289; /note="Helical"; /evidence="ECO:0000256|SAM:Phobius"; TRANSMEM 295..320; /note="Helical"; /evidence="ECO:0000256|SAM:Phobius"	2	0	['I']	[[1, 397]]	[397]	['MPKVIIFTDFDGTVTGKSGNETVFTEFYQSLLQGYKKDVEQDYKNTPMKDPIEAQALFEAKYGKYNENFDHDQQDVDFLMSPEAVAFFHEVLKNDDVTVNIVTKNRAEYIKAVFKYQGFSDEEISKLTILESGYKFNDVNSRLNHPTERANRVYILDDSPTDYAEMLRAVKGKGYNEEEIRGYRKNPGEFEWSQYLEDVREMFPPKENSPEEVQLPDEQGDEVSIGEETPVLLQEDNLSRREETATVLSNQPVPSSDFRTLKIMGAFAGIGFGFGFALGVTLVATGVFAPSGVGLLGALTLGAISGTGTAALSSAIGFVVAEGTEITSESVSEEAVPAVKQSSHEAMRGLGGSQLLSTNNIHPVGHFPSILSRRTPTKGKEEQCQEEYVLTNPLHNS…	in			397	397	0	2	-1.236, 1.129	['258-289', '293-321']	[32, 29]	['FRTLKIMGAFAGIGFGFGFALGVTLVATGVFA', 'VGLLGALTLGAISGTGTAALSSAIGFVVA']	1-257	257	MPKVIIFTDFDGTVTGKSGNETVFTEFYQSLLQGYKKDVEQDYKNTPMKDPIEAQALFEAKYGKYNENFDHDQQDVDFLMSPEAVAFFHEVLKNDDVTVNIVTKNRAEYIKAVFKYQGFSDEEISKLTILESGYKFNDVNSRLNHPTERANRVYILDDSPTDYAEMLRAVKGKGYNEEEIRGYRKNPGEFEWSQYLEDVREMFPPKENSPEEVQLPDEQGDEVSIGEETPVLLQEDNLSRREETATVLSNQPVPSSD	322-397	76	EGTEITSESVSEEAVPAVKQSSHEAMRGLGGSQLLSTNNIHPVGHFPSILSRRTPTKGKEEQCQEEYVLTNPLHNS	['290-292']	[3]	['PSG']	4	1.032, -0.08, 0.389, 1.309	['261-272', '274-285', '293-304', '310-321']	[12, 12, 12, 12]	['LKIMGAFAGIGF', 'FGFALGVTLVAT', 'VGLLGALTLGAI', 'AALSSAIGFVVA']	1-260	260	MPKVIIFTDFDGTVTGKSGNETVFTEFYQSLLQGYKKDVEQDYKNTPMKDPIEAQALFEAKYGKYNENFDHDQQDVDFLMSPEAVAFFHEVLKNDDVTVNIVTKNRAEYIKAVFKYQGFSDEEISKLTILESGYKFNDVNSRLNHPTERANRVYILDDSPTDYAEMLRAVKGKGYNEEEIRGYRKNPGEFEWSQYLEDVREMFPPKENSPEEVQLPDEQGDEVSIGEETPVLLQEDNLSRREETATVLSNQPVPSSDFRT	322-397	76	EGTEITSESVSEEAVPAVKQSSHEAMRGLGGSQLLSTNNIHPVGHFPSILSRRTPTKGKEEQCQEEYVLTNPLHNS	['273-273', '286-292', '305-309']	[1, 7, 5]	['G', 'GVFAPSG', 'SGTGT']
gi|52840358|ref|YP_094157.1| | GLOB	YP_094157.1	Q5ZZA8	VipF	GNAT family acetyltransferase	N-terminal acetyltransferase, GNAT family	MITQVNQLDELQLKDLKTLRAECKKNDGSIPNLYIHILKQHRSLPTSFLYYQNGALIGFLSIYFFYDDAVEVAVLVSPQYRRQGIAKQLIKEALPLIKSQNYFNLIFSCPSRLNDNWLTSKGFTYLHSEYFMERDDLNPILDYIRPLSFRMATLEDIPILCGLDEVCFPDKNQDSVHRFQQILNEREYEIVIAMLNNHPIGKSHIRWQTKRATLSDIAILPKEQGKGFGSALIAHCINMILSEGKSRVDLDVETHNKKALNLYIQLGFHIQNACDYWSINVNQLAK	286		1	0	['I']	[[1, 286]]	[286]	['MITQVNQLDELQLKDLKTLRAECKKNDGSIPNLYIHILKQHRSLPTSFLYYQNGALIGFLSIYFFYDDAVEVAVLVSPQYRRQGIAKQLIKEALPLIKSQNYFNLIFSCPSRLNDNWLTSKGFTYLHSEYFMERDDLNPILDYIRPLSFRMATLEDIPILCGLDEVCFPDKNQDSVHRFQQILNEREYEIVIAMLNNHPIGKSHIRWQTKRATLSDIAILPKEQGKGFGSALIAHCINMILSEGKSRVDLDVETHNKKALNLYIQLGFHIQNACDYWSINVNQLAK']	in			286	286	0	1	0.542	['48-66']	[19]	['FLYYQNGALIGFLSIYFFY']	1-47	47	MITQVNQLDELQLKDLKTLRAECKKNDGSIPNLYIHILKQHRSLPTS	67-286	220	DDAVEVAVLVSPQYRRQGIAKQLIKEALPLIKSQNYFNLIFSCPSRLNDNWLTSKGFTYLHSEYFMERDDLNPILDYIRPLSFRMATLEDIPILCGLDEVCFPDKNQDSVHRFQQILNEREYEIVIAMLNNHPIGKSHIRWQTKRATLSDIAILPKEQGKGFGSALIAHCINMILSEGKSRVDLDVETHNKKALNLYIQLGFHIQNACDYWSINVNQLAK	[]	[]	[]	1	-0.659	['55-66']	[12]	['ALIGFLSIYFFY']	1-54	54	MITQVNQLDELQLKDLKTLRAECKKNDGSIPNLYIHILKQHRSLPTSFLYYQNG	67-286	220	DDAVEVAVLVSPQYRRQGIAKQLIKEALPLIKSQNYFNLIFSCPSRLNDNWLTSKGFTYLHSEYFMERDDLNPILDYIRPLSFRMATLEDIPILCGLDEVCFPDKNQDSVHRFQQILNEREYEIVIAMLNNHPIGKSHIRWQTKRATLSDIAILPKEQGKGFGSALIAHCINMILSEGKSRVDLDVETHNKKALNLYIQLGFHIQNACDYWSINVNQLAK	[]	[]	[]
gi|52840381|ref|YP_094180.1| | GLOB	YP_094180.1	Q5ZZ85	CegC2	hypothetical protein lpg0126	Ninein	MTPLFPTQGPITIRQGIGGSCYLLSSLDCILNLGADGEQLIKSLFTQTEDGKVIVRIKRHEALKDNLQKNKMTGKYTHYVDELNNEDVFEISPERLKEIDNQYGGVKSNSLAIKILERLVSYYYAGDWSNTDPLASVVAHDIPDRIAGFTSTAFLGKFFGIQAEDIPYSKLDDIIKLKLMNPDEPVYISMSYGKVDSFGKFHGRHALRIDKIIPKGSGNYDFVLINPHDNSKTETYKLDDLNKRNCRFCLFNTSIHRASLTKKLLTLSNEEGRYIFSNSGLQKRLISLEEMHLLTDNKIISSCISLHKQIPYLEKLFLKLSVEEKKTLTACIANADGSKKEFLKLFLTRIPAMDLLELVLREETSQELLGEVLTELALSNPVEENKLSPKAGINFNGEA…	1102		1	0	['I']	[[1, 1102]]	[1102]	['MTPLFPTQGPITIRQGIGGSCYLLSSLDCILNLGADGEQLIKSLFTQTEDGKVIVRIKRHEALKDNLQKNKMTGKYTHYVDELNNEDVFEISPERLKEIDNQYGGVKSNSLAIKILERLVSYYYAGDWSNTDPLASVVAHDIPDRIAGFTSTAFLGKFFGIQAEDIPYSKLDDIIKLKLMNPDEPVYISMSYGKVDSFGKFHGRHALRIDKIIPKGSGNYDFVLINPHDNSKTETYKLDDLNKRNCRFCLFNTSIHRASLTKKLLTLSNEEGRYIFSNSGLQKRLISLEEMHLLTDNKIISSCISLHKQIPYLEKLFLKLSVEEKKTLTACIANADGSKKEFLKLFLTRIPAMDLLELVLREETSQELLGEVLTELALSNPVEENKLSPKAGINFNG…	in			1102	1102	0	1	0.599	['1051-1078']	[28]	['VFADLASALVTLCTLGGANLYAGRWRLF']	1-1050	1050	MTPLFPTQGPITIRQGIGGSCYLLSSLDCILNLGADGEQLIKSLFTQTEDGKVIVRIKRHEALKDNLQKNKMTGKYTHYVDELNNEDVFEISPERLKEIDNQYGGVKSNSLAIKILERLVSYYYAGDWSNTDPLASVVAHDIPDRIAGFTSTAFLGKFFGIQAEDIPYSKLDDIIKLKLMNPDEPVYISMSYGKVDSFGKFHGRHALRIDKIIPKGSGNYDFVLINPHDNSKTETYKLDDLNKRNCRFCLFNTSIHRASLTKKLLTLSNEEGRYIFSNSGLQKRLISLEEMHLLTDNKIISSCISLHKQIPYLEKLFLKLSVEEKKTLTACIANADGSKKEFLKLFLTRIPAMDLLELVLREETSQELLGEVLTELALSNPVEENKLSPKAGINFNGEA…	1079-1102	24	PVPTESEKIVKDFSLSMQPLSVSA	[]	[]	[]	3	0.685, 1.254, 0.334	['448-459', '506-517', '1055-1066']	[12, 12, 12]	['GLRALFIANIFS', 'FFDVVLASATFK', 'LASALVTLCTLG']	1-447	447	MTPLFPTQGPITIRQGIGGSCYLLSSLDCILNLGADGEQLIKSLFTQTEDGKVIVRIKRHEALKDNLQKNKMTGKYTHYVDELNNEDVFEISPERLKEIDNQYGGVKSNSLAIKILERLVSYYYAGDWSNTDPLASVVAHDIPDRIAGFTSTAFLGKFFGIQAEDIPYSKLDDIIKLKLMNPDEPVYISMSYGKVDSFGKFHGRHALRIDKIIPKGSGNYDFVLINPHDNSKTETYKLDDLNKRNCRFCLFNTSIHRASLTKKLLTLSNEEGRYIFSNSGLQKRLISLEEMHLLTDNKIISSCISLHKQIPYLEKLFLKLSVEEKKTLTACIANADGSKKEFLKLFLTRIPAMDLLELVLREETSQELLGEVLTELALSNPVEENKLSPKAGINFNGEA…	1067-1102	36	GANLYAGRWRLFPVPTESEKIVKDFSLSMQPLSVSA	['460-505', '518-1054']	[46, 537]	['KKSIEALFPPKALFAKAIANYLTLKTLPDLLIEYLKSKDTSPIDEE', 'DPDEFFENLFRLSRINPEVAKALFVFASQKINVLFGISLEEYAKKIALKDSGEFKSWFESLSKPQPVIKIPEIDNVLRQQRVDDAKRVISDIVQRINSFPFSFEGFKTVEHVNLNAEELRGQLKKIVHSGELQNALQILDLPDGHPEVQRALERKLRMIDAAANRRSDFLRKYETDIDEHVRQIKNFPIDFNDADTIVAIESQRILLNKKLHTLVKAEDLLGEQFIANPKIKMVYYAQVEKINLRAELLQKRLLDEAQKVIDSVEKRIDNFVIRFNDISSTSAVEWQRNNLLQQLDNLVKPNQALLSSEKVLDCNNLQPSIVRALQAKKQEINETADQLIIKINAEE…
gi|52840385|ref|YP_094184.1| | GLOB	YP_094184.1	Q5ZZ81	sidP	hypothetical protein lpg0130	Oxidoreductase	MGKGIILRVLENTILSPQVFDTLERLLPGYKVEYFKEQPDYRKSIARRIDSLHDAFSFILKAYPLDPKHTSLTVATLSTYAAECKASCDLEKLTLEELHLELERFTAKLVEAIAIAWKWPKGKAVKEAIASLNEAEQYVLMSRGRSDIATIMPIEMGSETKYVLQYDESLSPVYEQWLSELKQLKEYNFPKTPAWFKNLPPYQQAYYCNLNLSSVDPKKALQHFNTFFGNWGDIAKRSLNLTTELNQIHTNSPPYPSWFNELSPAQQAMIRVLSATPHEIKSSLKEFKKFMVEQARNDQYASTLSLVPKLPQWYWVLSEKQQYFLEYALKNAEKIEDVVSYLSSRHRTLPAPGNYGAHSLYLIDDEGKETLFYDKRYRSSHVASRDSLKFPEDVQQRHV…	822		0	0	['I']	[[1, 822]]	[822]	['MGKGIILRVLENTILSPQVFDTLERLLPGYKVEYFKEQPDYRKSIARRIDSLHDAFSFILKAYPLDPKHTSLTVATLSTYAAECKASCDLEKLTLEELHLELERFTAKLVEAIAIAWKWPKGKAVKEAIASLNEAEQYVLMSRGRSDIATIMPIEMGSETKYVLQYDESLSPVYEQWLSELKQLKEYNFPKTPAWFKNLPPYQQAYYCNLNLSSVDPKKALQHFNTFFGNWGDIAKRSLNLTTELNQIHTNSPPYPSWFNELSPAQQAMIRVLSATPHEIKSSLKEFKKFMVEQARNDQYASTLSLVPKLPQWYWVLSEKQQYFLEYALKNAEKIEDVVSYLSSRHRTLPAPGNYGAHSLYLIDDEGKETLFYDKRYRSSHVASRDSLKFPEDVQQR…	in			822	822	0	0														2	1.38, 1.245	['70-81', '108-119']	[12, 12]	['TSLTVATLSTYA', 'KLVEAIAIAWKW']	1-69	69	MGKGIILRVLENTILSPQVFDTLERLLPGYKVEYFKEQPDYRKSIARRIDSLHDAFSFILKAYPLDPKH	120-822	703	PKGKAVKEAIASLNEAEQYVLMSRGRSDIATIMPIEMGSETKYVLQYDESLSPVYEQWLSELKQLKEYNFPKTPAWFKNLPPYQQAYYCNLNLSSVDPKKALQHFNTFFGNWGDIAKRSLNLTTELNQIHTNSPPYPSWFNELSPAQQAMIRVLSATPHEIKSSLKEFKKFMVEQARNDQYASTLSLVPKLPQWYWVLSEKQQYFLEYALKNAEKIEDVVSYLSSRHRTLPAPGNYGAHSLYLIDDEGKETLFYDKRYRSSHVASRDSLKFPEDVQQRHVDSNLVKVMEFAKPQQPLLLQTLISPIHAVDYIPTVVTDFLPELPPDLELYKIAREAVTRSKRRHEIFQHNHPFNIAKRYYYTQATDTDSEFLLKAAQKYASSKPGLQALIDDYKAVLES…	['82-107']	[26]	['AECKASCDLEKLTLEELHLELERFTA']
gi|52840390|ref|YP_094189.1| | GLOB	YP_094189.1	Q5ZZ76	SdhB	hypothetical protein lpg0135	SdhB	MLLLSIEVINMPDHNSSDIPLSQQIDEVRGLLLKALKAQLDDLIAGKLTPQPSGVPFVHFEKDPPQIATLKKVINCLYHAEEAFKSWESIDTSTLLGKAKAAPKLIRALTQIYKSLGLLDEATPEIRSVIADNYHLLEPLFTQAYTIVQESGWLSEFMEMDVTDKASKVIFQGMDLLGPDIDKWHDTHPLVDAFAKISKLVETISKLQEKDMPGKEKEQAVELVRALLDDLDNNPFISKLSISDFEDSKAIKDLLEWFKNIQDDGFDFSKKSIKQYVSWANHYLPTLITFADQLERQNYLKPGSLSTNLCSQIEHLGKQVNGILSEPNFGITERVVSIESLKGKREQQIHNAQANSVRAIMATEKQQAATADFYRILEAYKGMNLSQVTEPDRILLRQL…	1875	TRANSMEM 1802..1827; /note="Helical"; /evidence="ECO:0000256|SAM:Phobius"	0	0	['I']	[[1, 1875]]	[1875]	['MLLLSIEVINMPDHNSSDIPLSQQIDEVRGLLLKALKAQLDDLIAGKLTPQPSGVPFVHFEKDPPQIATLKKVINCLYHAEEAFKSWESIDTSTLLGKAKAAPKLIRALTQIYKSLGLLDEATPEIRSVIADNYHLLEPLFTQAYTIVQESGWLSEFMEMDVTDKASKVIFQGMDLLGPDIDKWHDTHPLVDAFAKISKLVETISKLQEKDMPGKEKEQAVELVRALLDDLDNNPFISKLSISDFEDSKAIKDLLEWFKNIQDDGFDFSKKSIKQYVSWANHYLPTLITFADQLERQNYLKPGSLSTNLCSQIEHLGKQVNGILSEPNFGITERVVSIESLKGKREQQIHNAQANSVRAIMATEKQQAATADFYRILEAYKGMNLSQVTEPDRILLR…	in			1875	1875	0	0		[]	[]	[]	1-1875	1875	MLLLSIEVINMPDHNSSDIPLSQQIDEVRGLLLKALKAQLDDLIAGKLTPQPSGVPFVHFEKDPPQIATLKKVINCLYHAEEAFKSWESIDTSTLLGKAKAAPKLIRALTQIYKSLGLLDEATPEIRSVIADNYHLLEPLFTQAYTIVQESGWLSEFMEMDVTDKASKVIFQGMDLLGPDIDKWHDTHPLVDAFAKISKLVETISKLQEKDMPGKEKEQAVELVRALLDDLDNNPFISKLSISDFEDSKAIKDLLEWFKNIQDDGFDFSKKSIKQYVSWANHYLPTLITFADQLERQNYLKPGSLSTNLCSQIEHLGKQVNGILSEPNFGITERVVSIESLKGKREQQIHNAQANSVRAIMATEKQQAATADFYRILEAYKGMNLSQVTEPDRILLRQL…	1-1875	1875	MLLLSIEVINMPDHNSSDIPLSQQIDEVRGLLLKALKAQLDDLIAGKLTPQPSGVPFVHFEKDPPQIATLKKVINCLYHAEEAFKSWESIDTSTLLGKAKAAPKLIRALTQIYKSLGLLDEATPEIRSVIADNYHLLEPLFTQAYTIVQESGWLSEFMEMDVTDKASKVIFQGMDLLGPDIDKWHDTHPLVDAFAKISKLVETISKLQEKDMPGKEKEQAVELVRALLDDLDNNPFISKLSISDFEDSKAIKDLLEWFKNIQDDGFDFSKKSIKQYVSWANHYLPTLITFADQLERQNYLKPGSLSTNLCSQIEHLGKQVNGILSEPNFGITERVVSIESLKGKREQQIHNAQANSVRAIMATEKQQAATADFYRILEAYKGMNLSQVTEPDRILLRQL…	[]	[]	[]	3	0.988, 0.957, 0.77	['623-634', '1499-1511', '1802-1813']	[12, 13, 12]	['LSYGIMIRLHYF', 'FNIATIKVLLALL', 'FIQFITIITASI']	1-622	622	MLLLSIEVINMPDHNSSDIPLSQQIDEVRGLLLKALKAQLDDLIAGKLTPQPSGVPFVHFEKDPPQIATLKKVINCLYHAEEAFKSWESIDTSTLLGKAKAAPKLIRALTQIYKSLGLLDEATPEIRSVIADNYHLLEPLFTQAYTIVQESGWLSEFMEMDVTDKASKVIFQGMDLLGPDIDKWHDTHPLVDAFAKISKLVETISKLQEKDMPGKEKEQAVELVRALLDDLDNNPFISKLSISDFEDSKAIKDLLEWFKNIQDDGFDFSKKSIKQYVSWANHYLPTLITFADQLERQNYLKPGSLSTNLCSQIEHLGKQVNGILSEPNFGITERVVSIESLKGKREQQIHNAQANSVRAIMATEKQQAATADFYRILEAYKGMNLSQVTEPDRILLRQL…	1814-1875	62	TEAIKTGGSLIYIYRQKQMEQSIKNIEKSISLKEELHTIKNTDGASPRKGEGQEGEIEFTKL	['635-1498', '1512-1801']	[864, 290]	['IAIASAASKLKSSVKELSPEGQKALAPLLQQIMTLGSSFSDTNYTTNDLSALQQLKTEGQARPGSPLGTSPEKTKTLPEETIKGNDKKPKEKTTELLDYADKISTARTLLLSKFKSTLSPAIADSLNPQEHGVPFIHLDQDPPQTAAIKKIINSMYHAECALKTWHGIDTSTRLGKIAAAHQGVAALSQVYKSFALFTEDFSDIHNLIRENHDLIAPVIIEANKLVKEYGWASQFSELDVAQKLGSILGQGINTVQPKTDEITQTASLVKLFSEIPRLLNNISSSLDENAEKSVDELRINSKKIEAIGAVFELFFEENAYLMSMFKGFSAISGLIELNKKIQREGNNLQEITIRQYQKWLKEGYPNLMMMLDEIETRHYLTPGLLSAPIALELDQIN…
gi|52840395|ref|YP_094194.1| | TM	YP_094194.1	Q5ZZ71	cetLP1	hypothetical protein lpg0140	Coiled-coil protein	MTPIISHLLKIFPELNTQVKTDSLNWTFNTHLKQLGPDFYSKVARLHPILNMEYSVLCQHLRYNLSSPDYSSPEQIKEQLIDALKLAELLEYTYQHYLVVPREVVRLRRHKAIYKELLTELSGYSFALDNPEPESLKTSLSLTQAIREKTAQSNWYRIFISRSKRVINLLDNLDTGSKAFRDFVVLLDKYTNPFLAYLGWCFFAPRLFTNLFLILKHTIPGEWMGEKEKSLDWSDRFYAHLQRRWFELANDSVWFTVGILNCFVLVGALAPLSVYLSLFAFVFDVANTSLRAYIEIGRLQQLQKEYGELFDQEENEDQKKIIKEYQDLISYRIKFEILRSFLSVGGAVAVVIAMALSVPALGIINPIIPLIGAVLLLALWGVSLYLNNKLDEYRPVDNI…	444	TRANSMEM 252..270; /note="Helical"; /evidence="ECO:0000256|SAM:Phobius"; TRANSMEM 341..361; /note="Helical"; /evidence="ECO:0000256|SAM:Phobius"; TRANSMEM 367..386; /note="Helical"; /evidence="ECO:0000256|SAM:Phobius"	0	4	['I', 'M', 'O', 'M', 'I', 'M', 'O', 'M', 'I']	[[1, 247], [248, 266], [267, 271], [272, 283], [284, 339], [340, 355], [356, 361], [362, 382], [383, 444]]	[247, 19, 5, 12, 56, 16, 6, 21, 62]	['MTPIISHLLKIFPELNTQVKTDSLNWTFNTHLKQLGPDFYSKVARLHPILNMEYSVLCQHLRYNLSSPDYSSPEQIKEQLIDALKLAELLEYTYQHYLVVPREVVRLRRHKAIYKELLTELSGYSFALDNPEPESLKTSLSLTQAIREKTAQSNWYRIFISRSKRVINLLDNLDTGSKAFRDFVVLLDKYTNPFLAYLGWCFFAPRLFTNLFLILKHTIPGEWMGEKEKSLDWSDRFYAHLQRRWFE', 'LANDSVWFTVGILNCFVLV', 'GALAP', 'LSVYLSLFAFVF', 'DVANTSLRAYIEIGRLQQLQKEYGELFDQEENEDQKKIIKEYQDLISYRIKFEILR', 'SFLSVGGAVAVVIAMA', 'LSVPAL', 'GIINPIIP…	N-in/C-in	[19, 12, 16, 21]	[5, 56, 6]	247	62	0	4	0.432, -2.344, 0.253, -1.694	['194-215', '253-283', '337-358', '360-386']	[22, 31, 22, 27]	['FLAYLGWCFFAPRLFTNLFLIL', 'VWFTVGILNCFVLVGALAPLSVYLSLFAFVF', 'ILRSFLSVGGAVAVVIAMALSV', 'ALGIINPIIPLIGAVLLLALWGVSLYL']	1-193	193	MTPIISHLLKIFPELNTQVKTDSLNWTFNTHLKQLGPDFYSKVARLHPILNMEYSVLCQHLRYNLSSPDYSSPEQIKEQLIDALKLAELLEYTYQHYLVVPREVVRLRRHKAIYKELLTELSGYSFALDNPEPESLKTSLSLTQAIREKTAQSNWYRIFISRSKRVINLLDNLDTGSKAFRDFVVLLDKYTNP	387-444	58	NNKLDEYRPVDNIEKPAPSVINKLSFFAPKNEKKESLHLSSKPEKVLEAEELIPAFTF	['216-252', '284-336', '359-359']	[37, 53, 1]	['KHTIPGEWMGEKEKSLDWSDRFYAHLQRRWFELANDS', 'DVANTSLRAYIEIGRLQQLQKEYGELFDQEENEDQKKIIKEYQDLISYRIKFE', 'P']	5	-0.34, -0.168, -0.113, -0.111, -1.723	['194-208', '259-270', '272-283', '345-356', '370-381']	[15, 12, 12, 12, 12]	['FLAYLGWCFFAPRLF', 'ILNCFVLVGALA', 'LSVYLSLFAFVF', 'GGAVAVVIAMAL', 'LIGAVLLLALWG']	1-193	193	MTPIISHLLKIFPELNTQVKTDSLNWTFNTHLKQLGPDFYSKVARLHPILNMEYSVLCQHLRYNLSSPDYSSPEQIKEQLIDALKLAELLEYTYQHYLVVPREVVRLRRHKAIYKELLTELSGYSFALDNPEPESLKTSLSLTQAIREKTAQSNWYRIFISRSKRVINLLDNLDTGSKAFRDFVVLLDKYTNP	382-444	63	VSLYLNNKLDEYRPVDNIEKPAPSVINKLSFFAPKNEKKESLHLSSKPEKVLEAEELIPAFTF	['209-258', '271-271', '284-344', '357-369']	[50, 1, 61, 13]	['TNLFLILKHTIPGEWMGEKEKSLDWSDRFYAHLQRRWFELANDSVWFTVG', 'P', 'DVANTSLRAYIEIGRLQQLQKEYGELFDQEENEDQKKIIKEYQDLISYRIKFEILRSFLSV', 'SVPALGIINPIIP']
gi|52840415|ref|YP_094214.1| | GLOB	YP_094214.1	Q5ZZ51	RavD	hypothetical protein lpg0160	Uncharacterized protein	MNLKKEVFLNQNCAEMMIKKAARLILGSDLDFEYTRDVQDIQIDLGPAFMFSPDEEKTLWVSGKNQETLERDLATLNKSSAYFFRTGTQGGAGHWQVLYYEAAKSGWVSYSSQSNHFQVTDSNGKLTASGKGLLVPHANWGKENGNYAFLLVNASAQNIIHAANFVYIFRTQNEDAAIQYCALNQALHPEIKRITITKVQTQTRLTPEIHCPRGDLSYANLKNVYSKHLALLHVINRLEAGSKSYNPYWMGSQEKLNKIFEALGHCYQKGLDVDNELNNSNSKLSKAINMRRLPSLFSFWCEKNESFVESRKIIEEHRICRLNNL	325		0	0	['I']	[[1, 325]]	[325]	['MNLKKEVFLNQNCAEMMIKKAARLILGSDLDFEYTRDVQDIQIDLGPAFMFSPDEEKTLWVSGKNQETLERDLATLNKSSAYFFRTGTQGGAGHWQVLYYEAAKSGWVSYSSQSNHFQVTDSNGKLTASGKGLLVPHANWGKENGNYAFLLVNASAQNIIHAANFVYIFRTQNEDAAIQYCALNQALHPEIKRITITKVQTQTRLTPEIHCPRGDLSYANLKNVYSKHLALLHVINRLEAGSKSYNPYWMGSQEKLNKIFEALGHCYQKGLDVDNELNNSNSKLSKAINMRRLPSLFSFWCEKNESFVESRKIIEEHRICRLNNL']	in			325	325	0	0														0		[]	[]	[]	1-325	325	MNLKKEVFLNQNCAEMMIKKAARLILGSDLDFEYTRDVQDIQIDLGPAFMFSPDEEKTLWVSGKNQETLERDLATLNKSSAYFFRTGTQGGAGHWQVLYYEAAKSGWVSYSSQSNHFQVTDSNGKLTASGKGLLVPHANWGKENGNYAFLLVNASAQNIIHAANFVYIFRTQNEDAAIQYCALNQALHPEIKRITITKVQTQTRLTPEIHCPRGDLSYANLKNVYSKHLALLHVINRLEAGSKSYNPYWMGSQEKLNKIFEALGHCYQKGLDVDNELNNSNSKLSKAINMRRLPSLFSFWCEKNESFVESRKIIEEHRICRLNNL	1-325	325	MNLKKEVFLNQNCAEMMIKKAARLILGSDLDFEYTRDVQDIQIDLGPAFMFSPDEEKTLWVSGKNQETLERDLATLNKSSAYFFRTGTQGGAGHWQVLYYEAAKSGWVSYSSQSNHFQVTDSNGKLTASGKGLLVPHANWGKENGNYAFLLVNASAQNIIHAANFVYIFRTQNEDAAIQYCALNQALHPEIKRITITKVQTQTRLTPEIHCPRGDLSYANLKNVYSKHLALLHVINRLEAGSKSYNPYWMGSQEKLNKIFEALGHCYQKGLDVDNELNNSNSKLSKAINMRRLPSLFSFWCEKNESFVESRKIIEEHRICRLNNL	[]	[]	[]
gi|52840425|ref|YP_094224.1| | TM	YP_094224.1	Q5ZZ41	RavC	ABC transporter permease	Probable ABC transport system permease protein	MYVFRRFSKPIITFLHSLELAFRFLGHLVHSTIKVIFGKLSIVWPNTLEMIYYSGARLVILLSFIGILLGATVSQTVYALLKPFQLHQRVLPIVQNILTHEILPVLIGFILCIQAALHMVNTRLEHYQENPEAIILAQVLPIIVGMNIASLLLYVYLVSAIFFSFYLTFHFMLGFTNNEFLSYVVSSTTLFDLIYSVVKTLILCIIVGLTSGYYYYEASIRHIYLRKAVSRILTRGSFWLIIASMYITLTF	251	TRANSMEM 58..81; /note="Helical"; /evidence="ECO:0000256|SAM:Phobius"; TRANSMEM 102..121; /note="Helical"; /evidence="ECO:0000256|SAM:Phobius"; TRANSMEM 154..173; /note="Helical"; /evidence="ECO:0000256|SAM:Phobius"; TRANSMEM 193..216; /note="Helical"; /evidence="ECO:0000256|SAM:Phobius"; TRANSMEM 228..249; /note="Helical"; /evidence="ECO:0000256|SAM:Phobius"	5	5	['I', 'M', 'O', 'M', 'I', 'M', 'O', 'M', 'I', 'M', 'O']	[[1, 57], [58, 73], [74, 89], [90, 110], [111, 141], [142, 169], [170, 192], [193, 215], [216, 231], [232, 250], [251, 251]]	[57, 16, 16, 21, 31, 28, 23, 23, 16, 19, 1]	['MYVFRRFSKPIITFLHSLELAFRFLGHLVHSTIKVIFGKLSIVWPNTLEMIYYSGAR', 'LVILLSFIGILLGATV', 'SQTVYALLKPFQLHQR', 'VLPIVQNILTHEILPVLIGFI', 'LCIQAALHMVNTRLEHYQENPEAIILAQVLP', 'IIVGMNIASLLLYVYLVSAIFFSFYLTF', 'HFMLGFTNNEFLSYVVSSTTLFD', 'LIYSVVKTLILCIIVGLTSGYYY', 'YEASIRHIYLRKAVSR', 'ILTRGSFWLIIASMYITLT', 'F']	N-in/C-out	[16, 21, 28, 23, 19]	[16, 31, 23, 16]	57	1	0	5	-2.593, 0.85, -2.275, -1.304, -0.514	['50-81', '102-120', '133-167', '193-216', '231-251']	[32, 19, 35, 24, 21]	['MIYYSGARLVILLSFIGILLGATVSQTVYALL', 'ILPVLIGFILCIQAALHMV', 'AIILAQVLPIIVGMNIASLLLYVYLVSAIFFSFYL', 'LIYSVVKTLILCIIVGLTSGYYYY', 'RILTRGSFWLIIASMYITLTF']	1-49	49	MYVFRRFSKPIITFLHSLELAFRFLGHLVHSTIKVIFGKLSIVWPNTLE	252-251	0		['82-101', '121-132', '168-192', '217-230']	[20, 12, 25, 14]	['KPFQLHQRVLPIVQNILTHE', 'NTRLEHYQENPE', 'TFHFMLGFTNNEFLSYVVSSTTLFD', 'EASIRHIYLRKAVS']	7	-1.413, -0.688, 1.196, -1.531, 1.43, -1.344, -0.989	['57-69', '102-113', '133-144', '151-167', '180-191', '199-210', '238-249']	[13, 12, 12, 17, 12, 12, 12]	['RLVILLSFIGILL', 'ILPVLIGFILCI', 'AIILAQVLPIIV', 'LLLYVYLVSAIFFSFYL', 'FLSYVVSSTTLF', 'KTLILCIIVGLT', 'FWLIIASMYITL']	1-56	56	MYVFRRFSKPIITFLHSLELAFRFLGHLVHSTIKVIFGKLSIVWPNTLEMIYYSGA	250-251	2	TF	['70-101', '114-132', '145-150', '168-179', '192-198', '211-237']	[32, 19, 6, 12, 7, 27]	['GATVSQTVYALLKPFQLHQRVLPIVQNILTHE', 'QAALHMVNTRLEHYQENPE', 'GMNIAS', 'TFHFMLGFTNNE', 'DLIYSVV', 'SGYYYYEASIRHIYLRKAVSRILTRGS']
gi|52840426|ref|YP_094225.1| | TM	YP_094225.1	Q5ZZ40	LegU1	hypothetical protein lpg0171	FBOX-containing protein	MKAKYDPTKPGLQKLPPEIKVMILEFLDAKSKLALSQTNYGWRDLILDRPEYTKEITNTLFRLDKKRHRQAIAQMMSGRVTASSMAKLFEELLCFSIPSSYVFLIFFASQKSVALIEVLTVILVFAAITSLAHDLVDYFIESDTKAEKQHAHRRAFQFFAQPSQSAAQQNLEEENLSADPKACQCEPL	188	TRANSMEM 88..108; /note="Helical"; /evidence="ECO:0000256|SAM:Phobius"; TRANSMEM 114..136; /note="Helical"; /evidence="ECO:0000256|SAM:Phobius"	1	2	['I', 'M', 'O', 'M', 'I']	[[1, 87], [88, 108], [109, 114], [115, 135], [136, 188]]	[87, 21, 6, 21, 53]	['MKAKYDPTKPGLQKLPPEIKVMILEFLDAKSKLALSQTNYGWRDLILDRPEYTKEITNTLFRLDKKRHRQAIAQMMSGRVTASSMAK', 'LFEELLCFSIPSSYVFLIFFA', 'SQKSVA', 'LIEVLTVILVFAAITSLAHDL', 'VDYFIESDTKAEKQHAHRRAFQFFAQPSQSAAQQNLEEENLSADPKACQCEPL']	N-in/C-in	[21, 21]	[6]	87	53	0	1	-0.804	['113-132']	[20]	['VALIEVLTVILVFAAITSLA']	1-112	112	MKAKYDPTKPGLQKLPPEIKVMILEFLDAKSKLALSQTNYGWRDLILDRPEYTKEITNTLFRLDKKRHRQAIAQMMSGRVTASSMAKLFEELLCFSIPSSYVFLIFFASQKS	133-188	56	HDLVDYFIESDTKAEKQHAHRRAFQFFAQPSQSAAQQNLEEENLSADPKACQCEPL	[]	[]	[]	2	0.327, -1.427	['100-111', '118-129']	[12, 12]	['SYVFLIFFASQK', 'VLTVILVFAAIT']	1-99	99	MKAKYDPTKPGLQKLPPEIKVMILEFLDAKSKLALSQTNYGWRDLILDRPEYTKEITNTLFRLDKKRHRQAIAQMMSGRVTASSMAKLFEELLCFSIPS	130-188	59	SLAHDLVDYFIESDTKAEKQHAHRRAFQFFAQPSQSAAQQNLEEENLSADPKACQCEPL	['112-117']	[6]	['SVALIE']
gi|52840427|ref|YP_094226.1| | GLOB	YP_094226.1	Q5ZZ39	lpg0172	hypothetical protein lpg0172	Uncharacterized protein	MLYNKWGYLMTTLYIKNLRYNEVAVCRALFEAAEKTEEGIKTKRYGMQMTADMPGLWSPLSNYDIENDLRMARVHRNGRMREIGYLTVNLVFQFDSLDVTEYETKYGISAKDVLEKAGFTCSQDAAGYSEPASTSTRLLGQESKPEKPTQTSVVNTSFFALKNVDTDKRFTKSTKLGILYEARSYGKIEDDTLKSYGFTDGQWERQKEGIENIVIIKKLTQSISQGPAVLDEAVDNIPTLS	241		0	0	['I']	[[1, 241]]	[241]	['MLYNKWGYLMTTLYIKNLRYNEVAVCRALFEAAEKTEEGIKTKRYGMQMTADMPGLWSPLSNYDIENDLRMARVHRNGRMREIGYLTVNLVFQFDSLDVTEYETKYGISAKDVLEKAGFTCSQDAAGYSEPASTSTRLLGQESKPEKPTQTSVVNTSFFALKNVDTDKRFTKSTKLGILYEARSYGKIEDDTLKSYGFTDGQWERQKEGIENIVIIKKLTQSISQGPAVLDEAVDNIPTLS']	in			241	241	0	0														2	1.207, 1.387	['5-16', '83-94']	[12, 12]	['KWGYLMTTLYIK', 'IGYLTVNLVFQF']	1-4	4	MLYN	95-241	147	DSLDVTEYETKYGISAKDVLEKAGFTCSQDAAGYSEPASTSTRLLGQESKPEKPTQTSVVNTSFFALKNVDTDKRFTKSTKLGILYEARSYGKIEDDTLKSYGFTDGQWERQKEGIENIVIIKKLTQSISQGPAVLDEAVDNIPTLS	['17-82']	[66]	['NLRYNEVAVCRALFEAAEKTEEGIKTKRYGMQMTADMPGLWSPLSNYDIENDLRMARVHRNGRMRE']
gi|52840436|ref|YP_094235.1| | GLOB	YP_094235.1	Q5ZZ30	lpg0181	hypothetical protein lpg0181	NAD(+)--arginine ADP-ribosyltransferase Lart1 (EC 2.4.2.31) (Legionella ADP-ribosyltransferase 1) (Legionella ART 1) (Mono-ADP-ribosyltransferase) (Mono-ART) (mART)	MYSKYPAFFLNKNIKSSSGVQFSNVVKIPSAIESLYRGDNNLTGIIFLLPTLITGVFCQNFPEVVDIEQIRLHKLTNLSNDFHMVSMSEDPQIALDWGNGCFITIDPVSFSDYIVDVHATFSENQLNLPGRMEREKEHVALAVPFCSIKKITIHNKELANPFYLSIPQENHEAKMELNTLYGELISLLRKKYTQEVDEKEEQIALRTYAIRYLDFYAKFCGCDNPFDKTIAQLSELYPEFMSNFLQSSHFSSKTGLMKEIVVNSLDNLFKEHPYTKSIDASYIYRVKESTTCYEDDWAKPVYD	303		1	0	['I']	[[1, 303]]	[303]	['MYSKYPAFFLNKNIKSSSGVQFSNVVKIPSAIESLYRGDNNLTGIIFLLPTLITGVFCQNFPEVVDIEQIRLHKLTNLSNDFHMVSMSEDPQIALDWGNGCFITIDPVSFSDYIVDVHATFSENQLNLPGRMEREKEHVALAVPFCSIKKITIHNKELANPFYLSIPQENHEAKMELNTLYGELISLLRKKYTQEVDEKEEQIALRTYAIRYLDFYAKFCGCDNPFDKTIAQLSELYPEFMSNFLQSSHFSSKTGLMKEIVVNSLDNLFKEHPYTKSIDASYIYRVKESTTCYEDDWAKPVYD']	in			303	303	0	1	1.232	['42-61']	[20]	['LTGIIFLLPTLITGVFCQNF']	1-41	41	MYSKYPAFFLNKNIKSSSGVQFSNVVKIPSAIESLYRGDNN	62-303	242	PEVVDIEQIRLHKLTNLSNDFHMVSMSEDPQIALDWGNGCFITIDPVSFSDYIVDVHATFSENQLNLPGRMEREKEHVALAVPFCSIKKITIHNKELANPFYLSIPQENHEAKMELNTLYGELISLLRKKYTQEVDEKEEQIALRTYAIRYLDFYAKFCGCDNPFDKTIAQLSELYPEFMSNFLQSSHFSSKTGLMKEIVVNSLDNLFKEHPYTKSIDASYIYRVKESTTCYEDDWAKPVYD	[]	[]	[]	1	-0.528	['42-53']	[12]	['LTGIIFLLPTLI']	1-41	41	MYSKYPAFFLNKNIKSSSGVQFSNVVKIPSAIESLYRGDNN	54-303	250	TGVFCQNFPEVVDIEQIRLHKLTNLSNDFHMVSMSEDPQIALDWGNGCFITIDPVSFSDYIVDVHATFSENQLNLPGRMEREKEHVALAVPFCSIKKITIHNKELANPFYLSIPQENHEAKMELNTLYGELISLLRKKYTQEVDEKEEQIALRTYAIRYLDFYAKFCGCDNPFDKTIAQLSELYPEFMSNFLQSSHFSSKTGLMKEIVVNSLDNLFKEHPYTKSIDASYIYRVKESTTCYEDDWAKPVYD	[]	[]	[]
gi|52840446|ref|YP_094245.1| | GLOB	YP_094245.1	Q5ZZ20	Ceg5	hypothetical protein lpg0191	Dot/Icm secretion system substrate	MISQKEALALLNKYEKHLNELQNIITTSYQNLLRCDAQIIPNALAALKAIANNTQFVPVVATSGMSSIKALNSDPQIALKELLVNDFFKDHFQKMCIHYAKDKPELLTNLQNFHACVSQEKIIIYKAKNGELALKFPTQEWRDRFIQKMGGISHFASSDKFNANKECPQTYPENPTTLYLSTYTAKNGELAVVFPNKEIRQNFLTLFRHASSATWSIYEGQDAVYFNDKNLHTPGYNFGINAPACVSQSSNAAHADVRYAARILGQALRNPNNTCFFNRLPEELINKIISLSTDNEVLAAEDAISLVQPNLGKPQLK	317		0	0	['I']	[[1, 317]]	[317]	['MISQKEALALLNKYEKHLNELQNIITTSYQNLLRCDAQIIPNALAALKAIANNTQFVPVVATSGMSSIKALNSDPQIALKELLVNDFFKDHFQKMCIHYAKDKPELLTNLQNFHACVSQEKIIIYKAKNGELALKFPTQEWRDRFIQKMGGISHFASSDKFNANKECPQTYPENPTTLYLSTYTAKNGELAVVFPNKEIRQNFLTLFRHASSATWSIYEGQDAVYFNDKNLHTPGYNFGINAPACVSQSSNAAHADVRYAARILGQALRNPNNTCFFNRLPEELINKIISLSTDNEVLAAEDAISLVQPNLGKPQLK']	in			317	317	0	0														0		[]	[]	[]	1-317	317	MISQKEALALLNKYEKHLNELQNIITTSYQNLLRCDAQIIPNALAALKAIANNTQFVPVVATSGMSSIKALNSDPQIALKELLVNDFFKDHFQKMCIHYAKDKPELLTNLQNFHACVSQEKIIIYKAKNGELALKFPTQEWRDRFIQKMGGISHFASSDKFNANKECPQTYPENPTTLYLSTYTAKNGELAVVFPNKEIRQNFLTLFRHASSATWSIYEGQDAVYFNDKNLHTPGYNFGINAPACVSQSSNAAHADVRYAARILGQALRNPNNTCFFNRLPEELINKIISLSTDNEVLAAEDAISLVQPNLGKPQLK	1-317	317	MISQKEALALLNKYEKHLNELQNIITTSYQNLLRCDAQIIPNALAALKAIANNTQFVPVVATSGMSSIKALNSDPQIALKELLVNDFFKDHFQKMCIHYAKDKPELLTNLQNFHACVSQEKIIIYKAKNGELALKFPTQEWRDRFIQKMGGISHFASSDKFNANKECPQTYPENPTTLYLSTYTAKNGELAVVFPNKEIRQNFLTLFRHASSATWSIYEGQDAVYFNDKNLHTPGYNFGINAPACVSQSSNAAHADVRYAARILGQALRNPNNTCFFNRLPEELINKIISLSTDNEVLAAEDAISLVQPNLGKPQLK	[]	[]	[]
gi|52840450|ref|YP_094249.1| | GLOB	YP_094249.1	Q5ZZ16	RavE	hypothetical protein lpg0195	Uncharacterized protein	MENDMPKTKYALPPVVLFESHADRSTSDFLIKQLPDLKKAGYTTICVDGMEPCASLEENISMMKILIQIQVKKLSELPLEHPEYAQGVEKLRSVVAKLDLFEAMKEQGFKLGGIDLPVSEQLKEKSLNSIRREQTITDNTLKHVKENDGGVVVVLGFGHCIFQQMIKEQDENANQYLWYHVHNPDNETQAYKELVESYTKKGLSTYFPLGVNIFKSSDKELDTDFWNKVSANCYNYDPKALETSTASILKSLVGPEVTAHLRTDGQHHVDALISLETVEKTHQIKSSDFLRSLSKTLGNIHFEVAKIKTKDQVIIRGINEPEVAEQISKLSKKM	334		0	0	['I']	[[1, 334]]	[334]	['MENDMPKTKYALPPVVLFESHADRSTSDFLIKQLPDLKKAGYTTICVDGMEPCASLEENISMMKILIQIQVKKLSELPLEHPEYAQGVEKLRSVVAKLDLFEAMKEQGFKLGGIDLPVSEQLKEKSLNSIRREQTITDNTLKHVKENDGGVVVVLGFGHCIFQQMIKEQDENANQYLWYHVHNPDNETQAYKELVESYTKKGLSTYFPLGVNIFKSSDKELDTDFWNKVSANCYNYDPKALETSTASILKSLVGPEVTAHLRTDGQHHVDALISLETVEKTHQIKSSDFLRSLSKTLGNIHFEVAKIKTKDQVIIRGINEPEVAEQISKLSKKM']	in			334	334	0	0														1	1.16	['151-162']	[12]	['VVVVLGFGHCIF']	1-150	150	MENDMPKTKYALPPVVLFESHADRSTSDFLIKQLPDLKKAGYTTICVDGMEPCASLEENISMMKILIQIQVKKLSELPLEHPEYAQGVEKLRSVVAKLDLFEAMKEQGFKLGGIDLPVSEQLKEKSLNSIRREQTITDNTLKHVKENDGG	163-334	172	QQMIKEQDENANQYLWYHVHNPDNETQAYKELVESYTKKGLSTYFPLGVNIFKSSDKELDTDFWNKVSANCYNYDPKALETSTASILKSLVGPEVTAHLRTDGQHHVDALISLETVEKTHQIKSSDFLRSLSKTLGNIHFEVAKIKTKDQVIIRGINEPEVAEQISKLSKKM	[]	[]	[]
gi|52840451|ref|YP_094250.1| | GLOB	YP_094250.1	Q5ZZ15	RavF	hypothetical protein lpg0196	Coiled-coil protein	MLLGDFIMSLEIYTWKNGSKGLGFTKPVKSMLLGGNVGHAAVELTFPADAKGDELAKKYQDVPGLSISKRTEIVPEKQENGSYKPKEQVVYFVYFSWWPGHTNGHHINSHREDLESEWRHEPAPKIKPEIQEHLYGENIPTANKTNVTGLLISDKTITKVKEISHQSIKETTTIENDPAYQQLKAEEAALQTELQQLIDKRKIYEQELARSGLEQRQPNKELCLTDAEIARGYEISKELKRVAEQIKLCQIDFEERYLSVGEPPSSVIRIPTTLDHNAPTFALDAAGILDKMASLAQSTTAYSFYKFNCSTSATQVVKAGISDELKNIMKTDGFNVEKASQTTIATPTSFRHFSQQVQTELILLNTNQALVEQQRAKTENTSEAPTTSTQSFKQKFQDT…	424		0	0	['I']	[[1, 424]]	[424]	['MLLGDFIMSLEIYTWKNGSKGLGFTKPVKSMLLGGNVGHAAVELTFPADAKGDELAKKYQDVPGLSISKRTEIVPEKQENGSYKPKEQVVYFVYFSWWPGHTNGHHINSHREDLESEWRHEPAPKIKPEIQEHLYGENIPTANKTNVTGLLISDKTITKVKEISHQSIKETTTIENDPAYQQLKAEEAALQTELQQLIDKRKIYEQELARSGLEQRQPNKELCLTDAEIARGYEISKELKRVAEQIKLCQIDFEERYLSVGEPPSSVIRIPTTLDHNAPTFALDAAGILDKMASLAQSTTAYSFYKFNCSTSATQVVKAGISDELKNIMKTDGFNVEKASQTTIATPTSFRHFSQQVQTELILLNTNQALVEQQRAKTENTSEAPTTSTQSFKQKFQ…	in			424	424	0	0														1	1.197	['88-99']	[12]	['QVVYFVYFSWWP']	1-87	87	MLLGDFIMSLEIYTWKNGSKGLGFTKPVKSMLLGGNVGHAAVELTFPADAKGDELAKKYQDVPGLSISKRTEIVPEKQENGSYKPKE	100-424	325	GHTNGHHINSHREDLESEWRHEPAPKIKPEIQEHLYGENIPTANKTNVTGLLISDKTITKVKEISHQSIKETTTIENDPAYQQLKAEEAALQTELQQLIDKRKIYEQELARSGLEQRQPNKELCLTDAEIARGYEISKELKRVAEQIKLCQIDFEERYLSVGEPPSSVIRIPTTLDHNAPTFALDAAGILDKMASLAQSTTAYSFYKFNCSTSATQVVKAGISDELKNIMKTDGFNVEKASQTTIATPTSFRHFSQQVQTELILLNTNQALVEQQRAKTENTSEAPTTSTQSFKQKFQDTVKEKSEKAVREQDESEENRIGLTIS	[]	[]	[]
gi|52840465|ref|YP_094264.1| | GLOB	YP_094264.1	Q5ZZ01	RavG	hypothetical protein lpg0210	Ankyrin repeat domain-containing protein	MKNIYPGRVICDMKNAAIIKNRIFLNLDKPVKRFLASDKADTPMTAEFYAEKDYEQLFLDFLSQATGSYDEQISLLIAELDSGADRVAQKLMLALYSPWQKNLLPKAIKTIANKSEEYPLMSDLLIKFCQQHVGSVDAVDDFGETALAKILKKDQQRKSPLLFLVKHGAKHCQLTSALQDSLIVNNSDIYNVAEDNTMDWISNCPQP	207		0	0	['I']	[[1, 207]]	[207]	['MKNIYPGRVICDMKNAAIIKNRIFLNLDKPVKRFLASDKADTPMTAEFYAEKDYEQLFLDFLSQATGSYDEQISLLIAELDSGADRVAQKLMLALYSPWQKNLLPKAIKTIANKSEEYPLMSDLLIKFCQQHVGSVDAVDDFGETALAKILKKDQQRKSPLLFLVKHGAKHCQLTSALQDSLIVNNSDIYNVAEDNTMDWISNCPQP']	in			207	207	0	0														0		[]	[]	[]	1-207	207	MKNIYPGRVICDMKNAAIIKNRIFLNLDKPVKRFLASDKADTPMTAEFYAEKDYEQLFLDFLSQATGSYDEQISLLIAELDSGADRVAQKLMLALYSPWQKNLLPKAIKTIANKSEEYPLMSDLLIKFCQQHVGSVDAVDDFGETALAKILKKDQQRKSPLLFLVKHGAKHCQLTSALQDSLIVNNSDIYNVAEDNTMDWISNCPQP	1-207	207	MKNIYPGRVICDMKNAAIIKNRIFLNLDKPVKRFLASDKADTPMTAEFYAEKDYEQLFLDFLSQATGSYDEQISLLIAELDSGADRVAQKLMLALYSPWQKNLLPKAIKTIANKSEEYPLMSDLLIKFCQQHVGSVDAVDDFGETALAKILKKDQQRKSPLLFLVKHGAKHCQLTSALQDSLIVNNSDIYNVAEDNTMDWISNCPQP	[]	[]	[]
gi|52840482|ref|YP_094281.1| | GLOB	YP_094281.1	Q5ZYY4	Ceg7	hypothetical protein lpg0227	Type IV secretion protein Dot	MSYSIDNPGGGDCGFYALAIGLISIIQNEYKLHGKSKTYDRWKQVENIYGVRLQDILNIDLTKLHYSPYTYKSELLFLLQMSLRNIAVIVNKEDLVKRIIEEGRSKDQTKIEGSNAYCKFMELVQLYLYRRGSLERISQFNELALSPEIVQTARDIARMLRPILRNQPFHQAQKIENAFVKEVLLNDVLSGNTINSNSIILKSLEKIKEQGRWATHDDLKEIAELLKINLNVVGQPNGKPIPEYPTVTLKNLSNTHWITQVESLQGPRQYSTPSKRAFGYETLSDRAVPLKEEQTLDRAFRTETQSERTRRYNQHFETLFDTLSPYGFFPHVQSKRNVHVFGKAQTGLESDEALAAQLQEAELRRILY	368		0	0	['I']	[[1, 368]]	[368]	['MSYSIDNPGGGDCGFYALAIGLISIIQNEYKLHGKSKTYDRWKQVENIYGVRLQDILNIDLTKLHYSPYTYKSELLFLLQMSLRNIAVIVNKEDLVKRIIEEGRSKDQTKIEGSNAYCKFMELVQLYLYRRGSLERISQFNELALSPEIVQTARDIARMLRPILRNQPFHQAQKIENAFVKEVLLNDVLSGNTINSNSIILKSLEKIKEQGRWATHDDLKEIAELLKINLNVVGQPNGKPIPEYPTVTLKNLSNTHWITQVESLQGPRQYSTPSKRAFGYETLSDRAVPLKEEQTLDRAFRTETQSERTRRYNQHFETLFDTLSPYGFFPHVQSKRNVHVFGKAQTGLESDEALAAQLQEAELRRILY']	in			368	368	0	0		[]	[]	[]	1-368	368	MSYSIDNPGGGDCGFYALAIGLISIIQNEYKLHGKSKTYDRWKQVENIYGVRLQDILNIDLTKLHYSPYTYKSELLFLLQMSLRNIAVIVNKEDLVKRIIEEGRSKDQTKIEGSNAYCKFMELVQLYLYRRGSLERISQFNELALSPEIVQTARDIARMLRPILRNQPFHQAQKIENAFVKEVLLNDVLSGNTINSNSIILKSLEKIKEQGRWATHDDLKEIAELLKINLNVVGQPNGKPIPEYPTVTLKNLSNTHWITQVESLQGPRQYSTPSKRAFGYETLSDRAVPLKEEQTLDRAFRTETQSERTRRYNQHFETLFDTLSPYGFFPHVQSKRNVHVFGKAQTGLESDEALAAQLQEAELRRILY	1-368	368	MSYSIDNPGGGDCGFYALAIGLISIIQNEYKLHGKSKTYDRWKQVENIYGVRLQDILNIDLTKLHYSPYTYKSELLFLLQMSLRNIAVIVNKEDLVKRIIEEGRSKDQTKIEGSNAYCKFMELVQLYLYRRGSLERISQFNELALSPEIVQTARDIARMLRPILRNQPFHQAQKIENAFVKEVLLNDVLSGNTINSNSIILKSLEKIKEQGRWATHDDLKEIAELLKINLNVVGQPNGKPIPEYPTVTLKNLSNTHWITQVESLQGPRQYSTPSKRAFGYETLSDRAVPLKEEQTLDRAFRTETQSERTRRYNQHFETLFDTLSPYGFFPHVQSKRNVHVFGKAQTGLESDEALAAQLQEAELRRILY	[]	[]	[]	2	-0.755, 1.078	['15-26', '75-86']	[12, 12]	['FYALAIGLISII', 'LLFLLQMSLRNI']	1-14	14	MSYSIDNPGGGDCG	87-368	282	AVIVNKEDLVKRIIEEGRSKDQTKIEGSNAYCKFMELVQLYLYRRGSLERISQFNELALSPEIVQTARDIARMLRPILRNQPFHQAQKIENAFVKEVLLNDVLSGNTINSNSIILKSLEKIKEQGRWATHDDLKEIAELLKINLNVVGQPNGKPIPEYPTVTLKNLSNTHWITQVESLQGPRQYSTPSKRAFGYETLSDRAVPLKEEQTLDRAFRTETQSERTRRYNQHFETLFDTLSPYGFFPHVQSKRNVHVFGKAQTGLESDEALAAQLQEAELRRILY	['27-74']	[48]	['QNEYKLHGKSKTYDRWKQVENIYGVRLQDILNIDLTKLHYSPYTYKSE']
gi|52840489|ref|YP_094288.1| | GLOB	YP_094288.1	Q5ZYX7	SidE/laiD	protein SidE	Ubiquitinating enzyme SidE [Includes: Deubiquitinase (DUB) (EC 3.4.22.-) (Deubiquitinating enzyme); Ubiquitin transferase (EC 2.3.2.-); Mono-ADP-ribosyltransferase (mART) (EC 2.4.2.31)]	MLIFKSQILILKYLSRSCVMPKYVEGIELTQEGMHAIFERMGHPNITSGTIYNGEPTIDKGALDRQGFMPVLTGVSPRQDSGHWIMLIKGQGNQYFLFDPLGESSGKYYQNILAKKLPGATLSVIPNNAGLNMGLCGYWVASVGLRAHAALTQPIPPSLRNLGQTITQEMRDELTQDGSEKITQWLRAVGNEFPDGDIQPDATALRRATEKNVRIDEFQPVLTGTSPKEISINPTAPQEVSVPTWNGFSLYTDETVRNAARYAYDNYLGKPYTGTVEATPVNFGGQMVYRQHHGLAHTLRTMAYAEIIVEEARKAKLRGESLKTFADGRTLADVTPEELRKIMIAQAFFVTGRDDEESSKNYEKYHEQSRDAFLKYVEENKSTLIPDVFKDEKDVKFYA…	1514		0	0	['I']	[[1, 1514]]	[1514]	['MLIFKSQILILKYLSRSCVMPKYVEGIELTQEGMHAIFERMGHPNITSGTIYNGEPTIDKGALDRQGFMPVLTGVSPRQDSGHWIMLIKGQGNQYFLFDPLGESSGKYYQNILAKKLPGATLSVIPNNAGLNMGLCGYWVASVGLRAHAALTQPIPPSLRNLGQTITQEMRDELTQDGSEKITQWLRAVGNEFPDGDIQPDATALRRATEKNVRIDEFQPVLTGTSPKEISINPTAPQEVSVPTWNGFSLYTDETVRNAARYAYDNYLGKPYTGTVEATPVNFGGQMVYRQHHGLAHTLRTMAYAEIIVEEARKAKLRGESLKTFADGRTLADVTPEELRKIMIAQAFFVTGRDDEESSKNYEKYHEQSRDAFLKYVEENKSTLIPDVFKDEKDVKF…	in			1514	1514	0	0		[]	[]	[]	1-1514	1514	MLIFKSQILILKYLSRSCVMPKYVEGIELTQEGMHAIFERMGHPNITSGTIYNGEPTIDKGALDRQGFMPVLTGVSPRQDSGHWIMLIKGQGNQYFLFDPLGESSGKYYQNILAKKLPGATLSVIPNNAGLNMGLCGYWVASVGLRAHAALTQPIPPSLRNLGQTITQEMRDELTQDGSEKITQWLRAVGNEFPDGDIQPDATALRRATEKNVRIDEFQPVLTGTSPKEISINPTAPQEVSVPTWNGFSLYTDETVRNAARYAYDNYLGKPYTGTVEATPVNFGGQMVYRQHHGLAHTLRTMAYAEIIVEEARKAKLRGESLKTFADGRTLADVTPEELRKIMIAQAFFVTGRDDEESSKNYEKYHEQSRDAFLKYVEENKSTLIPDVFKDEKDVKFYA…	1-1514	1514	MLIFKSQILILKYLSRSCVMPKYVEGIELTQEGMHAIFERMGHPNITSGTIYNGEPTIDKGALDRQGFMPVLTGVSPRQDSGHWIMLIKGQGNQYFLFDPLGESSGKYYQNILAKKLPGATLSVIPNNAGLNMGLCGYWVASVGLRAHAALTQPIPPSLRNLGQTITQEMRDELTQDGSEKITQWLRAVGNEFPDGDIQPDATALRRATEKNVRIDEFQPVLTGTSPKEISINPTAPQEVSVPTWNGFSLYTDETVRNAARYAYDNYLGKPYTGTVEATPVNFGGQMVYRQHHGLAHTLRTMAYAEIIVEEARKAKLRGESLKTFADGRTLADVTPEELRKIMIAQAFFVTGRDDEESSKNYEKYHEQSRDAFLKYVEENKSTLIPDVFKDEKDVKFYA…	[]	[]	[]	4	1.212, 1.026, 0.883, 1.328	['2-14', '136-147', '339-350', '751-762']	[13, 12, 12, 12]	['LIFKSQILILKYL', 'CGYWVASVGLRA', 'LRKIMIAQAFFV', 'EVLITALMTPLT']	1-1	1	M	763-1514	752	NKSLMDTSRSPAPKTLFRGLDLSEEFKNKLINQAETIIANTTEHLFTDLSTEAFKQIKLNDFSQVSARTCASTSTNIEVPRTIFGSNTIFEILDPDGLLHPKQVGTHVSGSESEYSIYLPEDVALVPIKVSFDGKTGKGKDRHIFTLVAVKSPDFTPRHESGYAVGPLLKMQTPKLEEIQRLVEQAREEPDLERVFNLQSRVARQAKFSTESGYKTFLNEKVAPVLEQSLNGLLDNNVTILGKVLSAFPSDGQWSAFNSVEARQMKIQMDAIKQMVEKKAVLEGQILPALAQCQNALEKQNIAGALQALRNIPSEKEMQTMLSISGGLRGQIQRAKQDLTETLEPLQRAITAKLVSDQEKVKVRYEKLIAGIPQQIADLEKAELADLAKVKKVVSRFNH…	['15-135', '148-338', '351-750']	[121, 191, 400]	['SRSCVMPKYVEGIELTQEGMHAIFERMGHPNITSGTIYNGEPTIDKGALDRQGFMPVLTGVSPRQDSGHWIMLIKGQGNQYFLFDPLGESSGKYYQNILAKKLPGATLSVIPNNAGLNMGL', 'HAALTQPIPPSLRNLGQTITQEMRDELTQDGSEKITQWLRAVGNEFPDGDIQPDATALRRATEKNVRIDEFQPVLTGTSPKEISINPTAPQEVSVPTWNGFSLYTDETVRNAARYAYDNYLGKPYTGTVEATPVNFGGQMVYRQHHGLAHTLRTMAYAEIIVEEARKAKLRGESLKTFADGRTLADVTPEE', 'TGRDDEESSKNYEKYHEQSRDAFLKYVEENKSTLIPDVFKDEKDVKFYADVIEDKDHKWADSPAHVLVNQGHMVDLV…
gi|52840495|ref|YP_094294.1| | GLOB	YP_094294.1	Q5ZYX1	Ceg8	DNA repair protein	DNA repair protein	MNDIMWYQNIMRNLLEKLPEASRKDGEFFLDKLFLAVKRVDNKPEMEFFLGLIEKSFLKFENEKSGSVTLVKFSRYILGLTLLYIKSGNDGAIWNSDFIPYLGEIKKFFDVEKEGKSFYKFLNQLEVDVFVSLNHQLAIDFKHFTSILRGNNDLKTIQSFTEACKGLGNESSEGFNQVVKDAEAHMINLQFADDLNSDFNLEGIDENLRNTTLQKSSHANSMPMSVNKGHRLSIFKALATSGELSDQTSLFINQNNGPI	259		0	0	['I']	[[1, 259]]	[259]	['MNDIMWYQNIMRNLLEKLPEASRKDGEFFLDKLFLAVKRVDNKPEMEFFLGLIEKSFLKFENEKSGSVTLVKFSRYILGLTLLYIKSGNDGAIWNSDFIPYLGEIKKFFDVEKEGKSFYKFLNQLEVDVFVSLNHQLAIDFKHFTSILRGNNDLKTIQSFTEACKGLGNESSEGFNQVVKDAEAHMINLQFADDLNSDFNLEGIDENLRNTTLQKSSHANSMPMSVNKGHRLSIFKALATSGELSDQTSLFINQNNGPI']	in			259	259	0	0		[]	[]	[]	1-259	259	MNDIMWYQNIMRNLLEKLPEASRKDGEFFLDKLFLAVKRVDNKPEMEFFLGLIEKSFLKFENEKSGSVTLVKFSRYILGLTLLYIKSGNDGAIWNSDFIPYLGEIKKFFDVEKEGKSFYKFLNQLEVDVFVSLNHQLAIDFKHFTSILRGNNDLKTIQSFTEACKGLGNESSEGFNQVVKDAEAHMINLQFADDLNSDFNLEGIDENLRNTTLQKSSHANSMPMSVNKGHRLSIFKALATSGELSDQTSLFINQNNGPI	1-259	259	MNDIMWYQNIMRNLLEKLPEASRKDGEFFLDKLFLAVKRVDNKPEMEFFLGLIEKSFLKFENEKSGSVTLVKFSRYILGLTLLYIKSGNDGAIWNSDFIPYLGEIKKFFDVEKEGKSFYKFLNQLEVDVFVSLNHQLAIDFKHFTSILRGNNDLKTIQSFTEACKGLGNESSEGFNQVVKDAEAHMINLQFADDLNSDFNLEGIDENLRNTTLQKSSHANSMPMSVNKGHRLSIFKALATSGELSDQTSLFINQNNGPI	[]	[]	[]	1	-0.925	['75-86']	[12]	['RYILGLTLLYIK']	1-74	74	MNDIMWYQNIMRNLLEKLPEASRKDGEFFLDKLFLAVKRVDNKPEMEFFLGLIEKSFLKFENEKSGSVTLVKFS	87-259	173	SGNDGAIWNSDFIPYLGEIKKFFDVEKEGKSFYKFLNQLEVDVFVSLNHQLAIDFKHFTSILRGNNDLKTIQSFTEACKGLGNESSEGFNQVVKDAEAHMINLQFADDLNSDFNLEGIDENLRNTTLQKSSHANSMPMSVNKGHRLSIFKALATSGELSDQTSLFINQNNGPI	[]	[]	[]
gi|52840501|ref|YP_094300.1| | TM	YP_094300.1	Q5ZYW5	Ceg9	hypothetical protein lpg0246	Uncharacterized protein	MYKNILFFSNFSRMRWNEYDGDRYQSLWEHNKRDIKHTFFGTIANGKDLREVLFQPVTASFSMLVAGAFAQLLVPYSIFMLCMGEAGFAGRTLINYLEITTVALAMPFIALLSTVGRCIATVKCLVEDQYNLAEMVEDKEVKPNKIYLDCAEVNYTFRDENNNQFSRKYYKFQYKMRGLNDELCQGSFTFRDLERAPDNDDFNGKLSSLTLYKYDILDLIKRVHKDKFEEMEDENLIRMSI	241	TRANSMEM 59..81; /note="Helical"; /evidence="ECO:0000256|SAM:Phobius"; TRANSMEM 93..115; /note="Helical"; /evidence="ECO:0000256|SAM:Phobius"	2	2	['I', 'M', 'O', 'M', 'I']	[[1, 60], [61, 74], [75, 98], [99, 108], [109, 241]]	[60, 14, 24, 10, 133]	['MYKNILFFSNFSRMRWNEYDGDRYQSLWEHNKRDIKHTFFGTIANGKDLREVLFQPVTAS', 'FSMLVAGAFAQLLV', 'PYSIFMLCMGEAGFAGRTLINYLE', 'ITTVALAMPF', 'IALLSTVGRCIATVKCLVEDQYNLAEMVEDKEVKPNKIYLDCAEVNYTFRDENNNQFSRKYYKFQYKMRGLNDELCQGSFTFRDLERAPDNDDFNGKLSSLTLYKYDILDLIKRVHKDKFEEMEDENLIRMSI']	N-in/C-in	[14, 10]	[24]	60	133	0	2	0.545, -0.008	['57-83', '96-122']	[27, 27]	['VTASFSMLVAGAFAQLLVPYSIFMLCM', 'YLEITTVALAMPFIALLSTVGRCIATV']	1-56	56	MYKNILFFSNFSRMRWNEYDGDRYQSLWEHNKRDIKHTFFGTIANGKDLREVLFQP	123-241	119	KCLVEDQYNLAEMVEDKEVKPNKIYLDCAEVNYTFRDENNNQFSRKYYKFQYKMRGLNDELCQGSFTFRDLERAPDNDDFNGKLSSLTLYKYDILDLIKRVHKDKFEEMEDENLIRMSI	['84-95']	[12]	['GEAGFAGRTLIN']	3	0.825, 0.347, -0.064	['59-70', '72-83', '101-112']	[12, 12, 12]	['ASFSMLVAGAFA', 'LLVPYSIFMLCM', 'TVALAMPFIALL']	1-58	58	MYKNILFFSNFSRMRWNEYDGDRYQSLWEHNKRDIKHTFFGTIANGKDLREVLFQPVT	113-241	129	STVGRCIATVKCLVEDQYNLAEMVEDKEVKPNKIYLDCAEVNYTFRDENNNQFSRKYYKFQYKMRGLNDELCQGSFTFRDLERAPDNDDFNGKLSSLTLYKYDILDLIKRVHKDKFEEMEDENLIRMSI	['71-71', '84-100']	[1, 17]	['Q', 'GEAGFAGRTLINYLEIT']
gi|52840512|ref|YP_094311.1| | TM	YP_094311.1	Q5ZYV4	lpg0257	multidrug resistance secretion protein	Multidrug resistance secretion protein	MSDKPKAGFPVIILLCVFLFILIYHYSYLFPFTNNAFVVANVRPVAANVKGYITNIYVKNEQEVKKGQPLFTVFKAPYELAYRKAVSHVQEAKAQLLLFNKQVEKTKYLLQAQKELYEKFRFDYEHNYSASRDHAVSKLTVNTMLKEKNAALSKLKALEKELEVNQQQVIVQKKKIDSLIAVMKNAKIDLDETTVYAKQNGAVQDMFVALGTPIKTRKPVFAIADTDTLFIQANFNETDLRRVQPGDKVSIFPRMYFGSKIYHGVILSRNWAASRLETHRATQIQIVRNSESNWFLLPQRLPVQIQITDYDPVHYPLSIGASAYVYIHTH	330	TRANSMEM 7..26; /note="Helical"; /evidence="ECO:0000256|SAM:Phobius"	1	1	['I', 'M', 'O']	[[1, 8], [9, 24], [25, 330]]	[8, 16, 306]	['MSDKPKAG', 'FPVIILLCVFLFILIY', 'HYSYLFPFTNNAFVVANVRPVAANVKGYITNIYVKNEQEVKKGQPLFTVFKAPYELAYRKAVSHVQEAKAQLLLFNKQVEKTKYLLQAQKELYEKFRFDYEHNYSASRDHAVSKLTVNTMLKEKNAALSKLKALEKELEVNQQQVIVQKKKIDSLIAVMKNAKIDLDETTVYAKQNGAVQDMFVALGTPIKTRKPVFAIADTDTLFIQANFNETDLRRVQPGDKVSIFPRMYFGSKIYHGVILSRNWAASRLETHRATQIQIVRNSESNWFLLPQRLPVQIQITDYDPVHYPLSIGASAYVYIHTH']	N-in/C-out	[16]		8	306	0	1	-3.377	['7-30']	[24]	['AGFPVIILLCVFLFILIYHYSYLF']	1-6	6	MSDKPK	31-330	300	PFTNNAFVVANVRPVAANVKGYITNIYVKNEQEVKKGQPLFTVFKAPYELAYRKAVSHVQEAKAQLLLFNKQVEKTKYLLQAQKELYEKFRFDYEHNYSASRDHAVSKLTVNTMLKEKNAALSKLKALEKELEVNQQQVIVQKKKIDSLIAVMKNAKIDLDETTVYAKQNGAVQDMFVALGTPIKTRKPVFAIADTDTLFIQANFNETDLRRVQPGDKVSIFPRMYFGSKIYHGVILSRNWAASRLETHRATQIQIVRNSESNWFLLPQRLPVQIQITDYDPVHYPLSIGASAYVYIHTH	[]	[]	[]	1	-3.308	['11-24']	[14]	['VIILLCVFLFILIY']	1-10	10	MSDKPKAGFP	25-330	306	HYSYLFPFTNNAFVVANVRPVAANVKGYITNIYVKNEQEVKKGQPLFTVFKAPYELAYRKAVSHVQEAKAQLLLFNKQVEKTKYLLQAQKELYEKFRFDYEHNYSASRDHAVSKLTVNTMLKEKNAALSKLKALEKELEVNQQQVIVQKKKIDSLIAVMKNAKIDLDETTVYAKQNGAVQDMFVALGTPIKTRKPVFAIADTDTLFIQANFNETDLRRVQPGDKVSIFPRMYFGSKIYHGVILSRNWAASRLETHRATQIQIVRNSESNWFLLPQRLPVQIQITDYDPVHYPLSIGASAYVYIHTH	[]	[]	[]
gi|52840515|ref|YP_094314.1| | TM	YP_094314.1	Q5ZYV1	lpg0260	hypothetical protein lpg0260	Uncharacterized protein	MFGFFSDYKQYITLRNFAVVYNGLTGLAVLYSLWSNPEADPSEYAIDISIHALTAITLMCKQAPESVKAVAMALNTYRGFDALFKAITSLPSTIPGIANAVDVLNHRFNFKELEKLGNEETVETRSAVQHTM	132		1	2	['I', 'M', 'O', 'M', 'I']	[[1, 16], [17, 30], [31, 43], [44, 59], [60, 132]]	[16, 14, 13, 16, 73]	['MFGFFSDYKQYITLRN', 'FAVVYNGLTGLAVL', 'YSLWSNPEADPSE', 'YAIDISIHALTAITLM', 'CKQAPESVKAVAMALNTYRGFDALFKAITSLPSTIPGIANAVDVLNHRFNFKELEKLGNEETVETRSAVQHTM']	N-in/C-in	[14, 16]	[13]	16	73	0	1	1.311	['11-34']	[24]	['YITLRNFAVVYNGLTGLAVLYSLW']	1-10	10	MFGFFSDYKQ	35-132	98	SNPEADPSEYAIDISIHALTAITLMCKQAPESVKAVAMALNTYRGFDALFKAITSLPSTIPGIANAVDVLNHRFNFKELEKLGNEETVETRSAVQHTM	[]	[]	[]	2	0.11, 1.18	['23-34', '50-61']	[12, 12]	['GLTGLAVLYSLW', 'IHALTAITLMCK']	1-22	22	MFGFFSDYKQYITLRNFAVVYN	62-132	71	QAPESVKAVAMALNTYRGFDALFKAITSLPSTIPGIANAVDVLNHRFNFKELEKLGNEETVETRSAVQHTM	['35-49']	[15]	['SNPEADPSEYAIDIS']
gi|52840530|ref|YP_094329.1| | GLOB	YP_094329.1	Q5ZYT6	SdbA	protein SdbA	SdbA	MHKKYNYYSLEKEKKTFWQHILDILKAPFRLPGWVVSFFLARNITHVALNPNNIPQQRLIHLTKTSNRPEDDIVVINFKKRPPHKWFNDTLIKIANTIAALPFVTPRLRTRLHYDNENDINHVNKLLAEIDALVQGKSKQKYCKGRAFDWSKIHLKGLEFLDPKMRGYVYEQLHEKYGYVSYTTKRKPNIEFFTLKTPDGSELDSVQVTGEDEEKKPMGERKFIITCIARDQNFINWIKDLNYTAKNLGATAISFNYRGVDYSRGLVWTENNLVDDILAQVQRLISLGADPKNICLDGMCIGGAVATIAAAKLHEKGMKVKLNNERSFTSLSSLVFGFIVPELQTANWWSPLTYGRFLLAGVVYALLTPLIWLAGWPVDVTKAWNRIPAQDKMYSVVRD…	1116		2	0	['I']	[[1, 1116]]	[1116]	['MHKKYNYYSLEKEKKTFWQHILDILKAPFRLPGWVVSFFLARNITHVALNPNNIPQQRLIHLTKTSNRPEDDIVVINFKKRPPHKWFNDTLIKIANTIAALPFVTPRLRTRLHYDNENDINHVNKLLAEIDALVQGKSKQKYCKGRAFDWSKIHLKGLEFLDPKMRGYVYEQLHEKYGYVSYTTKRKPNIEFFTLKTPDGSELDSVQVTGEDEEKKPMGERKFIITCIARDQNFINWIKDLNYTAKNLGATAISFNYRGVDYSRGLVWTENNLVDDILAQVQRLISLGADPKNICLDGMCIGGAVATIAAAKLHEKGMKVKLNNERSFTSLSSLVFGFIVPELQTANWWSPLTYGRFLLAGVVYALLTPLIWLAGWPVDVTKAWNRIPAQDKMYSVV…	in			1116	1116	0	2	1.456, -1.934	['294-313', '352-376']	[20, 25]	['ICLDGMCIGGAVATIAAAKL', 'LTYGRFLLAGVVYALLTPLIWLAGW']	1-293	293	MHKKYNYYSLEKEKKTFWQHILDILKAPFRLPGWVVSFFLARNITHVALNPNNIPQQRLIHLTKTSNRPEDDIVVINFKKRPPHKWFNDTLIKIANTIAALPFVTPRLRTRLHYDNENDINHVNKLLAEIDALVQGKSKQKYCKGRAFDWSKIHLKGLEFLDPKMRGYVYEQLHEKYGYVSYTTKRKPNIEFFTLKTPDGSELDSVQVTGEDEEKKPMGERKFIITCIARDQNFINWIKDLNYTAKNLGATAISFNYRGVDYSRGLVWTENNLVDDILAQVQRLISLGADPKN	377-1116	740	PVDVTKAWNRIPAQDKMYSVVRDKDNGLYDGVIHDHFCSIASLVDSQINSILYKLSTDQPLTEEEKQILCDDQFSHHFKPSQSVLKNPKYKGPHFISRQDLVAELGHREEYTNHDYFLDRLREKFQLDRATRPVALAEDGEKDIDGISSQLSNNKERPLIIASSGGTGHISATHGIINDLQSKTDNVVITQHHAELYKNKPFSITSVLIRIGVWFTSLPILEDILKGVMRFIGYPVLPSSSIFWDQMSKIQQSETKKENGIETGRTRPYVDMLLDIYPEGYEYTAFNNATHLTSSIEDIQTMISFKGHVEEDNRNIVYQNILQRLMHAAKQNTPYTRLISTQALSLGAICDAVKYYNTVFLPVYNAERGTSYQPIAIDQYMTDLPSLGCIHFMNNLEEL…	['314-351']	[38]	['HEKGMKVKLNNERSFTSLSSLVFGFIVPELQTANWWSP']	6	0.348, 1.159, 1.007, -0.836, 0.493, 1.053	['31-42', '299-310', '329-340', '356-367', '583-594', '869-880']	[12, 12, 12, 12, 12, 12]	['LPGWVVSFFLAR', 'MCIGGAVATIAA', 'TSLSSLVFGFIV', 'RFLLAGVVYALL', 'VLIRIGVWFTSL', 'KIASIMIGSLAA']	1-30	30	MHKKYNYYSLEKEKKTFWQHILDILKAPFR	881-1116	236	NASADYAKYLLNQGYEHIFLFGGLNDSIAARIDQIINSYPAPTRDEIRKKIILLGNQSDVEMAPIMTRSNCVVIRGGGLSVMEQMAMPIMDDKIVLLHHEDNEEGPLTSGLSWEDGNSDKLIEYLSEKGAYAKKTSPGLCSGHLHEAEKSFEKKYHGQLKSTETKKKVDLTIPQQETYSLKKEWDRKTGYTESGHILSHQHRFFNTIPEVREPFCSKEDLHHNELSSQSLVSVSAG	['43-298', '311-328', '341-355', '368-582', '595-868']	[256, 18, 15, 215, 274]	['NITHVALNPNNIPQQRLIHLTKTSNRPEDDIVVINFKKRPPHKWFNDTLIKIANTIAALPFVTPRLRTRLHYDNENDINHVNKLLAEIDALVQGKSKQKYCKGRAFDWSKIHLKGLEFLDPKMRGYVYEQLHEKYGYVSYTTKRKPNIEFFTLKTPDGSELDSVQVTGEDEEKKPMGERKFIITCIARDQNFINWIKDLNYTAKNLGATAISFNYRGVDYSRGLVWTENNLVDDILAQVQRLISLGADPKNICLDG', 'AKLHEKGMKVKLNNERSF', 'PELQTANWWSPLTYG', 'TPLIWLAGWPVDVTKAWNRIPAQDKMYSVVRDKDNGLYDGVIHDHFCSIASLVDSQINSILYKLSTDQPLTEEEKQILCDDQFSHHFKPSQSVLKN…
gi|52840531|ref|YP_094330.1| | GLOB	YP_094330.1	Q5ZYT5	LegG2	hypothetical protein lpg0276	Ras GEF	MINKSRLLSLIACFNNREINMPKILDSHAYREMENELNTLFEQIYKHGKNDRTAITLQAQQFLDNLSESIRDHSRLLLTKIAREELIYFKEKKPGDSREKFQNIDKMSDYFNNLSALINFSVMQQEDPTLRAFYYDMYIQLMNFCYLKGDLFGAGAIYTGLIANNLPNSIDWKQLSSESRLIFKDCEEKFKRLFNLSTTYNAHTDLKRQFKTALIPALPSLLTVQIYTKDSYDNSVSDFERIQDKLRQLDIEHNRFLNQLQNDRSTWSKAYYDYMSNVYLPQSIFEYTTLLREYEELVTTHGGPIAKQFHKDKNSEPLVNFVESTLSENQSVLKVSPFQNERIVEMLSEIDVVKSECSSPAVFDDLSWKLREMNCTLVKAKSIGDYTSKIFANLDTPYM…	499		0	0	['I']	[[1, 499]]	[499]	['MINKSRLLSLIACFNNREINMPKILDSHAYREMENELNTLFEQIYKHGKNDRTAITLQAQQFLDNLSESIRDHSRLLLTKIAREELIYFKEKKPGDSREKFQNIDKMSDYFNNLSALINFSVMQQEDPTLRAFYYDMYIQLMNFCYLKGDLFGAGAIYTGLIANNLPNSIDWKQLSSESRLIFKDCEEKFKRLFNLSTTYNAHTDLKRQFKTALIPALPSLLTVQIYTKDSYDNSVSDFERIQDKLRQLDIEHNRFLNQLQNDRSTWSKAYYDYMSNVYLPQSIFEYTTLLREYEELVTTHGGPIAKQFHKDKNSEPLVNFVESTLSENQSVLKVSPFQNERIVEMLSEIDVVKSECSSPAVFDDLSWKLREMNCTLVKAKSIGDYTSKIFANLDTP…	in			499	499	0	0		[]	[]	[]	1-499	499	MINKSRLLSLIACFNNREINMPKILDSHAYREMENELNTLFEQIYKHGKNDRTAITLQAQQFLDNLSESIRDHSRLLLTKIAREELIYFKEKKPGDSREKFQNIDKMSDYFNNLSALINFSVMQQEDPTLRAFYYDMYIQLMNFCYLKGDLFGAGAIYTGLIANNLPNSIDWKQLSSESRLIFKDCEEKFKRLFNLSTTYNAHTDLKRQFKTALIPALPSLLTVQIYTKDSYDNSVSDFERIQDKLRQLDIEHNRFLNQLQNDRSTWSKAYYDYMSNVYLPQSIFEYTTLLREYEELVTTHGGPIAKQFHKDKNSEPLVNFVESTLSENQSVLKVSPFQNERIVEMLSEIDVVKSECSSPAVFDDLSWKLREMNCTLVKAKSIGDYTSKIFANLDTPYM…	1-499	499	MINKSRLLSLIACFNNREINMPKILDSHAYREMENELNTLFEQIYKHGKNDRTAITLQAQQFLDNLSESIRDHSRLLLTKIAREELIYFKEKKPGDSREKFQNIDKMSDYFNNLSALINFSVMQQEDPTLRAFYYDMYIQLMNFCYLKGDLFGAGAIYTGLIANNLPNSIDWKQLSSESRLIFKDCEEKFKRLFNLSTTYNAHTDLKRQFKTALIPALPSLLTVQIYTKDSYDNSVSDFERIQDKLRQLDIEHNRFLNQLQNDRSTWSKAYYDYMSNVYLPQSIFEYTTLLREYEELVTTHGGPIAKQFHKDKNSEPLVNFVESTLSENQSVLKVSPFQNERIVEMLSEIDVVKSECSSPAVFDDLSWKLREMNCTLVKAKSIGDYTSKIFANLDTPYM…	[]	[]	[]	3	1.124, 0.985, 1.493	['4-15', '151-162', '217-228']	[12, 12, 12]	['KSRLLSLIACFN', 'LFGAGAIYTGLI', 'ALPSLLTVQIYT']	1-3	3	MIN	229-499	271	KDSYDNSVSDFERIQDKLRQLDIEHNRFLNQLQNDRSTWSKAYYDYMSNVYLPQSIFEYTTLLREYEELVTTHGGPIAKQFHKDKNSEPLVNFVESTLSENQSVLKVSPFQNERIVEMLSEIDVVKSECSSPAVFDDLSWKLREMNCTLVKAKSIGDYTSKIFANLDTPYMEENTDEDPKPVLVEELQTDDVYQLHHSGMKLMRELEQAIEDHKPKVIYHCSGEANYGFFKEARRRGRHLSREPMDIEVMDMDVMDYDENDLRDQTVMITV	['16-150', '163-216']	[135, 54]	['NREINMPKILDSHAYREMENELNTLFEQIYKHGKNDRTAITLQAQQFLDNLSESIRDHSRLLLTKIAREELIYFKEKKPGDSREKFQNIDKMSDYFNNLSALINFSVMQQEDPTLRAFYYDMYIQLMNFCYLKGD', 'ANNLPNSIDWKQLSSESRLIFKDCEEKFKRLFNLSTTYNAHTDLKRQFKTALIP']
gi|52840539|ref|YP_094338.1| | GLOB	YP_094338.1	Q5ZYS7	Ceg10	hypothetical protein lpg0284	Type IV secretion protein Dot	MFTKSCAKATDQNRQELFMDSLLGDFQKMKEKALNQQQERRSKKRELHCKSSEKTKKPNQYAALTHSQVQEVKAKVRTVNDKFHLNAEEKKLWELILLGNQLAQNISSCDLPTDNEDDASLVKLTQIFADETLERTDLTWLNKILKIALYSRGSGFGNCQEKAFFVFALLLHQAQKPESLIHSLRLATFNNHFILIVNEQFLMDPWLNLAFPLSKGNQQLEIGYVFERFGRLVNYFSINQEGQCFTHTVREGGTIERDPSSEKDMANCIHSLLDHRDYFDLSIVSEREIHTNTKRRKYENQEQEVPQPRQETSNQPTETVYTDSSHNTWDNEGAADDFLEHFEQTHPVYNPGFFSFGQDDVGLKPDLPKNLFKF	374		0	0	['I']	[[1, 374]]	[374]	['MFTKSCAKATDQNRQELFMDSLLGDFQKMKEKALNQQQERRSKKRELHCKSSEKTKKPNQYAALTHSQVQEVKAKVRTVNDKFHLNAEEKKLWELILLGNQLAQNISSCDLPTDNEDDASLVKLTQIFADETLERTDLTWLNKILKIALYSRGSGFGNCQEKAFFVFALLLHQAQKPESLIHSLRLATFNNHFILIVNEQFLMDPWLNLAFPLSKGNQQLEIGYVFERFGRLVNYFSINQEGQCFTHTVREGGTIERDPSSEKDMANCIHSLLDHRDYFDLSIVSEREIHTNTKRRKYENQEQEVPQPRQETSNQPTETVYTDSSHNTWDNEGAADDFLEHFEQTHPVYNPGFFSFGQDDVGLKPDLPKNLFKF']	in			374	374	0	0														2	1.273, -0.024	['92-103', '162-173']	[12, 12]	['LWELILLGNQLA', 'KAFFVFALLLHQ']	1-91	91	MFTKSCAKATDQNRQELFMDSLLGDFQKMKEKALNQQQERRSKKRELHCKSSEKTKKPNQYAALTHSQVQEVKAKVRTVNDKFHLNAEEKK	174-374	201	AQKPESLIHSLRLATFNNHFILIVNEQFLMDPWLNLAFPLSKGNQQLEIGYVFERFGRLVNYFSINQEGQCFTHTVREGGTIERDPSSEKDMANCIHSLLDHRDYFDLSIVSEREIHTNTKRRKYENQEQEVPQPRQETSNQPTETVYTDSSHNTWDNEGAADDFLEHFEQTHPVYNPGFFSFGQDDVGLKPDLPKNLFKF	['104-161']	[58]	['QNISSCDLPTDNEDDASLVKLTQIFADETLERTDLTWLNKILKIALYSRGSGFGNCQE']
gi|52840540|ref|YP_094339.1| | GLOB	YP_094339.1	Q5ZYS6	Lem2	hypothetical protein lpg0285	Dot/Icm T4SS effector	MVIIGILMSKERIKKTALEIVKYIHGNIKACNIPNQKKENKFFAPLVYLCQTECDKILSNTKISLLERLLKCAKIIGDLQSGNCMQQTFLAFQRLLMRLIEDKLSNFSTCIPISVMTISNHAFLIIDNDIVCDPWLNFVGDLKDYCFANMKRKEYFGIRSDWTCFTNSEVYDEDSTEFTIQFVNALGVGISGFSEIKLANQLMQSSSMASDLGEDPVISIPKEFHRI	227		0	0	['I']	[[1, 227]]	[227]	['MVIIGILMSKERIKKTALEIVKYIHGNIKACNIPNQKKENKFFAPLVYLCQTECDKILSNTKISLLERLLKCAKIIGDLQSGNCMQQTFLAFQRLLMRLIEDKLSNFSTCIPISVMTISNHAFLIIDNDIVCDPWLNFVGDLKDYCFANMKRKEYFGIRSDWTCFTNSEVYDEDSTEFTIQFVNALGVGISGFSEIKLANQLMQSSSMASDLGEDPVISIPKEFHRI']	in			227	227	0	0														0		[]	[]	[]	1-227	227	MVIIGILMSKERIKKTALEIVKYIHGNIKACNIPNQKKENKFFAPLVYLCQTECDKILSNTKISLLERLLKCAKIIGDLQSGNCMQQTFLAFQRLLMRLIEDKLSNFSTCIPISVMTISNHAFLIIDNDIVCDPWLNFVGDLKDYCFANMKRKEYFGIRSDWTCFTNSEVYDEDSTEFTIQFVNALGVGISGFSEIKLANQLMQSSSMASDLGEDPVISIPKEFHRI	1-227	227	MVIIGILMSKERIKKTALEIVKYIHGNIKACNIPNQKKENKFFAPLVYLCQTECDKILSNTKISLLERLLKCAKIIGDLQSGNCMQQTFLAFQRLLMRLIEDKLSNFSTCIPISVMTISNHAFLIIDNDIVCDPWLNFVGDLKDYCFANMKRKEYFGIRSDWTCFTNSEVYDEDSTEFTIQFVNALGVGISGFSEIKLANQLMQSSSMASDLGEDPVISIPKEFHRI	[]	[]	[]
gi|52840549|ref|YP_094348.1| | GLOB	YP_094348.1	Q5ZYR7	lpg0294	hypothetical protein lpg0294	Type 4 apparatus protein DotY	MPKYTLPTRDALLKAMQVGETSIEAAEYMATRFEQILTKAKLLPECNDMLEKIKEYAQFVKFKLLSSAQVWSGQERPTSDYQNTQENKAEFLASHLEGLPSGLKLEVAIGDDAKILRGFSSNGKMVEGDQLKTMDGLLEGWLAKNSLAISGGAVVKIDNTGNQTKVDPQEIRQLINDSEKGVAKYFADKGVGMEVAQRTYQEPKALETKREEIRQEIESGAEAPTTQSIR	230		0	0	['I']	[[1, 230]]	[230]	['MPKYTLPTRDALLKAMQVGETSIEAAEYMATRFEQILTKAKLLPECNDMLEKIKEYAQFVKFKLLSSAQVWSGQERPTSDYQNTQENKAEFLASHLEGLPSGLKLEVAIGDDAKILRGFSSNGKMVEGDQLKTMDGLLEGWLAKNSLAISGGAVVKIDNTGNQTKVDPQEIRQLINDSEKGVAKYFADKGVGMEVAQRTYQEPKALETKREEIRQEIESGAEAPTTQSIR']	in			230	230	0	0														0		[]	[]	[]	1-230	230	MPKYTLPTRDALLKAMQVGETSIEAAEYMATRFEQILTKAKLLPECNDMLEKIKEYAQFVKFKLLSSAQVWSGQERPTSDYQNTQENKAEFLASHLEGLPSGLKLEVAIGDDAKILRGFSSNGKMVEGDQLKTMDGLLEGWLAKNSLAISGGAVVKIDNTGNQTKVDPQEIRQLINDSEKGVAKYFADKGVGMEVAQRTYQEPKALETKREEIRQEIESGAEAPTTQSIR	1-230	230	MPKYTLPTRDALLKAMQVGETSIEAAEYMATRFEQILTKAKLLPECNDMLEKIKEYAQFVKFKLLSSAQVWSGQERPTSDYQNTQENKAEFLASHLEGLPSGLKLEVAIGDDAKILRGFSSNGKMVEGDQLKTMDGLLEGWLAKNSLAISGGAVVKIDNTGNQTKVDPQEIRQLINDSEKGVAKYFADKGVGMEVAQRTYQEPKALETKREEIRQEIESGAEAPTTQSIR	[]	[]	[]
gi|52840609|ref|YP_094408.1| | GLOB	YP_094408.1	Q5ZYK8	lpg0364	hypothetical protein lpg0364	PilZ domain-containing protein	MDERRKYFRLKNHGEINASLDNNSIEIVEISSNGAVVVKQKTDIPKEGVLKLQIHNFIMELCYEVIRAEDNNIVLHFTKEDETNKLFLVLKRLRDERKNKT	101		0	0	['I']	[[1, 101]]	[101]	['MDERRKYFRLKNHGEINASLDNNSIEIVEISSNGAVVVKQKTDIPKEGVLKLQIHNFIMELCYEVIRAEDNNIVLHFTKEDETNKLFLVLKRLRDERKNKT']	in			101	101	0	0														0		[]	[]	[]	1-101	101	MDERRKYFRLKNHGEINASLDNNSIEIVEISSNGAVVVKQKTDIPKEGVLKLQIHNFIMELCYEVIRAEDNNIVLHFTKEDETNKLFLVLKRLRDERKNKT	1-101	101	MDERRKYFRLKNHGEINASLDNNSIEIVEISSNGAVVVKQKTDIPKEGVLKLQIHNFIMELCYEVIRAEDNNIVLHFTKEDETNKLFLVLKRLRDERKNKT	[]	[]	[]
gi|52840610|ref|YP_094409.1| | GLOB	YP_094409.1	Q5ZYK7	lpg0365	hypothetical protein lpg0365	Type IV secretion protein Dot	MVDFDKPVSKNDILASLLLIADLNRPSLNQTLSWEQALKSFLSLNDPLIKTEIFIKWLSQLNPDQLQSSPEIVLLLKHIVEQKLLPYTLKKILIQRENFTTSQINWLCNHCLIVAPDQTTLPDIIKLGSWSWLENHMKRNELLNFDLLKIAILNKDYLASINNSKESQLDFIYALNANKFNYQQILELIALAQDSQIKSLLITCLLSKKEYLDNLKEKSFLAHLNQSEFHSPPRLNPLIHQLNLSCLTVAQIELLQPEACVTLLCSIPHFHQLSEKQVEKILLKYPKPDMIAYWLNHYSSRPNAHFILAHLMNLVDVHVVDELNKMDSTKKETIIMNMVEHLELFDPTHPLLINQNEEKRLITAIQRYLYGQHHDAYVTYIKLLVYKLLNRNYQFSPQA…	896		0	0	['I']	[[1, 896]]	[896]	['MVDFDKPVSKNDILASLLLIADLNRPSLNQTLSWEQALKSFLSLNDPLIKTEIFIKWLSQLNPDQLQSSPEIVLLLKHIVEQKLLPYTLKKILIQRENFTTSQINWLCNHCLIVAPDQTTLPDIIKLGSWSWLENHMKRNELLNFDLLKIAILNKDYLASINNSKESQLDFIYALNANKFNYQQILELIALAQDSQIKSLLITCLLSKKEYLDNLKEKSFLAHLNQSEFHSPPRLNPLIHQLNLSCLTVAQIELLQPEACVTLLCSIPHFHQLSEKQVEKILLKYPKPDMIAYWLNHYSSRPNAHFILAHLMNLVDVHVVDELNKMDSTKKETIIMNMVEHLELFDPTHPLLINQNEEKRLITAIQRYLYGQHHDAYVTYIKLLVYKLLNRNYQFSP…	in			896	896	0	0		[]	[]	[]	1-896	896	MVDFDKPVSKNDILASLLLIADLNRPSLNQTLSWEQALKSFLSLNDPLIKTEIFIKWLSQLNPDQLQSSPEIVLLLKHIVEQKLLPYTLKKILIQRENFTTSQINWLCNHCLIVAPDQTTLPDIIKLGSWSWLENHMKRNELLNFDLLKIAILNKDYLASINNSKESQLDFIYALNANKFNYQQILELIALAQDSQIKSLLITCLLSKKEYLDNLKEKSFLAHLNQSEFHSPPRLNPLIHQLNLSCLTVAQIELLQPEACVTLLCSIPHFHQLSEKQVEKILLKYPKPDMIAYWLNHYSSRPNAHFILAHLMNLVDVHVVDELNKMDSTKKETIIMNMVEHLELFDPTHPLLINQNEEKRLITAIQRYLYGQHHDAYVTYIKLLVYKLLNRNYQFSPQA…	1-896	896	MVDFDKPVSKNDILASLLLIADLNRPSLNQTLSWEQALKSFLSLNDPLIKTEIFIKWLSQLNPDQLQSSPEIVLLLKHIVEQKLLPYTLKKILIQRENFTTSQINWLCNHCLIVAPDQTTLPDIIKLGSWSWLENHMKRNELLNFDLLKIAILNKDYLASINNSKESQLDFIYALNANKFNYQQILELIALAQDSQIKSLLITCLLSKKEYLDNLKEKSFLAHLNQSEFHSPPRLNPLIHQLNLSCLTVAQIELLQPEACVTLLCSIPHFHQLSEKQVEKILLKYPKPDMIAYWLNHYSSRPNAHFILAHLMNLVDVHVVDELNKMDSTKKETIIMNMVEHLELFDPTHPLLINQNEEKRLITAIQRYLYGQHHDAYVTYIKLLVYKLLNRNYQFSPQA…	[]	[]	[]	6	-0.205, 0.465, 1.431, 1.334, 1.401, 0.255	['12-23', '197-208', '244-255', '378-389', '469-480', '548-559']	[12, 12, 12, 12, 12, 12]	['DILASLLLIADL', 'IKSLLITCLLSK', 'LSCLTVAQIELL', 'VTYIKLLVYKLL', 'LLSSIFCGIKIS', 'IYHLIVLMSLSD']	1-11	11	MVDFDKPVSKN	560-896	337	ISASVREAIFTAFLNYPELHDEQINFSLFVYDAKRTIRHFGAQASEDSYARVIDLCEGALKKLNPNKHKEIISIATQALTEAKIELSFGENTGFIAQLISRLKRCWYYGWTGFFSPNPPTFVAAIDSPIKPSEKKTSPLLQQRKYFTTKLETNLSIILDDIKSGYTQQKLNELIEALSIFSLQSNPKNELKIRQKLHRLFHYLLLESKNDLTLDAWLIKNQQLLIANRFRLLEMQLMKGARNEVESLLKEFDEDSAHFSPISKEFTHSLPEQNPYKCESVSSNQTPGATILDSATELATSLKSTLGNLGVFFSNNIMSAIYPNNKSTPQSTSTMISP	['24-196', '209-243', '256-377', '390-468', '481-547']	[173, 35, 122, 79, 67]	['NRPSLNQTLSWEQALKSFLSLNDPLIKTEIFIKWLSQLNPDQLQSSPEIVLLLKHIVEQKLLPYTLKKILIQRENFTTSQINWLCNHCLIVAPDQTTLPDIIKLGSWSWLENHMKRNELLNFDLLKIAILNKDYLASINNSKESQLDFIYALNANKFNYQQILELIALAQDSQ', 'KEYLDNLKEKSFLAHLNQSEFHSPPRLNPLIHQLN', 'QPEACVTLLCSIPHFHQLSEKQVEKILLKYPKPDMIAYWLNHYSSRPNAHFILAHLMNLVDVHVVDELNKMDSTKKETIIMNMVEHLELFDPTHPLLINQNEEKRLITAIQRYLYGQHHDAY', 'NRNYQFSPQAMQLLICLNNLEEFKELNNKIAYLTNYYLRASAQSGDSSLFYNDSR…
gi|52840620|ref|YP_094419.1| | GLOB	YP_094419.1	Q5ZYJ7	lpg0375	hypothetical protein lpg0375	RNA-binding protein	MYSSLFLKKDLGHLPEKVIFLDFDGTVALPARKENGEYDVQPDGSIGATHLNKEKFRRLVQFSIHTDIPLYFLSGRPDLQSCVDLMTDFIASVDGFHSGIGGFKKDSLFFISKMIIEEGKLIRKEITTKAQVIQSVHHEKYSYLPKESILLVDDIQEYLDPVRELGYNTLLANPESLEHFNEVEEFIGVTLQKTIAFNT	199		0	0	['I']	[[1, 199]]	[199]	['MYSSLFLKKDLGHLPEKVIFLDFDGTVALPARKENGEYDVQPDGSIGATHLNKEKFRRLVQFSIHTDIPLYFLSGRPDLQSCVDLMTDFIASVDGFHSGIGGFKKDSLFFISKMIIEEGKLIRKEITTKAQVIQSVHHEKYSYLPKESILLVDDIQEYLDPVRELGYNTLLANPESLEHFNEVEEFIGVTLQKTIAFNT']	in			199	199	0	0														0		[]	[]	[]	1-199	199	MYSSLFLKKDLGHLPEKVIFLDFDGTVALPARKENGEYDVQPDGSIGATHLNKEKFRRLVQFSIHTDIPLYFLSGRPDLQSCVDLMTDFIASVDGFHSGIGGFKKDSLFFISKMIIEEGKLIRKEITTKAQVIQSVHHEKYSYLPKESILLVDDIQEYLDPVRELGYNTLLANPESLEHFNEVEEFIGVTLQKTIAFNT	1-199	199	MYSSLFLKKDLGHLPEKVIFLDFDGTVALPARKENGEYDVQPDGSIGATHLNKEKFRRLVQFSIHTDIPLYFLSGRPDLQSCVDLMTDFIASVDGFHSGIGGFKKDSLFFISKMIIEEGKLIRKEITTKAQVIQSVHHEKYSYLPKESILLVDDIQEYLDPVRELGYNTLLANPESLEHFNEVEEFIGVTLQKTIAFNT	[]	[]	[]
gi|52840621|ref|YP_094420.1| | GLOB	YP_094420.1	Q5ZYJ6	SdhA	protein SdhA	SdhA, GRIP coiled-coil protein GCC185	MISEKIKLLESFKQNQFSKLIEKINSKILATLKSGHFNPRLAPYLEKMNKDGVPFTNFDLDPENISQIKKLINALYHARLAFLDLENIDIGNIKRTIPDLKLLYSNTIHQAYQAGYLITNLDVDLQEMFKEEIDLILPVIGKLQAFAGEHQECTKRLAESWKDFPISYKAGEVTGIALEQMQPRTGDWDYQFLTQFSAVLPGYIEKLTQYIQQYSSQIKEKEPTLNNEKLEELQNASLKLLNDLEHLKGNDFFISLKVLKYIHIIRNIITLATSSVEQMGHFSDSSQDVIRDNLAQLKYVVLPTLFGLVDKIEDNAMLKPGTLSIPLMEKIKPLYQLLIYYASKPVNFKEKGEELLSIEDSRFLALRLERTYQRIDEANKALFKIQKAQEALDNFYKIL…	1429		0	0	['I']	[[1, 1429]]	[1429]	['MISEKIKLLESFKQNQFSKLIEKINSKILATLKSGHFNPRLAPYLEKMNKDGVPFTNFDLDPENISQIKKLINALYHARLAFLDLENIDIGNIKRTIPDLKLLYSNTIHQAYQAGYLITNLDVDLQEMFKEEIDLILPVIGKLQAFAGEHQECTKRLAESWKDFPISYKAGEVTGIALEQMQPRTGDWDYQFLTQFSAVLPGYIEKLTQYIQQYSSQIKEKEPTLNNEKLEELQNASLKLLNDLEHLKGNDFFISLKVLKYIHIIRNIITLATSSVEQMGHFSDSSQDVIRDNLAQLKYVVLPTLFGLVDKIEDNAMLKPGTLSIPLMEKIKPLYQLLIYYASKPVNFKEKGEELLSIEDSRFLALRLERTYQRIDEANKALFKIQKAQEALDNFYK…	in			1429	1429	0	0		[]	[]	[]	1-1429	1429	MISEKIKLLESFKQNQFSKLIEKINSKILATLKSGHFNPRLAPYLEKMNKDGVPFTNFDLDPENISQIKKLINALYHARLAFLDLENIDIGNIKRTIPDLKLLYSNTIHQAYQAGYLITNLDVDLQEMFKEEIDLILPVIGKLQAFAGEHQECTKRLAESWKDFPISYKAGEVTGIALEQMQPRTGDWDYQFLTQFSAVLPGYIEKLTQYIQQYSSQIKEKEPTLNNEKLEELQNASLKLLNDLEHLKGNDFFISLKVLKYIHIIRNIITLATSSVEQMGHFSDSSQDVIRDNLAQLKYVVLPTLFGLVDKIEDNAMLKPGTLSIPLMEKIKPLYQLLIYYASKPVNFKEKGEELLSIEDSRFLALRLERTYQRIDEANKALFKIQKAQEALDNFYKIL…	1-1429	1429	MISEKIKLLESFKQNQFSKLIEKINSKILATLKSGHFNPRLAPYLEKMNKDGVPFTNFDLDPENISQIKKLINALYHARLAFLDLENIDIGNIKRTIPDLKLLYSNTIHQAYQAGYLITNLDVDLQEMFKEEIDLILPVIGKLQAFAGEHQECTKRLAESWKDFPISYKAGEVTGIALEQMQPRTGDWDYQFLTQFSAVLPGYIEKLTQYIQQYSSQIKEKEPTLNNEKLEELQNASLKLLNDLEHLKGNDFFISLKVLKYIHIIRNIITLATSSVEQMGHFSDSSQDVIRDNLAQLKYVVLPTLFGLVDKIEDNAMLKPGTLSIPLMEKIKPLYQLLIYYASKPVNFKEKGEELLSIEDSRFLALRLERTYQRIDEANKALFKIQKAQEALDNFYKIL…	[]	[]	[]	3	0.879, 1.366, 0.396	['297-308', '883-894', '1353-1364']	[12, 12, 12]	['LKYVVLPTLFGL', 'ALWYTLNAFYIS', 'ILSLLEALCLYT']	1-296	296	MISEKIKLLESFKQNQFSKLIEKINSKILATLKSGHFNPRLAPYLEKMNKDGVPFTNFDLDPENISQIKKLINALYHARLAFLDLENIDIGNIKRTIPDLKLLYSNTIHQAYQAGYLITNLDVDLQEMFKEEIDLILPVIGKLQAFAGEHQECTKRLAESWKDFPISYKAGEVTGIALEQMQPRTGDWDYQFLTQFSAVLPGYIEKLTQYIQQYSSQIKEKEPTLNNEKLEELQNASLKLLNDLEHLKGNDFFISLKVLKYIHIIRNIITLATSSVEQMGHFSDSSQDVIRDNLAQ	1365-1429	65	PERRKLFNNLESSVKTQPKINELTKRFGLFAGNESAISSESRAITPVSSVENNGTIELNQLAPSA	['309-882', '895-1352']	[574, 458]	['VDKIEDNAMLKPGTLSIPLMEKIKPLYQLLIYYASKPVNFKEKGEELLSIEDSRFLALRLERTYQRIDEANKALFKIQKAQEALDNFYKILDTPPYNKQPIHQLPKEIKNQLITYYKIISPYMMDVDPDLNILLIDSFQGPESWSSYLKKPWRWLRGTLPADHASFVLAQKEALQTLISKKKATQQFHIELNRDLIESVHKQTNLVLFPYSEKTNVFLLDETKALNPANGATDKLKFRPEKGHNILVNPEDLTSEQALDLYQWYRNKREKFRVASKAYNEFITLLKKQTKTIAETEGRILHLNNLDKETKTRCRNLYNIFQPYFIDGIPPELRASAISFDKFLVHSFSNESSTYDAPAVDLFEKLDEHFQIYFTEIDLQWGKKSNQYLKWAQEKFAS…
gi|52840635|ref|YP_094434.1| | GLOB	YP_094434.1	Q5ZYI2	VipA	VipA	VipA	MKHYDSMDQELITMPISNAFLKLFSEFVDNYARNGTPSFYHWAKEQNHEVINKFFHELLEIIKSNTETFHDVSIIEHLNATVLLSAKTNPYLLDCWISFITKYNAETNSFTPIGASMHIKVGPEGTPSERIIRELKESLVMTQQAFILAQKANATEVDSLKRQLEQTKQENERLVTQNQFLKDQVRAEKTFADLNPQINNARQQLSALTELIQTLSEITNAKPKIETVSSLSIPVVTENKSELLKENSCSVASVSKEVTPAISQEPKKRPVPPPPNDTDGQALSPNIPPKEDVSIKVTIPSMPKPNSTQPAAKNSGFFSGDGFLKELNAKIKERKERPKDEPHTTPVEKKNL	352		0	0	['I']	[[1, 352]]	[352]	['MKHYDSMDQELITMPISNAFLKLFSEFVDNYARNGTPSFYHWAKEQNHEVINKFFHELLEIIKSNTETFHDVSIIEHLNATVLLSAKTNPYLLDCWISFITKYNAETNSFTPIGASMHIKVGPEGTPSERIIRELKESLVMTQQAFILAQKANATEVDSLKRQLEQTKQENERLVTQNQFLKDQVRAEKTFADLNPQINNARQQLSALTELIQTLSEITNAKPKIETVSSLSIPVVTENKSELLKENSCSVASVSKEVTPAISQEPKKRPVPPPPNDTDGQALSPNIPPKEDVSIKVTIPSMPKPNSTQPAAKNSGFFSGDGFLKELNAKIKERKERPKDEPHTTPVEKKNL']	in			352	352	0	0														1	1.464	['91-102']	[12]	['YLLDCWISFITK']	1-90	90	MKHYDSMDQELITMPISNAFLKLFSEFVDNYARNGTPSFYHWAKEQNHEVINKFFHELLEIIKSNTETFHDVSIIEHLNATVLLSAKTNP	103-352	250	YNAETNSFTPIGASMHIKVGPEGTPSERIIRELKESLVMTQQAFILAQKANATEVDSLKRQLEQTKQENERLVTQNQFLKDQVRAEKTFADLNPQINNARQQLSALTELIQTLSEITNAKPKIETVSSLSIPVVTENKSELLKENSCSVASVSKEVTPAISQEPKKRPVPPPPNDTDGQALSPNIPPKEDVSIKVTIPSMPKPNSTQPAAKNSGFFSGDGFLKELNAKIKERKERPKDEPHTTPVEKKNL	[]	[]	[]
gi|52840638|ref|YP_094437.1| | GLOB	YP_094437.1	Q5ZYH9	lpg0393	hypothetical protein lpg0393	Lpg0393 helical bundle domain-containing protein	MLSSTKEYLQALRDGKYLLFLQWPKFIAEYYGKSDKNQEADEMVSLLIFEWLNNGFCLDDIKKFAILYAVHEMESRPLREGLSYALTTISIALFPCMVYLTNNLQEHYITSKKLSSKEVLQLMTMNNAYLEKQRFVEFLGQEQDKFFTWVKEADSSAVSKAFDQIYSVTYLKYLIEDYLSLLESAHLPTDQLKSSRISLVVRLAKYLHEQTELTQDVHDEIAVYVKKLWEMQPAEFEEEFLKKISPLPFIDNTVRILTGLSARFFSILQPPSPPLNINSDTDKNPKV	287		0	0	['I']	[[1, 287]]	[287]	['MLSSTKEYLQALRDGKYLLFLQWPKFIAEYYGKSDKNQEADEMVSLLIFEWLNNGFCLDDIKKFAILYAVHEMESRPLREGLSYALTTISIALFPCMVYLTNNLQEHYITSKKLSSKEVLQLMTMNNAYLEKQRFVEFLGQEQDKFFTWVKEADSSAVSKAFDQIYSVTYLKYLIEDYLSLLESAHLPTDQLKSSRISLVVRLAKYLHEQTELTQDVHDEIAVYVKKLWEMQPAEFEEEFLKKISPLPFIDNTVRILTGLSARFFSILQPPSPPLNINSDTDKNPKV']	in			287	287	0	1	0.104	['82-101']	[20]	['LSYALTTISIALFPCMVYLT']	1-81	81	MLSSTKEYLQALRDGKYLLFLQWPKFIAEYYGKSDKNQEADEMVSLLIFEWLNNGFCLDDIKKFAILYAVHEMESRPLREG	102-287	186	NNLQEHYITSKKLSSKEVLQLMTMNNAYLEKQRFVEFLGQEQDKFFTWVKEADSSAVSKAFDQIYSVTYLKYLIEDYLSLLESAHLPTDQLKSSRISLVVRLAKYLHEQTELTQDVHDEIAVYVKKLWEMQPAEFEEEFLKKISPLPFIDNTVRILTGLSARFFSILQPPSPPLNINSDTDKNPKV	[]	[]	[]	3	1.153, 0.092, 0.896	['41-52', '86-100', '254-265']	[12, 15, 12]	['DEMVSLLIFEWL', 'LTTISIALFPCMVYL', 'VRILTGLSARFF']	1-40	40	MLSSTKEYLQALRDGKYLLFLQWPKFIAEYYGKSDKNQEA	266-287	22	SILQPPSPPLNINSDTDKNPKV	['53-85', '101-253']	[33, 153]	['NNGFCLDDIKKFAILYAVHEMESRPLREGLSYA', 'TNNLQEHYITSKKLSSKEVLQLMTMNNAYLEKQRFVEFLGQEQDKFFTWVKEADSSAVSKAFDQIYSVTYLKYLIEDYLSLLESAHLPTDQLKSSRISLVVRLAKYLHEQTELTQDVHDEIAVYVKKLWEMQPAEFEEEFLKKISPLPFIDNT']
gi|52840646|ref|YP_094445.1| | GLOB	YP_094445.1	Q5ZYH1	LegA7/ceg11	hypothetical protein lpg0401	Uncharacterized protein	MESLMPKAFTHLCKKVNLSLYNDTLTVYPKSSVLPKPIQIRSELDLLMVLLFSQMDCNSAQVDKFFMMRSNELGVYRFIHRDDTDHDLYHQDEFSMDDNHYHAQFDKIIDEIKLENILGILEKHSLISSEEHVSFIEAYHKANTLPEDMPKLETTLSSPLPVSSPSVHTTKKQPVVKEKEVDTPTTFAGLRVGFFLTSTKTTTKPLSRSHDDEKKTGMDGHGFH	224		0	0	['I']	[[1, 224]]	[224]	['MESLMPKAFTHLCKKVNLSLYNDTLTVYPKSSVLPKPIQIRSELDLLMVLLFSQMDCNSAQVDKFFMMRSNELGVYRFIHRDDTDHDLYHQDEFSMDDNHYHAQFDKIIDEIKLENILGILEKHSLISSEEHVSFIEAYHKANTLPEDMPKLETTLSSPLPVSSPSVHTTKKQPVVKEKEVDTPTTFAGLRVGFFLTSTKTTTKPLSRSHDDEKKTGMDGHGFH']	in			224	224	0	0		[]	[]	[]	1-224	224	MESLMPKAFTHLCKKVNLSLYNDTLTVYPKSSVLPKPIQIRSELDLLMVLLFSQMDCNSAQVDKFFMMRSNELGVYRFIHRDDTDHDLYHQDEFSMDDNHYHAQFDKIIDEIKLENILGILEKHSLISSEEHVSFIEAYHKANTLPEDMPKLETTLSSPLPVSSPSVHTTKKQPVVKEKEVDTPTTFAGLRVGFFLTSTKTTTKPLSRSHDDEKKTGMDGHGFH	1-224	224	MESLMPKAFTHLCKKVNLSLYNDTLTVYPKSSVLPKPIQIRSELDLLMVLLFSQMDCNSAQVDKFFMMRSNELGVYRFIHRDDTDHDLYHQDEFSMDDNHYHAQFDKIIDEIKLENILGILEKHSLISSEEHVSFIEAYHKANTLPEDMPKLETTLSSPLPVSSPSVHTTKKQPVVKEKEVDTPTTFAGLRVGFFLTSTKTTTKPLSRSHDDEKKTGMDGHGFH	[]	[]	[]	2	-0.316, 0.88	['44-55', '188-199']	[12, 12]	['LDLLMVLLFSQM', 'AGLRVGFFLTST']	1-43	43	MESLMPKAFTHLCKKVNLSLYNDTLTVYPKSSVLPKPIQIRSE	200-224	25	KTTTKPLSRSHDDEKKTGMDGHGFH	['56-187']	[132]	['DCNSAQVDKFFMMRSNELGVYRFIHRDDTDHDLYHQDEFSMDDNHYHAQFDKIIDEIKLENILGILEKHSLISSEEHVSFIEAYHKANTLPEDMPKLETTLSSPLPVSSPSVHTTKKQPVVKEKEVDTPTTF']
gi|52840647|ref|YP_094446.1| | GLOB	YP_094446.1	Q5ZYH0	AnkY/legA9	ankyrin repeat-containing protein	Putative ankyrin-repeat containing protein	MHSLYLGVVKVMAKIILVYANCVNSTAKGDFALAGQIAKDLVREKTSDDIDVVLTSTLDGIARFESLYGKAVDGRVIIEGTSVGLCALELFESVDNEVVAFIEANRCKYAPSDILKRVLSPDSKFLFIGAANQKAIATGDKFTKSWLYISHKGDQPNVYEHFDEDDSLIQSVGLGDDRLGLPSLPKVDELPEMNSTQSQKIPSGEYGFMYLAAVHGIDDVYLMNQYMSLTEMGQYVLVGEYAKQSKEVQMVLHSLQYKGSSVSLTMPQIFFHDSVDNCLMRNMVSKSSGPLVVSTGVMSSIEAMQDGKLTYYQTMSNNTQFVASYLIAVKSICSSDTTLFGSMPKLIIDLSNLLFAEKPLKESQMKEIKSLLGMSSVTSRLGEMNKRIIAKANGTVAGE…	567		0	0	['I']	[[1, 567]]	[567]	['MHSLYLGVVKVMAKIILVYANCVNSTAKGDFALAGQIAKDLVREKTSDDIDVVLTSTLDGIARFESLYGKAVDGRVIIEGTSVGLCALELFESVDNEVVAFIEANRCKYAPSDILKRVLSPDSKFLFIGAANQKAIATGDKFTKSWLYISHKGDQPNVYEHFDEDDSLIQSVGLGDDRLGLPSLPKVDELPEMNSTQSQKIPSGEYGFMYLAAVHGIDDVYLMNQYMSLTEMGQYVLVGEYAKQSKEVQMVLHSLQYKGSSVSLTMPQIFFHDSVDNCLMRNMVSKSSGPLVVSTGVMSSIEAMQDGKLTYYQTMSNNTQFVASYLIAVKSICSSDTTLFGSMPKLIIDLSNLLFAEKPLKESQMKEIKSLLGMSSVTSRLGEMNKRIIAKANGTVA…	in			567	567	0	0		[]	[]	[]	1-567	567	MHSLYLGVVKVMAKIILVYANCVNSTAKGDFALAGQIAKDLVREKTSDDIDVVLTSTLDGIARFESLYGKAVDGRVIIEGTSVGLCALELFESVDNEVVAFIEANRCKYAPSDILKRVLSPDSKFLFIGAANQKAIATGDKFTKSWLYISHKGDQPNVYEHFDEDDSLIQSVGLGDDRLGLPSLPKVDELPEMNSTQSQKIPSGEYGFMYLAAVHGIDDVYLMNQYMSLTEMGQYVLVGEYAKQSKEVQMVLHSLQYKGSSVSLTMPQIFFHDSVDNCLMRNMVSKSSGPLVVSTGVMSSIEAMQDGKLTYYQTMSNNTQFVASYLIAVKSICSSDTTLFGSMPKLIIDLSNLLFAEKPLKESQMKEIKSLLGMSSVTSRLGEMNKRIIAKANGTVAGE…	1-567	567	MHSLYLGVVKVMAKIILVYANCVNSTAKGDFALAGQIAKDLVREKTSDDIDVVLTSTLDGIARFESLYGKAVDGRVIIEGTSVGLCALELFESVDNEVVAFIEANRCKYAPSDILKRVLSPDSKFLFIGAANQKAIATGDKFTKSWLYISHKGDQPNVYEHFDEDDSLIQSVGLGDDRLGLPSLPKVDELPEMNSTQSQKIPSGEYGFMYLAAVHGIDDVYLMNQYMSLTEMGQYVLVGEYAKQSKEVQMVLHSLQYKGSSVSLTMPQIFFHDSVDNCLMRNMVSKSSGPLVVSTGVMSSIEAMQDGKLTYYQTMSNNTQFVASYLIAVKSICSSDTTLFGSMPKLIIDLSNLLFAEKPLKESQMKEIKSLLGMSSVTSRLGEMNKRIIAKANGTVAGE…	[]	[]	[]	4	1.496, 1.246, 1.477, 1.406	['12-23', '80-91', '206-217', '437-448']	[12, 12, 12, 12]	['MAKIILVYANCV', 'GTSVGLCALELF', 'YGFMYLAAVHGI', 'ALRRAAAWGRLF']	1-11	11	MHSLYLGVVKV	449-567	119	ELKVLIASMSTSDLNKKDKTGNQYTALHWAVMQGHLDCARLLVKSGASVDIQDKSGKSPLHYAIKRGDKETIKLLVQAGASLEIMDDSGAKPCDGSESWVPEYIKSCYEKSGHKSSSLF	['24-79', '92-205', '218-436']	[56, 114, 219]	['NSTAKGDFALAGQIAKDLVREKTSDDIDVVLTSTLDGIARFESLYGKAVDGRVIIE', 'ESVDNEVVAFIEANRCKYAPSDILKRVLSPDSKFLFIGAANQKAIATGDKFTKSWLYISHKGDQPNVYEHFDEDDSLIQSVGLGDDRLGLPSLPKVDELPEMNSTQSQKIPSGE', 'DDVYLMNQYMSLTEMGQYVLVGEYAKQSKEVQMVLHSLQYKGSSVSLTMPQIFFHDSVDNCLMRNMVSKSSGPLVVSTGVMSSIEAMQDGKLTYYQTMSNNTQFVASYLIAVKSICSSDTTLFGSMPKLIIDLSNLLFAEKPLKESQMKEIKSLLGMSSVTSRLGEMNKRIIAKANGTVAGELLSFIGKPKTTQSHKQCISVCMSLRKSGETTSPIFDQ…
gi|52840648|ref|YP_094447.1| | GLOB	YP_094447.1	Q5ZYG9	AnkG/ankZ/legA7	ankyrin repeat-containing protein	Ankyrin repeat-containing protein	MNSLWIASGSRDMIYVLICIMLVCGLVVYQLMPKLLSYSTSLISKKQDTSELTHDGITNVLTQLGHPKFEGVCYGFTLNWALAVAQGKESFFYRQLHHLRTHQFGLPETLQQIKEKKERNQSLSKDEKIIETLPQLGKKICIAQDPLQYKEKYKKLVWQPDINSILKAINADSSVAKHIFYKTHSFLNQDEATEYLELLKRTGIREDVAVIISTADHAMGFKLAGNVWRFININDLYQQDKNKPYFEFSSRNLVKELYRVCAENLQGSRLTVNTDFVSVNPEEKLSRALQNLFPVFPVRTKTSYPERLAFFSMAATQGDMNSVKKCIHSGWSIFSRQRLSDDSPILTAIYLGRRDVVRAMLSTSRHRVNQKRKSDSSTLLHIACRYGGSGIVEDLLNIR…	514	TRANSMEM 12..32; /note="Helical"; /evidence="ECO:0000256|SAM:Phobius"	1	0	['I']	[[1, 514]]	[514]	['MNSLWIASGSRDMIYVLICIMLVCGLVVYQLMPKLLSYSTSLISKKQDTSELTHDGITNVLTQLGHPKFEGVCYGFTLNWALAVAQGKESFFYRQLHHLRTHQFGLPETLQQIKEKKERNQSLSKDEKIIETLPQLGKKICIAQDPLQYKEKYKKLVWQPDINSILKAINADSSVAKHIFYKTHSFLNQDEATEYLELLKRTGIREDVAVIISTADHAMGFKLAGNVWRFININDLYQQDKNKPYFEFSSRNLVKELYRVCAENLQGSRLTVNTDFVSVNPEEKLSRALQNLFPVFPVRTKTSYPERLAFFSMAATQGDMNSVKKCIHSGWSIFSRQRLSDDSPILTAIYLGRRDVVRAMLSTSRHRVNQKRKSDSSTLLHIACRYGGSGIVEDLLN…	in			514	514	0	1	-2.264	['13-32']	[20]	['MIYVLICIMLVCGLVVYQLM']	1-12	12	MNSLWIASGSRD	33-514	482	PKLLSYSTSLISKKQDTSELTHDGITNVLTQLGHPKFEGVCYGFTLNWALAVAQGKESFFYRQLHHLRTHQFGLPETLQQIKEKKERNQSLSKDEKIIETLPQLGKKICIAQDPLQYKEKYKKLVWQPDINSILKAINADSSVAKHIFYKTHSFLNQDEATEYLELLKRTGIREDVAVIISTADHAMGFKLAGNVWRFININDLYQQDKNKPYFEFSSRNLVKELYRVCAENLQGSRLTVNTDFVSVNPEEKLSRALQNLFPVFPVRTKTSYPERLAFFSMAATQGDMNSVKKCIHSGWSIFSRQRLSDDSPILTAIYLGRRDVVRAMLSTSRHRVNQKRKSDSSTLLHIACRYGGSGIVEDLLNIRGIKIDPRDSKGRTPLMYACKKSVVTEDRKLFN…	[]	[]	[]	4	-2.258, 1.306, 1.393, 1.455	['13-29', '72-83', '307-318', '343-354']	[17, 12, 12, 12]	['MIYVLICIMLVCGLVVY', 'VCYGFTLNWALA', 'RLAFFSMAATQG', 'SPILTAIYLGRR']	1-12	12	MNSLWIASGSRD	355-514	160	DVVRAMLSTSRHRVNQKRKSDSSTLLHIACRYGGSGIVEDLLNIRGIKIDPRDSKGRTPLMYACKKSVVTEDRKLFNLLFAKGASLSIKDNDGLTALDHALKNEHTLAIQMIEERLEKEACAQENSTSRRFKFSETKGTLFQRGVKTISYQSQQPRFGMK	['30-71', '84-306', '319-342']	[42, 223, 24]	['QLMPKLLSYSTSLISKKQDTSELTHDGITNVLTQLGHPKFEG', 'VAQGKESFFYRQLHHLRTHQFGLPETLQQIKEKKERNQSLSKDEKIIETLPQLGKKICIAQDPLQYKEKYKKLVWQPDINSILKAINADSSVAKHIFYKTHSFLNQDEATEYLELLKRTGIREDVAVIISTADHAMGFKLAGNVWRFININDLYQQDKNKPYFEFSSRNLVKELYRVCAENLQGSRLTVNTDFVSVNPEEKLSRALQNLFPVFPVRTKTSYPE', 'DMNSVKKCIHSGWSIFSRQRLSDD']
gi|52840650|ref|YP_094449.1| | GLOB	YP_094449.1	Q5ZYG7	lpg0405	hypothetical protein lpg0405	Coiled-coil protein	MLYNLTRQVKFNNPSCLCNFQKMGYIDELLEELSARLPELEWKINGLSSSISIHNLPKGIFSSVIEFNGPACIKEIQDDIHALQKHKDESIACFLAERIQKKINVLVVLCQMDKKNNKPESKISFDLTTLSTRQQWIKTMEEKICALEEQYQAMRKTLEQMKSCSNPATILHLQTELGNVEKRLTLAKETLNRAIS	196		0	0	['I']	[[1, 196]]	[196]	['MLYNLTRQVKFNNPSCLCNFQKMGYIDELLEELSARLPELEWKINGLSSSISIHNLPKGIFSSVIEFNGPACIKEIQDDIHALQKHKDESIACFLAERIQKKINVLVVLCQMDKKNNKPESKISFDLTTLSTRQQWIKTMEEKICALEEQYQAMRKTLEQMKSCSNPATILHLQTELGNVEKRLTLAKETLNRAIS']	in			196	196	0	0														0		[]	[]	[]	1-196	196	MLYNLTRQVKFNNPSCLCNFQKMGYIDELLEELSARLPELEWKINGLSSSISIHNLPKGIFSSVIEFNGPACIKEIQDDIHALQKHKDESIACFLAERIQKKINVLVVLCQMDKKNNKPESKISFDLTTLSTRQQWIKTMEEKICALEEQYQAMRKTLEQMKSCSNPATILHLQTELGNVEKRLTLAKETLNRAIS	1-196	196	MLYNLTRQVKFNNPSCLCNFQKMGYIDELLEELSARLPELEWKINGLSSSISIHNLPKGIFSSVIEFNGPACIKEIQDDIHALQKHKDESIACFLAERIQKKINVLVVLCQMDKKNNKPESKISFDLTTLSTRQQWIKTMEEKICALEEQYQAMRKTLEQMKSCSNPATILHLQTELGNVEKRLTLAKETLNRAIS	[]	[]	[]
gi|52840667|ref|YP_094466.1| | SP	YP_094466.1	Q5ZYF0	LegY	glucoamylase	glucan 1,4-alpha-glucosidase (EC 3.2.1.3)	MATFFFKTNYYQEIMLKRIFFLMIFFVSQTMASVFTHEEVQILKKHFLNNFQTNGAIVASPSQYNPNYYYDWIRDSAIAMGLVETWYEASQSARYKKLLLEYVSWTEKIQHQADPIAGQDILGEPKFYINGNPFDGEWGRPQNDGPALRASVLIRFAQQLLDHNEIDYVKSHLYNNTMDPQSMGTIKMDLEYIAHHWQDANFDLWEEVYGHHFFTAMAQQKALTDGAILAHQLHDRQAAVFYEMQANLINSRLKQHLDHQNKIIQATLLPHPGPQKTLELDSSVMLGILINPQKEGVFAPHHTFVQNTAKALHEQFNLMFPINKNRSGAILFGRYPGDTYDGYQTNSIGNPWFILTATMAEYYFTMAHNLSPNSINKLHIQNYLKKGDNYLRLIKQYGP…	449		1	0	['S', 'O']	[[1, 32], [33, 449]]	[32, 417]	['MATFFFKTNYYQEIMLKRIFFLMIFFVSQTMA', 'SVFTHEEVQILKKHFLNNFQTNGAIVASPSQYNPNYYYDWIRDSAIAMGLVETWYEASQSARYKKLLLEYVSWTEKIQHQADPIAGQDILGEPKFYINGNPFDGEWGRPQNDGPALRASVLIRFAQQLLDHNEIDYVKSHLYNNTMDPQSMGTIKMDLEYIAHHWQDANFDLWEEVYGHHFFTAMAQQKALTDGAILAHQLHDRQAAVFYEMQANLINSRLKQHLDHQNKIIQATLLPHPGPQKTLELDSSVMLGILINPQKEGVFAPHHTFVQNTAKALHEQFNLMFPINKNRSGAILFGRYPGDTYDGYQTNSIGNPWFILTATMAEYYFTMAHNLSPNSINKLHIQNYLKKGDNYLRL…	out			32	417	1	1	-0.137	['14-36']	[23]	['IMLKRIFFLMIFFVSQTMASVFT']	1-13	13	MATFFFKTNYYQE	37-449	413	HEEVQILKKHFLNNFQTNGAIVASPSQYNPNYYYDWIRDSAIAMGLVETWYEASQSARYKKLLLEYVSWTEKIQHQADPIAGQDILGEPKFYINGNPFDGEWGRPQNDGPALRASVLIRFAQQLLDHNEIDYVKSHLYNNTMDPQSMGTIKMDLEYIAHHWQDANFDLWEEVYGHHFFTAMAQQKALTDGAILAHQLHDRQAAVFYEMQANLINSRLKQHLDHQNKIIQATLLPHPGPQKTLELDSSVMLGILINPQKEGVFAPHHTFVQNTAKALHEQFNLMFPINKNRSGAILFGRYPGDTYDGYQTNSIGNPWFILTATMAEYYFTMAHNLSPNSINKLHIQNYLKKGDNYLRLIKQYGPDLNLSEQINLNTGVQQGATSLTWSYVSVLRAIHLRE…	[]	[]	[]	5	-1.466, 0.812, 1.288, 0.979, 0.982	['16-27', '146-157', '280-291', '352-364', '420-431']	[12, 12, 12, 13, 12]	['LKRIFFLMIFFV', 'PALRASVLIRFA', 'LDSSVMLGILIN', 'WFILTATMAEYYF', 'LTWSYVSVLRAI']	1-15	15	MATFFFKTNYYQEIM	432-449	18	HLREQLENRIKTTGWNTY	['28-145', '158-279', '292-351', '365-419']	[118, 122, 60, 55]	['SQTMASVFTHEEVQILKKHFLNNFQTNGAIVASPSQYNPNYYYDWIRDSAIAMGLVETWYEASQSARYKKLLLEYVSWTEKIQHQADPIAGQDILGEPKFYINGNPFDGEWGRPQNDG', 'QQLLDHNEIDYVKSHLYNNTMDPQSMGTIKMDLEYIAHHWQDANFDLWEEVYGHHFFTAMAQQKALTDGAILAHQLHDRQAAVFYEMQANLINSRLKQHLDHQNKIIQATLLPHPGPQKTLE', 'PQKEGVFAPHHTFVQNTAKALHEQFNLMFPINKNRSGAILFGRYPGDTYDGYQTNSIGNP', 'TMAHNLSPNSINKLHIQNYLKKGDNYLRLIKQYGPDLNLSEQINLNTGVQQGATS']
gi|52840681|ref|YP_094480.1| | GLOB	YP_094480.1	Q5ZYD6	AnkJ/legA11	ankyrin repeat-containing protein	Ankyrin repeat-containing protein	MIKMGRSEMKIASAELRELMKAVSEGHYETVNTILDKDPELVNQYAPPTYDSPLARVLNKKHIDYKMLDILVKHHVDFDYPINYHKETPIELACKNQDLQLFKYLVQHNAPISEQAPHFLLVNSTNIKYLTEDKIKNTCEIIKLMGGLEAVSSKCDAEGNRFGEQARKSQLINRFGGIVKYDYMQLLQSVYPIVDREVDAPTIHGSTEVLTNLLNKIRGQFSSKETYDQQNLKDSISLFFMTGGEIPPSRKVPESRFEEAGIDTPKNAL	269		0	0	['I']	[[1, 269]]	[269]	['MIKMGRSEMKIASAELRELMKAVSEGHYETVNTILDKDPELVNQYAPPTYDSPLARVLNKKHIDYKMLDILVKHHVDFDYPINYHKETPIELACKNQDLQLFKYLVQHNAPISEQAPHFLLVNSTNIKYLTEDKIKNTCEIIKLMGGLEAVSSKCDAEGNRFGEQARKSQLINRFGGIVKYDYMQLLQSVYPIVDREVDAPTIHGSTEVLTNLLNKIRGQFSSKETYDQQNLKDSISLFFMTGGEIPPSRKVPESRFEEAGIDTPKNAL']	in			269	269	0	0														0		[]	[]	[]	1-269	269	MIKMGRSEMKIASAELRELMKAVSEGHYETVNTILDKDPELVNQYAPPTYDSPLARVLNKKHIDYKMLDILVKHHVDFDYPINYHKETPIELACKNQDLQLFKYLVQHNAPISEQAPHFLLVNSTNIKYLTEDKIKNTCEIIKLMGGLEAVSSKCDAEGNRFGEQARKSQLINRFGGIVKYDYMQLLQSVYPIVDREVDAPTIHGSTEVLTNLLNKIRGQFSSKETYDQQNLKDSISLFFMTGGEIPPSRKVPESRFEEAGIDTPKNAL	1-269	269	MIKMGRSEMKIASAELRELMKAVSEGHYETVNTILDKDPELVNQYAPPTYDSPLARVLNKKHIDYKMLDILVKHHVDFDYPINYHKETPIELACKNQDLQLFKYLVQHNAPISEQAPHFLLVNSTNIKYLTEDKIKNTCEIIKLMGGLEAVSSKCDAEGNRFGEQARKSQLINRFGGIVKYDYMQLLQSVYPIVDREVDAPTIHGSTEVLTNLLNKIRGQFSSKETYDQQNLKDSISLFFMTGGEIPPSRKVPESRFEEAGIDTPKNAL	[]	[]	[]
gi|52840682|ref|YP_094481.1| | GLOB	YP_094481.1	Q5ZYD5	Ceg14	hypothetical protein lpg0437	Dot/Icm secretion system substrate	MQNLDEILKKLRKDLKKTSKETTEKLSVLSKKVAEDVVKVSNQTVQKINEVTKKFTVDTTVSTIDTQKILDDFMKNIRFSRFKQIWQAIEKTPKSKHILLKSLFLKGLLTHNKPLLEEIIRQIELIPYSSDLEMLGAFSQDKAHPLSPELLEFVQEMLANESEKVLLTILMNAFQSIPELSLDSKTGTLSMKTKKALLPLLIEKVDTSIAKSIMSQLTDISFDSVLPAFRPSIGDPSYQKTNINLNKYLSLVGNKTDISEFLILTIGLFTSLKIGDKGFLQELSADYLFVRYDDCLHKIIEKLKEKEVIEQLGEKEVQKILEASGNLKRFKPTSNNPRRFFETRLAQYINGLSHSEKTIEIDSIGEDKEPEDEELRDNTLKACNKILQFFLGDCGRVDT…	666		0	0	['I']	[[1, 666]]	[666]	['MQNLDEILKKLRKDLKKTSKETTEKLSVLSKKVAEDVVKVSNQTVQKINEVTKKFTVDTTVSTIDTQKILDDFMKNIRFSRFKQIWQAIEKTPKSKHILLKSLFLKGLLTHNKPLLEEIIRQIELIPYSSDLEMLGAFSQDKAHPLSPELLEFVQEMLANESEKVLLTILMNAFQSIPELSLDSKTGTLSMKTKKALLPLLIEKVDTSIAKSIMSQLTDISFDSVLPAFRPSIGDPSYQKTNINLNKYLSLVGNKTDISEFLILTIGLFTSLKIGDKGFLQELSADYLFVRYDDCLHKIIEKLKEKEVIEQLGEKEVQKILEASGNLKRFKPTSNNPRRFFETRLAQYINGLSHSEKTIEIDSIGEDKEPEDEELRDNTLKACNKILQFFLGDCGRV…	in			666	666	0	0		[]	[]	[]	1-666	666	MQNLDEILKKLRKDLKKTSKETTEKLSVLSKKVAEDVVKVSNQTVQKINEVTKKFTVDTTVSTIDTQKILDDFMKNIRFSRFKQIWQAIEKTPKSKHILLKSLFLKGLLTHNKPLLEEIIRQIELIPYSSDLEMLGAFSQDKAHPLSPELLEFVQEMLANESEKVLLTILMNAFQSIPELSLDSKTGTLSMKTKKALLPLLIEKVDTSIAKSIMSQLTDISFDSVLPAFRPSIGDPSYQKTNINLNKYLSLVGNKTDISEFLILTIGLFTSLKIGDKGFLQELSADYLFVRYDDCLHKIIEKLKEKEVIEQLGEKEVQKILEASGNLKRFKPTSNNPRRFFETRLAQYINGLSHSEKTIEIDSIGEDKEPEDEELRDNTLKACNKILQFFLGDCGRVDT…	1-666	666	MQNLDEILKKLRKDLKKTSKETTEKLSVLSKKVAEDVVKVSNQTVQKINEVTKKFTVDTTVSTIDTQKILDDFMKNIRFSRFKQIWQAIEKTPKSKHILLKSLFLKGLLTHNKPLLEEIIRQIELIPYSSDLEMLGAFSQDKAHPLSPELLEFVQEMLANESEKVLLTILMNAFQSIPELSLDSKTGTLSMKTKKALLPLLIEKVDTSIAKSIMSQLTDISFDSVLPAFRPSIGDPSYQKTNINLNKYLSLVGNKTDISEFLILTIGLFTSLKIGDKGFLQELSADYLFVRYDDCLHKIIEKLKEKEVIEQLGEKEVQKILEASGNLKRFKPTSNNPRRFFETRLAQYINGLSHSEKTIEIDSIGEDKEPEDEELRDNTLKACNKILQFFLGDCGRVDT…	[]	[]	[]	4	1.238, 1.333, -0.903, 0.557	['98-109', '164-175', '261-272', '556-567']	[12, 12, 12, 12]	['ILLKSLFLKGLL', 'KVLLTILMNAFQ', 'FLILTIGLFTSL', 'LFLIQVIGVYAK']	1-97	97	MQNLDEILKKLRKDLKKTSKETTEKLSVLSKKVAEDVVKVSNQTVQKINEVTKKFTVDTTVSTIDTQKILDDFMKNIRFSRFKQIWQAIEKTPKSKH	568-666	99	RGFHAMLEVIDVLHDPYVQDIFKGYGVQVNLYSYFKENPELAGFLQHAMNDATTYTQALVNKKHVKEALKSNSFFSKKDEESGDKKNDHTPKDGTVYGC	['110-163', '176-260', '273-555']	[54, 85, 283]	['THNKPLLEEIIRQIELIPYSSDLEMLGAFSQDKAHPLSPELLEFVQEMLANESE', 'SIPELSLDSKTGTLSMKTKKALLPLLIEKVDTSIAKSIMSQLTDISFDSVLPAFRPSIGDPSYQKTNINLNKYLSLVGNKTDISE', 'KIGDKGFLQELSADYLFVRYDDCLHKIIEKLKEKEVIEQLGEKEVQKILEASGNLKRFKPTSNNPRRFFETRLAQYINGLSHSEKTIEIDSIGEDKEPEDEELRDNTLKACNKILQFFLGDCGRVDTPREMEQKICIFANGYKDTSKFTKKEVEFITGVLHHAGAHKGRDRVERDKLTGIKERKFETDSEKVGSDVWNCGGGVMKGCSPVFYDAQRDPMRNMLVDSSTVAPDNKEGKQWFWNNNRQYSSY…
gi|52840684|ref|YP_094483.1| | SP	YP_094483.1	Q5ZYD3	Ceg15	hypothetical protein lpg0439	LPG0439 HIT-related domain-containing protein	MADHSPFIKFMFLNIKLSILQYNIILKAIIKLKVAILMTNCKTSNTLLLKPILGYSCFNFSISVFILILFYIPLTSGTCWAKKSVNHNEVVMRGKKEFLKHEYSPGHWSIDYTRAGTSIAVITVRNKYHYSVILNPTDCRGYRIIIRYLNEGDSTLSSAFNRPYTVSEQRGLNDVASLMTQVYEKLGLIVQFSQLGNNSQSFDKGTGVTLIGSEEEPSMLHLHMWGRGDPDMEYIAGVPLRGPEPGLMFDLIAKNKTHPINQHAIKWNEEELKACLAMFKLKLAEYVNSPEFTEEFGDTLKVTIHDKKDLGEAKESSFGFFHKMKSASDGITTLEKTLALEDDKINPFA	349	TRANSMEM 20..40; /note="Helical"; /evidence="ECO:0000256|SAM:Phobius"; TRANSMEM 52..74; /note="Helical"; /evidence="ECO:0000256|SAM:Phobius"	1	0	['S', 'O']	[[1, 60], [61, 349]]	[60, 289]	['MADHSPFIKFMFLNIKLSILQYNIILKAIIKLKVAILMTNCKTSNTLLLKPILGYSCFNF', 'SISVFILILFYIPLTSGTCWAKKSVNHNEVVMRGKKEFLKHEYSPGHWSIDYTRAGTSIAVITVRNKYHYSVILNPTDCRGYRIIIRYLNEGDSTLSSAFNRPYTVSEQRGLNDVASLMTQVYEKLGLIVQFSQLGNNSQSFDKGTGVTLIGSEEEPSMLHLHMWGRGDPDMEYIAGVPLRGPEPGLMFDLIAKNKTHPINQHAIKWNEEELKACLAMFKLKLAEYVNSPEFTEEFGDTLKVTIHDKKDLGEAKESSFGFFHKMKSASDGITTLEKTLALEDDKINPFA']	out			60	289	1	1	-1.813	['47-75']	[29]	['LLLKPILGYSCFNFSISVFILILFYIPLT']	1-46	46	MADHSPFIKFMFLNIKLSILQYNIILKAIIKLKVAILMTNCKTSNT	76-349	274	SGTCWAKKSVNHNEVVMRGKKEFLKHEYSPGHWSIDYTRAGTSIAVITVRNKYHYSVILNPTDCRGYRIIIRYLNEGDSTLSSAFNRPYTVSEQRGLNDVASLMTQVYEKLGLIVQFSQLGNNSQSFDKGTGVTLIGSEEEPSMLHLHMWGRGDPDMEYIAGVPLRGPEPGLMFDLIAKNKTHPINQHAIKWNEEELKACLAMFKLKLAEYVNSPEFTEEFGDTLKVTIHDKKDLGEAKESSFGFFHKMKSASDGITTLEKTLALEDDKINPFA	[]	[]	[]	4	1.377, -1.997, 1.05, 1.078	['7-20', '60-72', '114-125', '272-283']	[14, 13, 12, 12]	['FIKFMFLNIKLSIL', 'FSISVFILILFYI', 'RAGTSIAVITVR', 'LKACLAMFKLKL']	1-6	6	MADHSP	284-349	66	AEYVNSPEFTEEFGDTLKVTIHDKKDLGEAKESSFGFFHKMKSASDGITTLEKTLALEDDKINPFA	['21-59', '73-113', '126-271']	[39, 41, 146]	['QYNIILKAIIKLKVAILMTNCKTSNTLLLKPILGYSCFN', 'PLTSGTCWAKKSVNHNEVVMRGKKEFLKHEYSPGHWSIDYT', 'NKYHYSVILNPTDCRGYRIIIRYLNEGDSTLSSAFNRPYTVSEQRGLNDVASLMTQVYEKLGLIVQFSQLGNNSQSFDKGTGVTLIGSEEEPSMLHLHMWGRGDPDMEYIAGVPLRGPEPGLMFDLIAKNKTHPINQHAIKWNEEE']
gi|52840728|ref|YP_094527.1| | GLOB	YP_094527.1	Q5ZY89	AnkC/legA12	ankyrin repeat-containing protein	Ankyrin repeat-containing protein	MDFVSEMNKILQMELEQFKEFIQKKLEEDKNYLEKLFWLPNGSQMTVLNYLIEQYSEPKLGIDDANRDLLAKIDFVLHEAKDVNVGEPLHQAIVAGKISLALHLLGVDENNFTPGESEKTDVLSILSKVRKKIEESFNHVKRCFFDVDKRDGYGRTLLSLALDAKRQELLIAILARNPIVHATTLRSSAYVPFQPIHQAVVLDYAEGITLLASMGAQLTNPLGSMRDTPVILAARLGKINALAALLELPTQSLSLESENNHLFEDKQTGHTAVEELCERMANENDKADALRGIAMLICRGAEPPRNEKMRNLLSSNRVAFLKAVSTYLADKPQLVDAFVERCHLRESALHNIVYADHSWGSSIRHLLGVPSEAALIVEELVTRKYSDPSFASENVSSLS…	495		0	0	['I']	[[1, 495]]	[495]	['MDFVSEMNKILQMELEQFKEFIQKKLEEDKNYLEKLFWLPNGSQMTVLNYLIEQYSEPKLGIDDANRDLLAKIDFVLHEAKDVNVGEPLHQAIVAGKISLALHLLGVDENNFTPGESEKTDVLSILSKVRKKIEESFNHVKRCFFDVDKRDGYGRTLLSLALDAKRQELLIAILARNPIVHATTLRSSAYVPFQPIHQAVVLDYAEGITLLASMGAQLTNPLGSMRDTPVILAARLGKINALAALLELPTQSLSLESENNHLFEDKQTGHTAVEELCERMANENDKADALRGIAMLICRGAEPPRNEKMRNLLSSNRVAFLKAVSTYLADKPQLVDAFVERCHLRESALHNIVYADHSWGSSIRHLLGVPSEAALIVEELVTRKYSDPSFASENVSS…	in			495	495	0	0		[]	[]	[]	1-495	495	MDFVSEMNKILQMELEQFKEFIQKKLEEDKNYLEKLFWLPNGSQMTVLNYLIEQYSEPKLGIDDANRDLLAKIDFVLHEAKDVNVGEPLHQAIVAGKISLALHLLGVDENNFTPGESEKTDVLSILSKVRKKIEESFNHVKRCFFDVDKRDGYGRTLLSLALDAKRQELLIAILARNPIVHATTLRSSAYVPFQPIHQAVVLDYAEGITLLASMGAQLTNPLGSMRDTPVILAARLGKINALAALLELPTQSLSLESENNHLFEDKQTGHTAVEELCERMANENDKADALRGIAMLICRGAEPPRNEKMRNLLSSNRVAFLKAVSTYLADKPQLVDAFVERCHLRESALHNIVYADHSWGSSIRHLLGVPSEAALIVEELVTRKYSDPSFASENVSSLS…	1-495	495	MDFVSEMNKILQMELEQFKEFIQKKLEEDKNYLEKLFWLPNGSQMTVLNYLIEQYSEPKLGIDDANRDLLAKIDFVLHEAKDVNVGEPLHQAIVAGKISLALHLLGVDENNFTPGESEKTDVLSILSKVRKKIEESFNHVKRCFFDVDKRDGYGRTLLSLALDAKRQELLIAILARNPIVHATTLRSSAYVPFQPIHQAVVLDYAEGITLLASMGAQLTNPLGSMRDTPVILAARLGKINALAALLELPTQSLSLESENNHLFEDKQTGHTAVEELCERMANENDKADALRGIAMLICRGAEPPRNEKMRNLLSSNRVAFLKAVSTYLADKPQLVDAFVERCHLRESALHNIVYADHSWGSSIRHLLGVPSEAALIVEELVTRKYSDPSFASENVSSLS…	[]	[]	[]	4	1.184, 0.958, 1.401, 0.045	['153-164', '166-177', '225-236', '289-300']	[12, 12, 12, 12]	['YGRTLLSLALDA', 'RQELLIAILARN', 'MRDTPVILAARL', 'ALRGIAMLICRG']	1-152	152	MDFVSEMNKILQMELEQFKEFIQKKLEEDKNYLEKLFWLPNGSQMTVLNYLIEQYSEPKLGIDDANRDLLAKIDFVLHEAKDVNVGEPLHQAIVAGKISLALHLLGVDENNFTPGESEKTDVLSILSKVRKKIEESFNHVKRCFFDVDKRDG	301-495	195	AEPPRNEKMRNLLSSNRVAFLKAVSTYLADKPQLVDAFVERCHLRESALHNIVYADHSWGSSIRHLLGVPSEAALIVEELVTRKYSDPSFASENVSSLSTTATENLRSERNPLKLYAEFVRRYTQAYDSQMITNRWSTMRWMIAEGNCDWDTVVRYSKNHPTSRTRIVLNEMFNPIPRVHEDIESQQSSPRVVLK	['165-165', '178-224', '237-288']	[1, 47, 52]	['K', 'PIVHATTLRSSAYVPFQPIHQAVVLDYAEGITLLASMGAQLTNPLGS', 'GKINALAALLELPTQSLSLESENNHLFEDKQTGHTAVEELCERMANENDKAD']
gi|52840760|ref|YP_094559.1| | GLOB	YP_094559.1	Q5ZY57	LegD2	phytanoyl-CoA dioxygenase	Phytanoyl-CoA dioxygenase	MDNLLNEKKLTIFTSNEIQDNLNRVLKDYEQNGIIGLNGYLNQANRISLLNELEIMQKDAEQDIARYWNNKIIHFYSKDPLKPESVDREYVTEPYFQASSNKAHVFYEVIDNMRVVNRIGHGMHLINRYPMMQRAVYDSPVLLDLLKGIGFKKPICHLSVYIPKYPNGIGSEVRPHQESTFAFTEPQSVVVLWVALEDALIENACMYGVLGSNHWPLKWVSKVDRETKTRHFEQVHQLHIPDFMTEREFYTALEVKAGDALLFHGNFVHCSPMNTSKNSRKALSFQFIETYEVDYPETNWLYPPNKVYLY	310		0	0	['I']	[[1, 310]]	[310]	['MDNLLNEKKLTIFTSNEIQDNLNRVLKDYEQNGIIGLNGYLNQANRISLLNELEIMQKDAEQDIARYWNNKIIHFYSKDPLKPESVDREYVTEPYFQASSNKAHVFYEVIDNMRVVNRIGHGMHLINRYPMMQRAVYDSPVLLDLLKGIGFKKPICHLSVYIPKYPNGIGSEVRPHQESTFAFTEPQSVVVLWVALEDALIENACMYGVLGSNHWPLKWVSKVDRETKTRHFEQVHQLHIPDFMTEREFYTALEVKAGDALLFHGNFVHCSPMNTSKNSRKALSFQFIETYEVDYPETNWLYPPNKVYLY']	in			310	310	0	0														0		[]	[]	[]	1-310	310	MDNLLNEKKLTIFTSNEIQDNLNRVLKDYEQNGIIGLNGYLNQANRISLLNELEIMQKDAEQDIARYWNNKIIHFYSKDPLKPESVDREYVTEPYFQASSNKAHVFYEVIDNMRVVNRIGHGMHLINRYPMMQRAVYDSPVLLDLLKGIGFKKPICHLSVYIPKYPNGIGSEVRPHQESTFAFTEPQSVVVLWVALEDALIENACMYGVLGSNHWPLKWVSKVDRETKTRHFEQVHQLHIPDFMTEREFYTALEVKAGDALLFHGNFVHCSPMNTSKNSRKALSFQFIETYEVDYPETNWLYPPNKVYLY	1-310	310	MDNLLNEKKLTIFTSNEIQDNLNRVLKDYEQNGIIGLNGYLNQANRISLLNELEIMQKDAEQDIARYWNNKIIHFYSKDPLKPESVDREYVTEPYFQASSNKAHVFYEVIDNMRVVNRIGHGMHLINRYPMMQRAVYDSPVLLDLLKGIGFKKPICHLSVYIPKYPNGIGSEVRPHQESTFAFTEPQSVVVLWVALEDALIENACMYGVLGSNHWPLKWVSKVDRETKTRHFEQVHQLHIPDFMTEREFYTALEVKAGDALLFHGNFVHCSPMNTSKNSRKALSFQFIETYEVDYPETNWLYPPNKVYLY	[]	[]	[]
gi|52840763|ref|YP_094562.1| | GLOB	YP_094562.1	Q5ZY54	lpg0518	hypothetical protein lpg0518	Type IV secretion protein Dot	MTDLRTEIESLIHNGLLPDREYVSAKRFINHYANTNEFWAGLALVGITPIINGLYACYYASRTVWATLRTVGNLLILKPGLALDALKDVGCHLTLSTCLLLMAPIHALTHAVEILTRVISSWFVGQEPRHDLLETGLMAKWANRVSGYQMVNELPSSNYLNKARFFSSYNNAWDCLEQMASPMTSLAKGGFHSLVEALYGVESAIECIVNLAICKPLHAKENFHNLQVHFGLAVSLAVMTPINALVEGIAFMTRLGTTWVSACLKPEVTETEHENTTAYQFN	282	TRANSMEM 38..60; /note="Helical"; /evidence="ECO:0000256|SAM:Phobius"	3	0	['I']	[[1, 282]]	[282]	['MTDLRTEIESLIHNGLLPDREYVSAKRFINHYANTNEFWAGLALVGITPIINGLYACYYASRTVWATLRTVGNLLILKPGLALDALKDVGCHLTLSTCLLLMAPIHALTHAVEILTRVISSWFVGQEPRHDLLETGLMAKWANRVSGYQMVNELPSSNYLNKARFFSSYNNAWDCLEQMASPMTSLAKGGFHSLVEALYGVESAIECIVNLAICKPLHAKENFHNLQVHFGLAVSLAVMTPINALVEGIAFMTRLGTTWVSACLKPEVTETEHENTTAYQFN']	in			282	282	0	3	0.671, 1.367, 1.249	['38-60', '93-119', '230-260']	[23, 27, 31]	['FWAGLALVGITPIINGLYACYYA', 'LTLSTCLLLMAPIHALTHAVEILTRVI', 'FGLAVSLAVMTPINALVEGIAFMTRLGTTWV']	1-37	37	MTDLRTEIESLIHNGLLPDREYVSAKRFINHYANTNE	261-282	22	SACLKPEVTETEHENTTAYQFN	['61-92', '120-229']	[32, 110]	['SRTVWATLRTVGNLLILKPGLALDALKDVGCH', 'SSWFVGQEPRHDLLETGLMAKWANRVSGYQMVNELPSSNYLNKARFFSSYNNAWDCLEQMASPMTSLAKGGFHSLVEALYGVESAIECIVNLAICKPLHAKENFHNLQVH']	5	-0.121, 1.298, -0.165, 0.804, 1.124	['38-49', '67-78', '93-104', '229-240', '244-255']	[12, 12, 12, 12, 12]	['FWAGLALVGITP', 'TLRTVGNLLILK', 'LTLSTCLLLMAP', 'HFGLAVSLAVMT', 'ALVEGIAFMTRL']	1-37	37	MTDLRTEIESLIHNGLLPDREYVSAKRFINHYANTNE	256-282	27	GTTWVSACLKPEVTETEHENTTAYQFN	['50-66', '79-92', '105-228', '241-243']	[17, 14, 124, 3]	['IINGLYACYYASRTVWA', 'PGLALDALKDVGCH', 'IHALTHAVEILTRVISSWFVGQEPRHDLLETGLMAKWANRVSGYQMVNELPSSNYLNKARFFSSYNNAWDCLEQMASPMTSLAKGGFHSLVEALYGVESAIECIVNLAICKPLHAKENFHNLQV', 'PIN']
gi|52840764|ref|YP_094563.1| | GLOB	YP_094563.1	Q5ZY53	Ceg17	hypothetical protein lpg0519	Uncharacterized protein	MIIYSSSIKNAFGAGTIMQTQKTIYEQIQKDKGSYKGVTLSYSGAQYLPSSFQNNKYSADNPELSPLQAFTERFKNIGALVIRFHLGQGQRAGLLQQVSKFNYSENPVERPAQGGDEETLFFKEESTNSGRINGDVLEFASHLTLGRSKVLNERAQPLVHVNQKSTYGEQGIWDIIHAPVWNVGRAMKYELNKQGFIYINCPAQLNPKEKEILDRQLRTSGKPPALVCEEMGVEAIESDISKLDIYLDDKQEFTKEPNGLAIANNKEDKKYAPMGWIIHKKTGEVLPQEVTEDIIRVSAIAEGGFYEKRPTQQKILQSGNLMNSSGLGLFTQNQAFNAMYVIFDYLQRYNFDPRPLLDNSLQIAYNRLQSTLEKDPSLIDDFLVGALQDEMVQHLRVSQ…	737		0	0	['I']	[[1, 737]]	[737]	['MIIYSSSIKNAFGAGTIMQTQKTIYEQIQKDKGSYKGVTLSYSGAQYLPSSFQNNKYSADNPELSPLQAFTERFKNIGALVIRFHLGQGQRAGLLQQVSKFNYSENPVERPAQGGDEETLFFKEESTNSGRINGDVLEFASHLTLGRSKVLNERAQPLVHVNQKSTYGEQGIWDIIHAPVWNVGRAMKYELNKQGFIYINCPAQLNPKEKEILDRQLRTSGKPPALVCEEMGVEAIESDISKLDIYLDDKQEFTKEPNGLAIANNKEDKKYAPMGWIIHKKTGEVLPQEVTEDIIRVSAIAEGGFYEKRPTQQKILQSGNLMNSSGLGLFTQNQAFNAMYVIFDYLQRYNFDPRPLLDNSLQIAYNRLQSTLEKDPSLIDDFLVGALQDEMVQHLRV…	in			737	737	0	0		[]	[]	[]	1-737	737	MIIYSSSIKNAFGAGTIMQTQKTIYEQIQKDKGSYKGVTLSYSGAQYLPSSFQNNKYSADNPELSPLQAFTERFKNIGALVIRFHLGQGQRAGLLQQVSKFNYSENPVERPAQGGDEETLFFKEESTNSGRINGDVLEFASHLTLGRSKVLNERAQPLVHVNQKSTYGEQGIWDIIHAPVWNVGRAMKYELNKQGFIYINCPAQLNPKEKEILDRQLRTSGKPPALVCEEMGVEAIESDISKLDIYLDDKQEFTKEPNGLAIANNKEDKKYAPMGWIIHKKTGEVLPQEVTEDIIRVSAIAEGGFYEKRPTQQKILQSGNLMNSSGLGLFTQNQAFNAMYVIFDYLQRYNFDPRPLLDNSLQIAYNRLQSTLEKDPSLIDDFLVGALQDEMVQHLRVSQ…	1-737	737	MIIYSSSIKNAFGAGTIMQTQKTIYEQIQKDKGSYKGVTLSYSGAQYLPSSFQNNKYSADNPELSPLQAFTERFKNIGALVIRFHLGQGQRAGLLQQVSKFNYSENPVERPAQGGDEETLFFKEESTNSGRINGDVLEFASHLTLGRSKVLNERAQPLVHVNQKSTYGEQGIWDIIHAPVWNVGRAMKYELNKQGFIYINCPAQLNPKEKEILDRQLRTSGKPPALVCEEMGVEAIESDISKLDIYLDDKQEFTKEPNGLAIANNKEDKKYAPMGWIIHKKTGEVLPQEVTEDIIRVSAIAEGGFYEKRPTQQKILQSGNLMNSSGLGLFTQNQAFNAMYVIFDYLQRYNFDPRPLLDNSLQIAYNRLQSTLEKDPSLIDDFLVGALQDEMVQHLRVSQ…	[]	[]	[]	3	1.496, -0.152, -0.012	['75-86', '506-517', '719-730']	[12, 12, 12]	['KNIGALVIRFHL', 'DSALFILLVDIL', 'KITAVLLGAAYI']	1-74	74	MIIYSSSIKNAFGAGTIMQTQKTIYEQIQKDKGSYKGVTLSYSGAQYLPSSFQNNKYSADNPELSPLQAFTERF	731-737	7	GLSSLLG	['87-505', '518-718']	[419, 201]	['GQGQRAGLLQQVSKFNYSENPVERPAQGGDEETLFFKEESTNSGRINGDVLEFASHLTLGRSKVLNERAQPLVHVNQKSTYGEQGIWDIIHAPVWNVGRAMKYELNKQGFIYINCPAQLNPKEKEILDRQLRTSGKPPALVCEEMGVEAIESDISKLDIYLDDKQEFTKEPNGLAIANNKEDKKYAPMGWIIHKKTGEVLPQEVTEDIIRVSAIAEGGFYEKRPTQQKILQSGNLMNSSGLGLFTQNQAFNAMYVIFDYLQRYNFDPRPLLDNSLQIAYNRLQSTLEKDPSLIDDFLVGALQDEMVQHLRVSQPKSIRSVLPIRFTNSFPVTINNLKTIAYAFGIKDKSEQPIFRGFDDNAGLFKSENMIDSQISGTLVTPSFNTAAHVAAIVSTAE…
gi|52840858|ref|YP_094657.1| | GLOB	YP_094657.1	Q5ZXW0	SidA	protein SidA	SidA	MSKKYRTPIRLSDKMKTLKKNLQEQLTQSKSLGEQIHAGTTTASTITTGINHLFNVIASFLSSYRQIPLVGGVLQLVAILAKSISIVSDPEKSIAEKIISSILIAAIIALSIAAITLGGLAAAIIGTVIASTVTIMEGLGFFGKIAEKFQLANSYKMKKEFIDLVAKRIEPNNDKYNDLFEIRAIELQHELEKSYPNQIEQQQLKEELNFINAVLRKKNITPGNNKENDAYKLNQLYAKRAEQLKTLVDKIALINPTGKRAEQNKLLSEIKALQKEITKTDDSIEEIIAPLAKIERDNLKSTINLPLSYSTFAIAAASTLISIAGLLVVAGVIAAPPIMVPIMFAVGSVMAIIGLIKWTAEKMAEIEDAQLKAEKTAKHEDAVLDEALNVYEQQLNLEL…	474	TRANSMEM 98..117; /note="Helical"; /evidence="ECO:0000256|SAM:Phobius"; TRANSMEM 123..142; /note="Helical"; /evidence="ECO:0000256|SAM:Phobius"; TRANSMEM 309..332; /note="Helical"; /evidence="ECO:0000256|SAM:Phobius"; TRANSMEM 338..356; /note="Helical"; /evidence="ECO:0000256|SAM:Phobius"	2	0	['I']	[[1, 474]]	[474]	['MSKKYRTPIRLSDKMKTLKKNLQEQLTQSKSLGEQIHAGTTTASTITTGINHLFNVIASFLSSYRQIPLVGGVLQLVAILAKSISIVSDPEKSIAEKIISSILIAAIIALSIAAITLGGLAAAIIGTVIASTVTIMEGLGFFGKIAEKFQLANSYKMKKEFIDLVAKRIEPNNDKYNDLFEIRAIELQHELEKSYPNQIEQQQLKEELNFINAVLRKKNITPGNNKENDAYKLNQLYAKRAEQLKTLVDKIALINPTGKRAEQNKLLSEIKALQKEITKTDDSIEEIIAPLAKIERDNLKSTINLPLSYSTFAIAAASTLISIAGLLVVAGVIAAPPIMVPIMFAVGSVMAIIGLIKWTAEKMAEIEDAQLKAEKTAKHEDAVLDEALNVYEQQLNL…	in			474	474	0	2	-2.762, -1.405	['98-130', '312-346']	[33, 35]	['IISSILIAAIIALSIAAITLGGLAAAIIGTVIA', 'FAIAAASTLISIAGLLVVAGVIAAPPIMVPIMFAV']	1-97	97	MSKKYRTPIRLSDKMKTLKKNLQEQLTQSKSLGEQIHAGTTTASTITTGINHLFNVIASFLSSYRQIPLVGGVLQLVAILAKSISIVSDPEKSIAEK	347-474	128	GSVMAIIGLIKWTAEKMAEIEDAQLKAEKTAKHEDAVLDEALNVYEQQLNLELVSPSNPARQVKNILIVHDKVPALSPTESTVSSLDSRFTLFGSSSREHTKIAEQKTTDTTNEQVPTTFDSISKPTR	['131-311']	[181]	['STVTIMEGLGFFGKIAEKFQLANSYKMKKEFIDLVAKRIEPNNDKYNDLFEIRAIELQHELEKSYPNQIEQQQLKEELNFINAVLRKKNITPGNNKENDAYKLNQLYAKRAEQLKTLVDKIALINPTGKRAEQNKLLSEIKALQKEITKTDDSIEEIIAPLAKIERDNLKSTINLPLSYST']	6	0.962, -1.578, 0.329, 1.219, -0.355, 0.239	['69-81', '102-117', '120-131', '307-318', '320-335', '348-359']	[13, 16, 12, 12, 16, 12]	['LVGGVLQLVAILA', 'ILIAAIIALSIAAITL', 'LAAAIIGTVIAS', 'LSYSTFAIAAAS', 'LISIAGLLVVAGVIAA', 'SVMAIIGLIKWT']	1-68	68	MSKKYRTPIRLSDKMKTLKKNLQEQLTQSKSLGEQIHAGTTTASTITTGINHLFNVIASFLSSYRQIP	360-474	115	AEKMAEIEDAQLKAEKTAKHEDAVLDEALNVYEQQLNLELVSPSNPARQVKNILIVHDKVPALSPTESTVSSLDSRFTLFGSSSREHTKIAEQKTTDTTNEQVPTTFDSISKPTR	['82-101', '118-119', '132-306', '319-319', '336-347']	[20, 2, 175, 1, 12]	['KSISIVSDPEKSIAEKIISS', 'GG', 'TVTIMEGLGFFGKIAEKFQLANSYKMKKEFIDLVAKRIEPNNDKYNDLFEIRAIELQHELEKSYPNQIEQQQLKEELNFINAVLRKKNITPGNNKENDAYKLNQLYAKRAEQLKTLVDKIALINPTGKRAEQNKLLSEIKALQKEITKTDDSIEEIIAPLAKIERDNLKSTINLP', 'T', 'PPIMVPIMFAVG']
gi|52840871|ref|YP_094670.1| | GLOB	YP_094670.1	Q5ZXU7	lpg0634	hypothetical protein lpg0634	Type IV secretion protein Dot	METNMTFVLKEFDALKSHFNDTVKIILQREKKDKIEDLPNPRKEELQFLTAVLNQLEAKIDELKPRSLASYVHVFYGAMLLVCKDVENNLRVMEKKENSLLFTRLMDGMGISDENIPTSEQNIMFYRGLNKFLNFIYESNDSRKGLKKEHFLQVLSLKKIYSLAKLSYEQEEAAENNALAKLTADGKTKANANSFHVEKPIDSSIVEQFKSWDEMKGALHQLILDELSDKNVAKISALSQARSAQLKFLQTMAEQLDKIPNQSLEPSEKMAILAGAMYIVRGQIAQEYGKDPLSNDKISATVIHTGLSTILHANADCCEDKEVLIAAANKFIRHMVIERPEQSNKKITKESVRENNMFSDIAGFQLISVLTLIQNMIKTCRTDAIEACVTKRKEELEAL…	449		0	0	['I']	[[1, 449]]	[449]	['METNMTFVLKEFDALKSHFNDTVKIILQREKKDKIEDLPNPRKEELQFLTAVLNQLEAKIDELKPRSLASYVHVFYGAMLLVCKDVENNLRVMEKKENSLLFTRLMDGMGISDENIPTSEQNIMFYRGLNKFLNFIYESNDSRKGLKKEHFLQVLSLKKIYSLAKLSYEQEEAAENNALAKLTADGKTKANANSFHVEKPIDSSIVEQFKSWDEMKGALHQLILDELSDKNVAKISALSQARSAQLKFLQTMAEQLDKIPNQSLEPSEKMAILAGAMYIVRGQIAQEYGKDPLSNDKISATVIHTGLSTILHANADCCEDKEVLIAAANKFIRHMVIERPEQSNKKITKESVRENNMFSDIAGFQLISVLTLIQNMIKTCRTDAIEACVTKRKEELE…	in			449	449	0	0		[]	[]	[]	1-449	449	METNMTFVLKEFDALKSHFNDTVKIILQREKKDKIEDLPNPRKEELQFLTAVLNQLEAKIDELKPRSLASYVHVFYGAMLLVCKDVENNLRVMEKKENSLLFTRLMDGMGISDENIPTSEQNIMFYRGLNKFLNFIYESNDSRKGLKKEHFLQVLSLKKIYSLAKLSYEQEEAAENNALAKLTADGKTKANANSFHVEKPIDSSIVEQFKSWDEMKGALHQLILDELSDKNVAKISALSQARSAQLKFLQTMAEQLDKIPNQSLEPSEKMAILAGAMYIVRGQIAQEYGKDPLSNDKISATVIHTGLSTILHANADCCEDKEVLIAAANKFIRHMVIERPEQSNKKITKESVRENNMFSDIAGFQLISVLTLIQNMIKTCRTDAIEACVTKRKEELEAL…	1-449	449	METNMTFVLKEFDALKSHFNDTVKIILQREKKDKIEDLPNPRKEELQFLTAVLNQLEAKIDELKPRSLASYVHVFYGAMLLVCKDVENNLRVMEKKENSLLFTRLMDGMGISDENIPTSEQNIMFYRGLNKFLNFIYESNDSRKGLKKEHFLQVLSLKKIYSLAKLSYEQEEAAENNALAKLTADGKTKANANSFHVEKPIDSSIVEQFKSWDEMKGALHQLILDELSDKNVAKISALSQARSAQLKFLQTMAEQLDKIPNQSLEPSEKMAILAGAMYIVRGQIAQEYGKDPLSNDKISATVIHTGLSTILHANADCCEDKEVLIAAANKFIRHMVIERPEQSNKKITKESVRENNMFSDIAGFQLISVLTLIQNMIKTCRTDAIEACVTKRKEELEAL…	[]	[]	[]	3	0.532, 0.223, 0.674	['74-85', '269-280', '362-373']	[12, 12, 12]	['VFYGAMLLVCKD', 'KMAILAGAMYIV', 'AGFQLISVLTLI']	1-73	73	METNMTFVLKEFDALKSHFNDTVKIILQREKKDKIEDLPNPRKEELQFLTAVLNQLEAKIDELKPRSLASYVH	374-449	76	QNMIKTCRTDAIEACVTKRKEELEALKPKKEGYSIASSVTGYVGSWFKKAPSMSEEDEEDDLKDQNTAEETSKPTV	['86-268', '281-361']	[183, 81]	['VENNLRVMEKKENSLLFTRLMDGMGISDENIPTSEQNIMFYRGLNKFLNFIYESNDSRKGLKKEHFLQVLSLKKIYSLAKLSYEQEEAAENNALAKLTADGKTKANANSFHVEKPIDSSIVEQFKSWDEMKGALHQLILDELSDKNVAKISALSQARSAQLKFLQTMAEQLDKIPNQSLEPSE', 'RGQIAQEYGKDPLSNDKISATVIHTGLSTILHANADCCEDKEVLIAAANKFIRHMVIERPEQSNKKITKESVRENNMFSDI']
gi|52840879|ref|YP_094678.1| | GLOB	YP_094678.1	Q5ZXT9	WipB	hypothetical protein lpg0642	Uncharacterized protein	MKTQRIIHPNIDIRKFPEVNTDFSMTDISMGDLHANALLFLNILVRQGIIAISPENYAKFAEIYTLPELQADYWGTEAPVFSAENKQERLEEIKKQYNALIAQIKIINTKKLIRLIGDELVDRGVIDYFILKLLQALYDQGADFEILLSNHGIEFVEACELFKENGNKLVAKRLGNIQHGNSFHALQEAIAAGAISNEEVLNIYHQVYKKHLKIISYSLDPDANEIKVFSHAGIGLNHIRGLARKFKVPYSEESAVDLAKTIDAINKKFAEKASSGEIHTLYTHDMMYRGYAGEHLNSTDEVVAATVWGREYGDLIRTSKKFKITFIHGHDSYDPEKVEHVTLNNQLGQFQNNVGDLYLYATNGMRAVPTQYLNPDKKIQGSREKDRPDKPNDYVVKIH…	524		0	0	['I']	[[1, 524]]	[524]	['MKTQRIIHPNIDIRKFPEVNTDFSMTDISMGDLHANALLFLNILVRQGIIAISPENYAKFAEIYTLPELQADYWGTEAPVFSAENKQERLEEIKKQYNALIAQIKIINTKKLIRLIGDELVDRGVIDYFILKLLQALYDQGADFEILLSNHGIEFVEACELFKENGNKLVAKRLGNIQHGNSFHALQEAIAAGAISNEEVLNIYHQVYKKHLKIISYSLDPDANEIKVFSHAGIGLNHIRGLARKFKVPYSEESAVDLAKTIDAINKKFAEKASSGEIHTLYTHDMMYRGYAGEHLNSTDEVVAATVWGREYGDLIRTSKKFKITFIHGHDSYDPEKVEHVTLNNQLGQFQNNVGDLYLYATNGMRAVPTQYLNPDKKIQGSREKDRPDKPNDYVVK…	in			524	524	0	0		[]	[]	[]	1-524	524	MKTQRIIHPNIDIRKFPEVNTDFSMTDISMGDLHANALLFLNILVRQGIIAISPENYAKFAEIYTLPELQADYWGTEAPVFSAENKQERLEEIKKQYNALIAQIKIINTKKLIRLIGDELVDRGVIDYFILKLLQALYDQGADFEILLSNHGIEFVEACELFKENGNKLVAKRLGNIQHGNSFHALQEAIAAGAISNEEVLNIYHQVYKKHLKIISYSLDPDANEIKVFSHAGIGLNHIRGLARKFKVPYSEESAVDLAKTIDAINKKFAEKASSGEIHTLYTHDMMYRGYAGEHLNSTDEVVAATVWGREYGDLIRTSKKFKITFIHGHDSYDPEKVEHVTLNNQLGQFQNNVGDLYLYATNGMRAVPTQYLNPDKKIQGSREKDRPDKPNDYVVKIH…	1-524	524	MKTQRIIHPNIDIRKFPEVNTDFSMTDISMGDLHANALLFLNILVRQGIIAISPENYAKFAEIYTLPELQADYWGTEAPVFSAENKQERLEEIKKQYNALIAQIKIINTKKLIRLIGDELVDRGVIDYFILKLLQALYDQGADFEILLSNHGIEFVEACELFKENGNKLVAKRLGNIQHGNSFHALQEAIAAGAISNEEVLNIYHQVYKKHLKIISYSLDPDANEIKVFSHAGIGLNHIRGLARKFKVPYSEESAVDLAKTIDAINKKFAEKASSGEIHTLYTHDMMYRGYAGEHLNSTDEVVAATVWGREYGDLIRTSKKFKITFIHGHDSYDPEKVEHVTLNNQLGQFQNNVGDLYLYATNGMRAVPTQYLNPDKKIQGSREKDRPDKPNDYVVKIH…	[]	[]	[]	2	0.245, 0.083	['35-46', '452-463']	[12, 12]	['ANALLFLNILVR', 'FWGLIFTLHWGR']	1-34	34	MKTQRIIHPNIDIRKFPEVNTDFSMTDISMGDLH	464-524	61	HHVKSVHQIAQTKYTSVEAILSDLKALKPREGGSLDKRIKFIELQIIAQRCDSPEPQFNLK	['47-451']	[405]	['QGIIAISPENYAKFAEIYTLPELQADYWGTEAPVFSAENKQERLEEIKKQYNALIAQIKIINTKKLIRLIGDELVDRGVIDYFILKLLQALYDQGADFEILLSNHGIEFVEACELFKENGNKLVAKRLGNIQHGNSFHALQEAIAAGAISNEEVLNIYHQVYKKHLKIISYSLDPDANEIKVFSHAGIGLNHIRGLARKFKVPYSEESAVDLAKTIDAINKKFAEKASSGEIHTLYTHDMMYRGYAGEHLNSTDEVVAATVWGREYGDLIRTSKKFKITFIHGHDSYDPEKVEHVTLNNQLGQFQNNVGDLYLYATNGMRAVPTQYLNPDKKIQGSREKDRPDKPNDYVVKIHHTKPSFFKTSNPKITFPDSYKRIWDSADGDSNITKIKALLKDYT…
gi|52840932|ref|YP_094731.1| | GLOB	YP_094731.1	Q5ZXN6	AnkN/ankX legA8	ankyrin repeat-containing protein	Phosphocholine transferase AnkX (PC transferase) (EC 2.7.1.-) (Ankyrin repeat-containing protein X)	MVKIMPNLPGLYFLQAYPSEEIWRLFVDGRFWSKENGWRGYESREPGCLNAALESLCSIALQVEKSGEEFELSVDLIKRIHKKCGKKVEELQEKNPGELRTDEPVSFGIPAGRASIKGIEEFLSLVFLTEGGAEFGPGKAGPFGPRFDKNYFKNLNPEQIPDLAKQIYFDMCKYGHSNTNHFYLAVMKNVDVYLEKITQSYNKEIKTAETLDEKLKIIVKHIRMYEVLHPFRDANGRTFVNNLLNILLMQQGLPPATFYEPNVFDLYSAEELVVVVKEAIFNTVEIIEQSKRKTPITLYGYHSSLEEQTKFRDMLDSPSYEKIKHMDFSDLNPEKLHLKTQKCLSSLNEQYPLHRGAIYLSDPGEIKLLLSNRNESQINQQIEQGAPPIYVGKTPAHLA…	949		0	0	['I']	[[1, 949]]	[949]	['MVKIMPNLPGLYFLQAYPSEEIWRLFVDGRFWSKENGWRGYESREPGCLNAALESLCSIALQVEKSGEEFELSVDLIKRIHKKCGKKVEELQEKNPGELRTDEPVSFGIPAGRASIKGIEEFLSLVFLTEGGAEFGPGKAGPFGPRFDKNYFKNLNPEQIPDLAKQIYFDMCKYGHSNTNHFYLAVMKNVDVYLEKITQSYNKEIKTAETLDEKLKIIVKHIRMYEVLHPFRDANGRTFVNNLLNILLMQQGLPPATFYEPNVFDLYSAEELVVVVKEAIFNTVEIIEQSKRKTPITLYGYHSSLEEQTKFRDMLDSPSYEKIKHMDFSDLNPEKLHLKTQKCLSSLNEQYPLHRGAIYLSDPGEIKLLLSNRNESQINQQIEQGAPPIYVGKTPAH…	in			949	949	0	0		[]	[]	[]	1-949	949	MVKIMPNLPGLYFLQAYPSEEIWRLFVDGRFWSKENGWRGYESREPGCLNAALESLCSIALQVEKSGEEFELSVDLIKRIHKKCGKKVEELQEKNPGELRTDEPVSFGIPAGRASIKGIEEFLSLVFLTEGGAEFGPGKAGPFGPRFDKNYFKNLNPEQIPDLAKQIYFDMCKYGHSNTNHFYLAVMKNVDVYLEKITQSYNKEIKTAETLDEKLKIIVKHIRMYEVLHPFRDANGRTFVNNLLNILLMQQGLPPATFYEPNVFDLYSAEELVVVVKEAIFNTVEIIEQSKRKTPITLYGYHSSLEEQTKFRDMLDSPSYEKIKHMDFSDLNPEKLHLKTQKCLSSLNEQYPLHRGAIYLSDPGEIKLLLSNRNESQINQQIEQGAPPIYVGKTPAHLA…	1-949	949	MVKIMPNLPGLYFLQAYPSEEIWRLFVDGRFWSKENGWRGYESREPGCLNAALESLCSIALQVEKSGEEFELSVDLIKRIHKKCGKKVEELQEKNPGELRTDEPVSFGIPAGRASIKGIEEFLSLVFLTEGGAEFGPGKAGPFGPRFDKNYFKNLNPEQIPDLAKQIYFDMCKYGHSNTNHFYLAVMKNVDVYLEKITQSYNKEIKTAETLDEKLKIIVKHIRMYEVLHPFRDANGRTFVNNLLNILLMQQGLPPATFYEPNVFDLYSAEELVVVVKEAIFNTVEIIEQSKRKTPITLYGYHSSLEEQTKFRDMLDSPSYEKIKHMDFSDLNPEKLHLKTQKCLSSLNEQYPLHRGAIYLSDPGEIKLLLSNRNESQINQQIEQGAPPIYVGKTPAHLA…	[]	[]	[]	3	1.308, 0.894, 1.441	['122-133', '559-570', '674-685']	[12, 12, 12]	['FLSLVFLTEGGA', 'FRIAISLGSVSL', 'MATILLEMGARV']	1-121	121	MVKIMPNLPGLYFLQAYPSEEIWRLFVDGRFWSKENGWRGYESREPGCLNAALESLCSIALQVEKSGEEFELSVDLIKRIHKKCGKKVEELQEKNPGELRTDEPVSFGIPAGRASIKGIEE	686-949	264	DFEDRLGNNILHSAMRRCDLPIILDIVKKDSTLLHKRNSERRNPFHQALHEMHTFPSSKETEEIHFMNLSDLLLKEGVDLNKKDIKGKTILDIALSKQYFHLCVKLMKAGAHTNISSPSKFLKNSDANSILERPFKFKNDLKKELDNNPLIAMAQINDLYVQIKNNRIRTPTGYAPKEGVSFFKGKSNDAKAHDEVLSVLKELYDSKLTEMLGNLPGEGLEEIKRSQKFFDGELKLLIKNQDISRKVDKKSIQEAVGTSLKLKW	['134-558', '571-673']	[425, 103]	['EFGPGKAGPFGPRFDKNYFKNLNPEQIPDLAKQIYFDMCKYGHSNTNHFYLAVMKNVDVYLEKITQSYNKEIKTAETLDEKLKIIVKHIRMYEVLHPFRDANGRTFVNNLLNILLMQQGLPPATFYEPNVFDLYSAEELVVVVKEAIFNTVEIIEQSKRKTPITLYGYHSSLEEQTKFRDMLDSPSYEKIKHMDFSDLNPEKLHLKTQKCLSSLNEQYPLHRGAIYLSDPGEIKLLLSNRNESQINQQIEQGAPPIYVGKTPAHLAVISGNMAMLDELIAKKADLSLQDYDGKTALHYAAECGNMQIMGKILKVVLSQEDAIKVLNIKDNHGKTAFHYAAEFGTPELISALTTTEVIQINEPDNSGSSAITLAYKNHKLKIFDELLNSGADISDELL…
gi|52840933|ref|YP_094732.1| | GLOB	YP_094732.1	Q5ZXN5	Lem3	hypothetical protein lpg0696	Phosphocholine hydrolase Lem3 (EC 3.1.3.-) (Dephosphocholinase Lem3)	MKLRYIINENKLVFTSCNMRDKIITGKKIIFSQSVAKDQTKNLSSFLSERFYSVNQSHNHSIIIGSSLSHQENDIEHDTILDTSGVLVTTDTNGIVNGARVAITDGLGGGNGDQEEDDEIYRVSHSSCENFLNCDQNIDTTLSLITQPKASDKKQTAPKTLQHTEASMAAFIYQNHPGKGYIGEFANIGDGLIIILDKRFKIKHMVSACHIYRGFGTWTPPSLQALATTANKDALLVRQTLKLAEGDIIISMTDGVWGELKTSLIAQTNDRRDIGVDKEYFKTLFDELTDAPYPSSFDIARIITQRAMSRSLERRKTLIKLINEIEQQHFHEKSVKTINEVLEYFIKTGHVETAQTLKAILFEDGLSDGITYFENIEIPLEMVMHDLKSRTVGDCSTIN…	570		0	0	['I']	[[1, 570]]	[570]	['MKLRYIINENKLVFTSCNMRDKIITGKKIIFSQSVAKDQTKNLSSFLSERFYSVNQSHNHSIIIGSSLSHQENDIEHDTILDTSGVLVTTDTNGIVNGARVAITDGLGGGNGDQEEDDEIYRVSHSSCENFLNCDQNIDTTLSLITQPKASDKKQTAPKTLQHTEASMAAFIYQNHPGKGYIGEFANIGDGLIIILDKRFKIKHMVSACHIYRGFGTWTPPSLQALATTANKDALLVRQTLKLAEGDIIISMTDGVWGELKTSLIAQTNDRRDIGVDKEYFKTLFDELTDAPYPSSFDIARIITQRAMSRSLERRKTLIKLINEIEQQHFHEKSVKTINEVLEYFIKTGHVETAQTLKAILFEDGLSDGITYFENIEIPLEMVMHDLKSRTVGDCST…	in			570	570	0	0														0		[]	[]	[]	1-570	570	MKLRYIINENKLVFTSCNMRDKIITGKKIIFSQSVAKDQTKNLSSFLSERFYSVNQSHNHSIIIGSSLSHQENDIEHDTILDTSGVLVTTDTNGIVNGARVAITDGLGGGNGDQEEDDEIYRVSHSSCENFLNCDQNIDTTLSLITQPKASDKKQTAPKTLQHTEASMAAFIYQNHPGKGYIGEFANIGDGLIIILDKRFKIKHMVSACHIYRGFGTWTPPSLQALATTANKDALLVRQTLKLAEGDIIISMTDGVWGELKTSLIAQTNDRRDIGVDKEYFKTLFDELTDAPYPSSFDIARIITQRAMSRSLERRKTLIKLINEIEQQHFHEKSVKTINEVLEYFIKTGHVETAQTLKAILFEDGLSDGITYFENIEIPLEMVMHDLKSRTVGDCSTIN…	1-570	570	MKLRYIINENKLVFTSCNMRDKIITGKKIIFSQSVAKDQTKNLSSFLSERFYSVNQSHNHSIIIGSSLSHQENDIEHDTILDTSGVLVTTDTNGIVNGARVAITDGLGGGNGDQEEDDEIYRVSHSSCENFLNCDQNIDTTLSLITQPKASDKKQTAPKTLQHTEASMAAFIYQNHPGKGYIGEFANIGDGLIIILDKRFKIKHMVSACHIYRGFGTWTPPSLQALATTANKDALLVRQTLKLAEGDIIISMTDGVWGELKTSLIAQTNDRRDIGVDKEYFKTLFDELTDAPYPSSFDIARIITQRAMSRSLERRKTLIKLINEIEQQHFHEKSVKTINEVLEYFIKTGHVETAQTLKAILFEDGLSDGITYFENIEIPLEMVMHDLKSRTVGDCSTIN…	[]	[]	[]
gi|52840953|ref|YP_094752.1| | TM	YP_094752.1	Q5ZXL5	lpg0716	hypothetical protein lpg0716	Uncharacterized protein	MFDDTNMSKNESGTAKPIIKSTLMFFNSKLTDLNDKRLQLNRGKGLAKYLAKSQKNTRDLAPLDAVLGVMSFSLYMLRFSANVGLLAHLILVESQEKTNHKIRRDIYYSLLNDSLWCVVNLTQFFWLSYRNSISAGLQGMQLETLAQLIDILVMIIRYQQDKKEYDLKYNQAMGMERSRLAIEWQNKELNGLRSLLTSLSVVIAFGLFSFSAVAVPLSPVISSIILISSLLRVLIDIEKDRQLIHQLKLNETSREQIKNEQLAMTNARMKDLNKIILNSVFLPIGFFLLITTPIPLTIIACVSMLLVHWLITNLINMRYSPNISVSPTIQTAELSLC	337	TRANSMEM 195..214; /note="Helical"; /evidence="ECO:0000256|SAM:Phobius"; TRANSMEM 220..237; /note="Helical"; /evidence="ECO:0000256|SAM:Phobius"; TRANSMEM 272..290; /note="Helical"; /evidence="ECO:0000256|SAM:Phobius"; TRANSMEM 296..315; /note="Helical"; /evidence="ECO:0000256|SAM:Phobius"	3	2	['I', 'M', 'O', 'M', 'I']	[[1, 279], [280, 290], [291, 297], [298, 307], [308, 337]]	[279, 11, 7, 10, 30]	['MFDDTNMSKNESGTAKPIIKSTLMFFNSKLTDLNDKRLQLNRGKGLAKYLAKSQKNTRDLAPLDAVLGVMSFSLYMLRFSANVGLLAHLILVESQEKTNHKIRRDIYYSLLNDSLWCVVNLTQFFWLSYRNSISAGLQGMQLETLAQLIDILVMIIRYQQDKKEYDLKYNQAMGMERSRLAIEWQNKELNGLRSLLTSLSVVIAFGLFSFSAVAVPLSPVISSIILISSLLRVLIDIEKDRQLIHQLKLNETSREQIKNEQLAMTNARMKDLNKIILNS', 'VFLPIGFFLLI', 'TTPIPLT', 'IIACVSMLLV', 'HWLITNLINMRYSPNISVSPTIQTAELSLC']	N-in/C-in	[11, 10]	[7]	279	30	0	3	1.056, -0.646, -2.815	['60-79', '201-235', '281-315']	[20, 35, 35]	['LAPLDAVLGVMSFSLYMLRF', 'VVIAFGLFSFSAVAVPLSPVISSIILISSLLRVLI', 'FLPIGFFLLITTPIPLTIIACVSMLLVHWLITNLI']	1-59	59	MFDDTNMSKNESGTAKPIIKSTLMFFNSKLTDLNDKRLQLNRGKGLAKYLAKSQKNTRD	316-337	22	NMRYSPNISVSPTIQTAELSLC	['80-200', '236-280']	[121, 45]	['SANVGLLAHLILVESQEKTNHKIRRDIYYSLLNDSLWCVVNLTQFFWLSYRNSISAGLQGMQLETLAQLIDILVMIIRYQQDKKEYDLKYNQAMGMERSRLAIEWQNKELNGLRSLLTSLS', 'DIEKDRQLIHQLKLNETSREQIKNEQLAMTNARMKDLNKIILNSV']	8	0.334, 1.021, 0.849, -0.172, -0.782, 0.026, -1.052, -0.823	['65-77', '81-92', '115-127', '148-159', '195-208', '220-231', '281-292', '296-307']	[13, 12, 13, 12, 14, 12, 12, 12]	['AVLGVMSFSLYML', 'ANVGLLAHLILV', 'LWCVVNLTQFFWL', 'LIDILVMIIRYQ', 'LLTSLSVVIAFGLF', 'VISSIILISSLL', 'FLPIGFFLLITT', 'LTIIACVSMLLV']	1-64	64	MFDDTNMSKNESGTAKPIIKSTLMFFNSKLTDLNDKRLQLNRGKGLAKYLAKSQKNTRDLAPLD	308-337	30	HWLITNLINMRYSPNISVSPTIQTAELSLC	['78-80', '93-114', '128-147', '160-194', '209-219', '232-280', '293-295']	[3, 22, 20, 35, 11, 49, 3]	['RFS', 'ESQEKTNHKIRRDIYYSLLNDS', 'SYRNSISAGLQGMQLETLAQ', 'QDKKEYDLKYNQAMGMERSRLAIEWQNKELNGLRS', 'SFSAVAVPLSP', 'RVLIDIEKDRQLIHQLKLNETSREQIKNEQLAMTNARMKDLNKIILNSV', 'PIP']
gi|52840970|ref|YP_094769.1| | GLOB	YP_094769.1	Q5ZXJ8	RavH	hypothetical protein lpg0733	Uncharacterized protein	MDKEQGAYMPPKDGKELLDIVDNLNEFAEKLLSRIADESDEGCKQLVHVLESARARYNKPIESWLKGWFYQFTRKRGQEIDMAIKGMEAFPDAYTRLQEFKLLVGKGEWEHGSFNYYLFDELIKSVPGYKPLESELVHPIILKLRQKINKRIDEFMSQYLATQKLIEARKQELLQTHQSAQKFIDNVSIINDLEAAKKSAKENKGIIQFCLIFESDIWKLSWVDATGKVYALEPGEELIQILIDGKIKDIVKDIDNLSALHLKQLKQECVKAREMLLGRVQLLINPKDPRTQAELTNDVLKENGTSATFVLRGKPNEYSLWWINTLGFAHEISLEPYASMKTWLNDQSHPLKEEHIPQLKTYLLNVNTIKSIDVKEDMKAFKAQLQECLAAGPKSKIPP…	482		0	0	['I']	[[1, 482]]	[482]	['MDKEQGAYMPPKDGKELLDIVDNLNEFAEKLLSRIADESDEGCKQLVHVLESARARYNKPIESWLKGWFYQFTRKRGQEIDMAIKGMEAFPDAYTRLQEFKLLVGKGEWEHGSFNYYLFDELIKSVPGYKPLESELVHPIILKLRQKINKRIDEFMSQYLATQKLIEARKQELLQTHQSAQKFIDNVSIINDLEAAKKSAKENKGIIQFCLIFESDIWKLSWVDATGKVYALEPGEELIQILIDGKIKDIVKDIDNLSALHLKQLKQECVKAREMLLGRVQLLINPKDPRTQAELTNDVLKENGTSATFVLRGKPNEYSLWWINTLGFAHEISLEPYASMKTWLNDQSHPLKEEHIPQLKTYLLNVNTIKSIDVKEDMKAFKAQLQECLAAGPKSKI…	in			482	482	0	0														1	1.304	['318-329']	[12]	['YSLWWINTLGFA']	1-317	317	MDKEQGAYMPPKDGKELLDIVDNLNEFAEKLLSRIADESDEGCKQLVHVLESARARYNKPIESWLKGWFYQFTRKRGQEIDMAIKGMEAFPDAYTRLQEFKLLVGKGEWEHGSFNYYLFDELIKSVPGYKPLESELVHPIILKLRQKINKRIDEFMSQYLATQKLIEARKQELLQTHQSAQKFIDNVSIINDLEAAKKSAKENKGIIQFCLIFESDIWKLSWVDATGKVYALEPGEELIQILIDGKIKDIVKDIDNLSALHLKQLKQECVKAREMLLGRVQLLINPKDPRTQAELTNDVLKENGTSATFVLRGKPNE	330-482	153	HEISLEPYASMKTWLNDQSHPLKEEHIPQLKTYLLNVNTIKSIDVKEDMKAFKAQLQECLAAGPKSKIPPASGAIKTTNAKKLDLRLFGDVERCLRSQLSERQEEKAAIQEPGKINLNKYENIATLFGNRAQNMEQHEGQHSKPNDSLSIRSI	[]	[]	[]
gi|52841033|ref|YP_094832.1| | GLOB	YP_094832.1	Q5ZXD5	lpg0796	hypothetical protein lpg0796	F-box domain-containing protein	MFKKLTNILKGTNANKNIVIPYNQNGTLLLIQKEVLLNELFPFLDLKSLLRVRTLSRELFDLVNLYLEKEVNAKKIGVIALSKDSKFYAVGKGVAHKVRSDSIWNAIFNDGLQDVEPTLANIIDSFIAGATLFKSKETAKEKINSQTFFGKNQALYIKPYLAEVTIKKDATLAKLDRDGLRYNTEKMSIQHINESCIEYIEDNGNSVMSKANTLGK	216		0	0	['I']	[[1, 216]]	[216]	['MFKKLTNILKGTNANKNIVIPYNQNGTLLLIQKEVLLNELFPFLDLKSLLRVRTLSRELFDLVNLYLEKEVNAKKIGVIALSKDSKFYAVGKGVAHKVRSDSIWNAIFNDGLQDVEPTLANIIDSFIAGATLFKSKETAKEKINSQTFFGKNQALYIKPYLAEVTIKKDATLAKLDRDGLRYNTEKMSIQHINESCIEYIEDNGNSVMSKANTLGK']	in			216	216	0	0														1	1.294	['122-133']	[12]	['IIDSFIAGATLF']	1-121	121	MFKKLTNILKGTNANKNIVIPYNQNGTLLLIQKEVLLNELFPFLDLKSLLRVRTLSRELFDLVNLYLEKEVNAKKIGVIALSKDSKFYAVGKGVAHKVRSDSIWNAIFNDGLQDVEPTLAN	134-216	83	KSKETAKEKINSQTFFGKNQALYIKPYLAEVTIKKDATLAKLDRDGLRYNTEKMSIQHINESCIEYIEDNGNSVMSKANTLGK	[]	[]	[]
gi|52841133|ref|YP_094932.1| | GLOB	YP_094932.1	Q5ZX35	Ceg18	hypothetical protein lpg0898	Type IV secretion protein Dot	MHLTREVNIMSILSAVSRVINNFSTEIKNRVVEVGSNLKKSTEEFIGEVVIKAAVNRLKQGMLNALSSSNDTTKDNGNDLSTNSPDIEDVSAPTLSSKKKTEANTTLVGSTGIMQKLLGNIGVNSEQSIEVLSKHFNGAVERFTQDVSKAANEAVCEKIKSIQPEDVVKGINSLIGNTLKVDSESGDTTLSFKLESAVQILGVILAAMGMLMFASQTKSTEQKTLEIEHLPTEEIQPPSLAIH	243		1	0	['I']	[[1, 243]]	[243]	['MHLTREVNIMSILSAVSRVINNFSTEIKNRVVEVGSNLKKSTEEFIGEVVIKAAVNRLKQGMLNALSSSNDTTKDNGNDLSTNSPDIEDVSAPTLSSKKKTEANTTLVGSTGIMQKLLGNIGVNSEQSIEVLSKHFNGAVERFTQDVSKAANEAVCEKIKSIQPEDVVKGINSLIGNTLKVDSESGDTTLSFKLESAVQILGVILAAMGMLMFASQTKSTEQKTLEIEHLPTEEIQPPSLAIH']	in			243	243	0	1	0.558	['197-215']	[19]	['AVQILGVILAAMGMLMFAS']	1-196	196	MHLTREVNIMSILSAVSRVINNFSTEIKNRVVEVGSNLKKSTEEFIGEVVIKAAVNRLKQGMLNALSSSNDTTKDNGNDLSTNSPDIEDVSAPTLSSKKKTEANTTLVGSTGIMQKLLGNIGVNSEQSIEVLSKHFNGAVERFTQDVSKAANEAVCEKIKSIQPEDVVKGINSLIGNTLKVDSESGDTTLSFKLES	216-243	28	QTKSTEQKTLEIEHLPTEEIQPPSLAIH	[]	[]	[]	1	-0.486	['200-213']	[14]	['ILGVILAAMGMLMF']	1-199	199	MHLTREVNIMSILSAVSRVINNFSTEIKNRVVEVGSNLKKSTEEFIGEVVIKAAVNRLKQGMLNALSSSNDTTKDNGNDLSTNSPDIEDVSAPTLSSKKKTEANTTLVGSTGIMQKLLGNIGVNSEQSIEVLSKHFNGAVERFTQDVSKAANEAVCEKIKSIQPEDVVKGINSLIGNTLKVDSESGDTTLSFKLESAVQ	214-243	30	ASQTKSTEQKTLEIEHLPTEEIQPPSLAIH	[]	[]	[]
gi|52841161|ref|YP_094960.1| | GLOB	YP_094960.1	Q5ZX07	RavI	hypothetical protein lpg0926	Uncharacterized protein	MTRLEELLYTLTSVIIRYHDSQPKVLNKLIVESNPILLRRKALALAKEIIQDKDGECKGRLEELIQNCTKGYPDRKPFLYFILNEVLFLKSMLDRKSSFEPSKLEEYKKQIAQLLIDLKQLMITPKSKTYEVKYTSATESAETSISLSGVKNDGYVGGEFCNSGNLIKEEVLEALNIHINSKNTAECSSDEEIKALAESLCLEHQNALLVPELMEKAQILSVSSKEQEKELLTKTQQAEKDKNTISEQEATILEKDKEIEKLKEKVSELTRSMPRPVFNPVLPLGYSSLFFNTKLGTQAKQQTTMIDVSDLPMVKSSETTDTQPNQSFSMSNGHGD	336		0	0	['I']	[[1, 336]]	[336]	['MTRLEELLYTLTSVIIRYHDSQPKVLNKLIVESNPILLRRKALALAKEIIQDKDGECKGRLEELIQNCTKGYPDRKPFLYFILNEVLFLKSMLDRKSSFEPSKLEEYKKQIAQLLIDLKQLMITPKSKTYEVKYTSATESAETSISLSGVKNDGYVGGEFCNSGNLIKEEVLEALNIHINSKNTAECSSDEEIKALAESLCLEHQNALLVPELMEKAQILSVSSKEQEKELLTKTQQAEKDKNTISEQEATILEKDKEIEKLKEKVSELTRSMPRPVFNPVLPLGYSSLFFNTKLGTQAKQQTTMIDVSDLPMVKSSETTDTQPNQSFSMSNGHGD']	in			336	336	0	0		[]	[]	[]	1-336	336	MTRLEELLYTLTSVIIRYHDSQPKVLNKLIVESNPILLRRKALALAKEIIQDKDGECKGRLEELIQNCTKGYPDRKPFLYFILNEVLFLKSMLDRKSSFEPSKLEEYKKQIAQLLIDLKQLMITPKSKTYEVKYTSATESAETSISLSGVKNDGYVGGEFCNSGNLIKEEVLEALNIHINSKNTAECSSDEEIKALAESLCLEHQNALLVPELMEKAQILSVSSKEQEKELLTKTQQAEKDKNTISEQEATILEKDKEIEKLKEKVSELTRSMPRPVFNPVLPLGYSSLFFNTKLGTQAKQQTTMIDVSDLPMVKSSETTDTQPNQSFSMSNGHGD	1-336	336	MTRLEELLYTLTSVIIRYHDSQPKVLNKLIVESNPILLRRKALALAKEIIQDKDGECKGRLEELIQNCTKGYPDRKPFLYFILNEVLFLKSMLDRKSSFEPSKLEEYKKQIAQLLIDLKQLMITPKSKTYEVKYTSATESAETSISLSGVKNDGYVGGEFCNSGNLIKEEVLEALNIHINSKNTAECSSDEEIKALAESLCLEHQNALLVPELMEKAQILSVSSKEQEKELLTKTQQAEKDKNTISEQEATILEKDKEIEKLKEKVSELTRSMPRPVFNPVLPLGYSSLFFNTKLGTQAKQQTTMIDVSDLPMVKSSETTDTQPNQSFSMSNGHGD	[]	[]	[]	2	0.117, 0.4	['7-18', '78-89']	[12, 12]	['LLYTLTSVIIRY', 'FLYFILNEVLFL']	1-6	6	MTRLEE	90-336	247	KSMLDRKSSFEPSKLEEYKKQIAQLLIDLKQLMITPKSKTYEVKYTSATESAETSISLSGVKNDGYVGGEFCNSGNLIKEEVLEALNIHINSKNTAECSSDEEIKALAESLCLEHQNALLVPELMEKAQILSVSSKEQEKELLTKTQQAEKDKNTISEQEATILEKDKEIEKLKEKVSELTRSMPRPVFNPVLPLGYSSLFFNTKLGTQAKQQTTMIDVSDLPMVKSSETTDTQPNQSFSMSNGHGD	['19-77']	[59]	['HDSQPKVLNKLIVESNPILLRRKALALAKEIIQDKDGECKGRLEELIQNCTKGYPDRKP']
gi|52841175|ref|YP_094974.1| | GLOB	YP_094974.1	Q5ZWZ3	LidA	LidA	LidA	MAKDNKSHQVKTSEGSLESVKTKEKEPVLEKMRVEDSKKEDKLSMPTTKKESQPNEPVKPFKTSFEKWIESSLLDPQAKEDRGSTINLGREGLKNASQVKKFLLSPAGKDVIAELGAQMALQRNINLQNQQDRMEHELFKRRLMAALFLWYLSKKSHAAEKVKEIIREYNEKAIKNAEKASKPSQQSTSSTSQADKEIQKMLDEYEQAIKRAQENIKKGEELEKKLDKLERQGKDLEDKYKTYEENLEGFEKLLTDSEELSLSEINEKMEAFSKDSEKLTQLMEKHKGDEKTVQSLQREHHDIKAKLANLQVLHDAHTGKKSYVNEKGNPVSSLKDAHLAINKDQEVVEHEGQFYLLQKGQWDAIKNNPAALEKAQKDYSQSKHDLATIKMEALIHKLS…	729		1	0	['I']	[[1, 729]]	[729]	['MAKDNKSHQVKTSEGSLESVKTKEKEPVLEKMRVEDSKKEDKLSMPTTKKESQPNEPVKPFKTSFEKWIESSLLDPQAKEDRGSTINLGREGLKNASQVKKFLLSPAGKDVIAELGAQMALQRNINLQNQQDRMEHELFKRRLMAALFLWYLSKKSHAAEKVKEIIREYNEKAIKNAEKASKPSQQSTSSTSQADKEIQKMLDEYEQAIKRAQENIKKGEELEKKLDKLERQGKDLEDKYKTYEENLEGFEKLLTDSEELSLSEINEKMEAFSKDSEKLTQLMEKHKGDEKTVQSLQREHHDIKAKLANLQVLHDAHTGKKSYVNEKGNPVSSLKDAHLAINKDQEVVEHEGQFYLLQKGQWDAIKNNPAALEKAQKDYSQSKHDLATIKMEALIHK…	in			729	729	0	1	0.966	['138-155']	[18]	['LFKRRLMAALFLWYLSKK']	1-137	137	MAKDNKSHQVKTSEGSLESVKTKEKEPVLEKMRVEDSKKEDKLSMPTTKKESQPNEPVKPFKTSFEKWIESSLLDPQAKEDRGSTINLGREGLKNASQVKKFLLSPAGKDVIAELGAQMALQRNINLQNQQDRMEHE	156-729	574	SHAAEKVKEIIREYNEKAIKNAEKASKPSQQSTSSTSQADKEIQKMLDEYEQAIKRAQENIKKGEELEKKLDKLERQGKDLEDKYKTYEENLEGFEKLLTDSEELSLSEINEKMEAFSKDSEKLTQLMEKHKGDEKTVQSLQREHHDIKAKLANLQVLHDAHTGKKSYVNEKGNPVSSLKDAHLAINKDQEVVEHEGQFYLLQKGQWDAIKNNPAALEKAQKDYSQSKHDLATIKMEALIHKLSLEMEKQLETINNLIMSTDPKENEEATKLLHKHNGLNLKLANLQDMLAVHRKEKSFFNEKGEEVTSLNDAHYVIGKDQQLFNLGGKFYPIHKEQKILEKDGKFYLLKQGEDWESIKDSPEKQKKAEHDFHKLQYETPMTVKKLVHHNKGLETTIHK…	[]	[]	[]	1	-1.923	['141-152']	[12]	['RRLMAALFLWYL']	1-140	140	MAKDNKSHQVKTSEGSLESVKTKEKEPVLEKMRVEDSKKEDKLSMPTTKKESQPNEPVKPFKTSFEKWIESSLLDPQAKEDRGSTINLGREGLKNASQVKKFLLSPAGKDVIAELGAQMALQRNINLQNQQDRMEHELFK	153-729	577	SKKSHAAEKVKEIIREYNEKAIKNAEKASKPSQQSTSSTSQADKEIQKMLDEYEQAIKRAQENIKKGEELEKKLDKLERQGKDLEDKYKTYEENLEGFEKLLTDSEELSLSEINEKMEAFSKDSEKLTQLMEKHKGDEKTVQSLQREHHDIKAKLANLQVLHDAHTGKKSYVNEKGNPVSSLKDAHLAINKDQEVVEHEGQFYLLQKGQWDAIKNNPAALEKAQKDYSQSKHDLATIKMEALIHKLSLEMEKQLETINNLIMSTDPKENEEATKLLHKHNGLNLKLANLQDMLAVHRKEKSFFNEKGEEVTSLNDAHYVIGKDQQLFNLGGKFYPIHKEQKILEKDGKFYLLKQGEDWESIKDSPEKQKKAEHDFHKLQYETPMTVKKLVHHNKGLETT…	[]	[]	[]
gi|52841179|ref|YP_094978.1| | GLOB	YP_094978.1	Q5ZWY9	RavJ	hypothetical protein lpg0944	Uncharacterized protein	MAIAPQQIQERLKQEQYQKFVVADIGNFPHCLAQTPEGIASGQRYQKYSTNSLSRTPPFSQWGAPQLLTPKSAQEYIKFAQQRNKKSSFKIDGEAVRVSECSNFAYHSAGVLLDDPQIRTQYDVAVIGSMHSNGRYLHNITLLVPKGSRLPQPPQQLTAEVFPIGTLIVDPWAVGMGHPPEQALAIPKEQFAYNRSLFPATVNYQSALDESLTSTRTGQLTPYTGTPSRTGRQEVRAESQFPGTRRPVSATIPGNFAAYHELWRNAFQEIMNDPRHQLHRNDVEYKKIHAIRTVLDDYTKGGNTWWAKFRRIFTFHWNRHHVKVVDDIVKEIDAGNYTTSRALVDRLDNLAISLGSKLNPKGTLKEQIGFIKIQEQNPVEEIENLSRPNLT	391		0	0	['I']	[[1, 391]]	[391]	['MAIAPQQIQERLKQEQYQKFVVADIGNFPHCLAQTPEGIASGQRYQKYSTNSLSRTPPFSQWGAPQLLTPKSAQEYIKFAQQRNKKSSFKIDGEAVRVSECSNFAYHSAGVLLDDPQIRTQYDVAVIGSMHSNGRYLHNITLLVPKGSRLPQPPQQLTAEVFPIGTLIVDPWAVGMGHPPEQALAIPKEQFAYNRSLFPATVNYQSALDESLTSTRTGQLTPYTGTPSRTGRQEVRAESQFPGTRRPVSATIPGNFAAYHELWRNAFQEIMNDPRHQLHRNDVEYKKIHAIRTVLDDYTKGGNTWWAKFRRIFTFHWNRHHVKVVDDIVKEIDAGNYTTSRALVDRLDNLAISLGSKLNPKGTLKEQIGFIKIQEQNPVEEIENLSRPNLT']	in			391	391	0	0														0		[]	[]	[]	1-391	391	MAIAPQQIQERLKQEQYQKFVVADIGNFPHCLAQTPEGIASGQRYQKYSTNSLSRTPPFSQWGAPQLLTPKSAQEYIKFAQQRNKKSSFKIDGEAVRVSECSNFAYHSAGVLLDDPQIRTQYDVAVIGSMHSNGRYLHNITLLVPKGSRLPQPPQQLTAEVFPIGTLIVDPWAVGMGHPPEQALAIPKEQFAYNRSLFPATVNYQSALDESLTSTRTGQLTPYTGTPSRTGRQEVRAESQFPGTRRPVSATIPGNFAAYHELWRNAFQEIMNDPRHQLHRNDVEYKKIHAIRTVLDDYTKGGNTWWAKFRRIFTFHWNRHHVKVVDDIVKEIDAGNYTTSRALVDRLDNLAISLGSKLNPKGTLKEQIGFIKIQEQNPVEEIENLSRPNLT	1-391	391	MAIAPQQIQERLKQEQYQKFVVADIGNFPHCLAQTPEGIASGQRYQKYSTNSLSRTPPFSQWGAPQLLTPKSAQEYIKFAQQRNKKSSFKIDGEAVRVSECSNFAYHSAGVLLDDPQIRTQYDVAVIGSMHSNGRYLHNITLLVPKGSRLPQPPQQLTAEVFPIGTLIVDPWAVGMGHPPEQALAIPKEQFAYNRSLFPATVNYQSALDESLTSTRTGQLTPYTGTPSRTGRQEVRAESQFPGTRRPVSATIPGNFAAYHELWRNAFQEIMNDPRHQLHRNDVEYKKIHAIRTVLDDYTKGGNTWWAKFRRIFTFHWNRHHVKVVDDIVKEIDAGNYTTSRALVDRLDNLAISLGSKLNPKGTLKEQIGFIKIQEQNPVEEIENLSRPNLT	[]	[]	[]
gi|52841180|ref|YP_094979.1| | GLOB	YP_094979.1	Q5ZWY8	LegL1	Gala protein type 1, 3 or 4	Gala protein type 1, 3 or 4	MVLTLSDLEKGYDKNLNQLSLSFLNLRDNDIPLLCEFLQNHPAITSLDLSHNDITANGVKLFVNKTSVSSLNISHNNIGPEGAQWLSEDNHITTLDVSFNEIGDEGVKALAANAKLITLYALYNKITKVGAGYLAQSNLKKIDLCFNSLEDEGVIALASNINIKELIASACDVSDIGAIELAKNNQLTLLILGKNAITDKSTLHFANNTSLSTLHLGSNQITAAGKKILETNTRITDLDLIGNPIEVHETDELNYSKKSPDSHSVFKFLQKFTFLSCMSPCQETAESDKGLNKKPN	296		0	0	['I']	[[1, 296]]	[296]	['MVLTLSDLEKGYDKNLNQLSLSFLNLRDNDIPLLCEFLQNHPAITSLDLSHNDITANGVKLFVNKTSVSSLNISHNNIGPEGAQWLSEDNHITTLDVSFNEIGDEGVKALAANAKLITLYALYNKITKVGAGYLAQSNLKKIDLCFNSLEDEGVIALASNINIKELIASACDVSDIGAIELAKNNQLTLLILGKNAITDKSTLHFANNTSLSTLHLGSNQITAAGKKILETNTRITDLDLIGNPIEVHETDELNYSKKSPDSHSVFKFLQKFTFLSCMSPCQETAESDKGLNKKPN']	in			296	296	0	0														1	1.415	['112-123']	[12]	['ANAKLITLYALY']	1-111	111	MVLTLSDLEKGYDKNLNQLSLSFLNLRDNDIPLLCEFLQNHPAITSLDLSHNDITANGVKLFVNKTSVSSLNISHNNIGPEGAQWLSEDNHITTLDVSFNEIGDEGVKALA	124-296	173	NKITKVGAGYLAQSNLKKIDLCFNSLEDEGVIALASNINIKELIASACDVSDIGAIELAKNNQLTLLILGKNAITDKSTLHFANNTSLSTLHLGSNQITAAGKKILETNTRITDLDLIGNPIEVHETDELNYSKKSPDSHSVFKFLQKFTFLSCMSPCQETAESDKGLNKKPN	[]	[]	[]
gi|52841198|ref|YP_094997.1| | TM	YP_094997.1	Q5ZWX1	lpg0963	hypothetical protein lpg0963	Type IV secretion protein Dot	MRYILPAGALTSLNFLRDDYQSERKVDLDQPPSLIGVPTLFGGTDVIARDKQTKFIKKMIVVLRANLAKEEEITTPEQWEANLTASRVVIAACLYVQSQISSPKNNSALYRLINKDLGITDTNYLDDEDKEICFLAANRVVNSSLSAFSDANAALRKANMKPFTEQEWSDFSKFVSSVSVKKVSTNPYSNYPVTSITQPLFGAAFSYTGATIGYLGGDVISQSSKAMSTKLQITTMVGSSLLMLGTTGPMGVALFSQIIASKLVTAFFSISLAHVLGTTMGIIGQGVGMGIGLPLDYAYRLIWKASATIMNYYSNYPNTSQMTGIRIADGKSIMNGIVIEYTPSSDLKTEEGQQTVEITEEGKLLINGKEVTIPDGGVQLPLELINELKAQLKLQEEKV…	413	TRANSMEM 241..260; /note="Helical"; /evidence="ECO:0000256|SAM:Phobius"; TRANSMEM 266..295; /note="Helical"; /evidence="ECO:0000256|SAM:Phobius"	1	1	['I', 'M', 'O']	[[1, 200], [201, 210], [211, 413]]	[200, 10, 203]	['MRYILPAGALTSLNFLRDDYQSERKVDLDQPPSLIGVPTLFGGTDVIARDKQTKFIKKMIVVLRANLAKEEEITTPEQWEANLTASRVVIAACLYVQSQISSPKNNSALYRLINKDLGITDTNYLDDEDKEICFLAANRVVNSSLSAFSDANAALRKANMKPFTEQEWSDFSKFVSSVSVKKVSTNPYSNYPVTSITQPL', 'FGAAFSYTGA', 'TIGYLGGDVISQSSKAMSTKLQITTMVGSSLLMLGTTGPMGVALFSQIIASKLVTAFFSISLAHVLGTTMGIIGQGVGMGIGLPLDYAYRLIWKASATIMNYYSNYPNTSQMTGIRIADGKSIMNGIVIEYTPSSDLKTEEGQQTVEITEEGKLLINGKEVTIPDGGVQLPLELINELK…	N-in/C-out	[10]		200	203	0	1	1.05	['241-268']	[28]	['LLMLGTTGPMGVALFSQIIASKLVTAFF']	1-240	240	MRYILPAGALTSLNFLRDDYQSERKVDLDQPPSLIGVPTLFGGTDVIARDKQTKFIKKMIVVLRANLAKEEEITTPEQWEANLTASRVVIAACLYVQSQISSPKNNSALYRLINKDLGITDTNYLDDEDKEICFLAANRVVNSSLSAFSDANAALRKANMKPFTEQEWSDFSKFVSSVSVKKVSTNPYSNYPVTSITQPLFGAAFSYTGATIGYLGGDVISQSSKAMSTKLQITTMVGSS	269-413	145	SISLAHVLGTTMGIIGQGVGMGIGLPLDYAYRLIWKASATIMNYYSNYPNTSQMTGIRIADGKSIMNGIVIEYTPSSDLKTEEGQQTVEITEEGKLLINGKEVTIPDGGVQLPLELINELKAQLKLQEEKVSEEDSSSSTLLATI	[]	[]	[]	4	0.907, -0.152, 1.044, 0.561	['2-13', '85-96', '233-244', '263-276']	[12, 12, 12, 14]	['RYILPAGALTSL', 'ASRVVIAACLYV', 'ITTMVGSSLLML', 'LVTAFFSISLAHVL']	1-1	1	M	277-413	137	GTTMGIIGQGVGMGIGLPLDYAYRLIWKASATIMNYYSNYPNTSQMTGIRIADGKSIMNGIVIEYTPSSDLKTEEGQQTVEITEEGKLLINGKEVTIPDGGVQLPLELINELKAQLKLQEEKVSEEDSSSSTLLATI	['14-84', '97-232', '245-262']	[71, 136, 18]	['NFLRDDYQSERKVDLDQPPSLIGVPTLFGGTDVIARDKQTKFIKKMIVVLRANLAKEEEITTPEQWEANLT', 'QSQISSPKNNSALYRLINKDLGITDTNYLDDEDKEICFLAANRVVNSSLSAFSDANAALRKANMKPFTEQEWSDFSKFVSSVSVKKVSTNPYSNYPVTSITQPLFGAAFSYTGATIGYLGGDVISQSSKAMSTKLQ', 'GTTGPMGVALFSQIIASK']
gi|52841202|ref|YP_095001.1| | GLOB	YP_095001.1	Q5ZWW7	lpg0967	hypothetical protein lpg0967	Uncharacterized protein	MLPFKYRYMSGADIMTWSSSEQLEEEYLNARREYCMTMMAVHDKARALLSETPIDENMKQAIIKSSGVKIRPNETQDEFDERFEDEMGLTIDDYVDFALDVLEKKLEPAKQSIVAAANKELGSLTSGQSGSAWEDFQHTIHEGAEYKTIEVAKCLPESERCIQAFNQAKLAFRDAATNLIHAEKLDEPEEPNHGPRF	197		0	0	['I']	[[1, 197]]	[197]	['MLPFKYRYMSGADIMTWSSSEQLEEEYLNARREYCMTMMAVHDKARALLSETPIDENMKQAIIKSSGVKIRPNETQDEFDERFEDEMGLTIDDYVDFALDVLEKKLEPAKQSIVAAANKELGSLTSGQSGSAWEDFQHTIHEGAEYKTIEVAKCLPESERCIQAFNQAKLAFRDAATNLIHAEKLDEPEEPNHGPRF']	in			197	197	0	0														0		[]	[]	[]	1-197	197	MLPFKYRYMSGADIMTWSSSEQLEEEYLNARREYCMTMMAVHDKARALLSETPIDENMKQAIIKSSGVKIRPNETQDEFDERFEDEMGLTIDDYVDFALDVLEKKLEPAKQSIVAAANKELGSLTSGQSGSAWEDFQHTIHEGAEYKTIEVAKCLPESERCIQAFNQAKLAFRDAATNLIHAEKLDEPEEPNHGPRF	1-197	197	MLPFKYRYMSGADIMTWSSSEQLEEEYLNARREYCMTMMAVHDKARALLSETPIDENMKQAIIKSSGVKIRPNETQDEFDERFEDEMGLTIDDYVDFALDVLEKKLEPAKQSIVAAANKELGSLTSGQSGSAWEDFQHTIHEGAEYKTIEVAKCLPESERCIQAFNQAKLAFRDAATNLIHAEKLDEPEEPNHGPRF	[]	[]	[]
gi|52841203|ref|YP_095002.1| | GLOB	YP_095002.1	Q5ZWW6	SidK	hypothetical protein lpg0968	Type IV secretion protein Dot	MSFIKVGIKMGGLTSEQYHSQVVGKIGYIARCMQTIDPENNLKKIREDYQDVLIWAEKNYRFEEILEASKSGKCPNDLDALSRRSLILQELLRLVSSISPFKMKLDLIESQYEKMKQHVNLWKSDYHVKLNQLNQLTDYLKNAAPTPKNNFLRAMTSVLQMQIAQYGITEDNEGINQLFKLGLHLLAMANEKIDEQYHLFKGYVKDQPEESPFEGILPAEDQKILVKTMIDYAMPKLSSKVLQDKLSALSSSDVLTKTLLDSIDRIVKENEKLNALSKVKLGKFGLDIREIEVIYSQALKISPQDALQYTAQQCDAQLLSMAFPDSQNYIIESISNKKVKTIAELIHSKEFIYQIIKTEVFKQVDPNEKIRLQAATELYQLLGRIMDKQINLFTKMNLE…	573		0	0	['I']	[[1, 573]]	[573]	['MSFIKVGIKMGGLTSEQYHSQVVGKIGYIARCMQTIDPENNLKKIREDYQDVLIWAEKNYRFEEILEASKSGKCPNDLDALSRRSLILQELLRLVSSISPFKMKLDLIESQYEKMKQHVNLWKSDYHVKLNQLNQLTDYLKNAAPTPKNNFLRAMTSVLQMQIAQYGITEDNEGINQLFKLGLHLLAMANEKIDEQYHLFKGYVKDQPEESPFEGILPAEDQKILVKTMIDYAMPKLSSKVLQDKLSALSSSDVLTKTLLDSIDRIVKENEKLNALSKVKLGKFGLDIREIEVIYSQALKISPQDALQYTAQQCDAQLLSMAFPDSQNYIIESISNKKVKTIAELIHSKEFIYQIIKTEVFKQVDPNEKIRLQAATELYQLLGRIMDKQINLFTKMN…	in			573	573	0	0		[]	[]	[]	1-573	573	MSFIKVGIKMGGLTSEQYHSQVVGKIGYIARCMQTIDPENNLKKIREDYQDVLIWAEKNYRFEEILEASKSGKCPNDLDALSRRSLILQELLRLVSSISPFKMKLDLIESQYEKMKQHVNLWKSDYHVKLNQLNQLTDYLKNAAPTPKNNFLRAMTSVLQMQIAQYGITEDNEGINQLFKLGLHLLAMANEKIDEQYHLFKGYVKDQPEESPFEGILPAEDQKILVKTMIDYAMPKLSSKVLQDKLSALSSSDVLTKTLLDSIDRIVKENEKLNALSKVKLGKFGLDIREIEVIYSQALKISPQDALQYTAQQCDAQLLSMAFPDSQNYIIESISNKKVKTIAELIHSKEFIYQIIKTEVFKQVDPNEKIRLQAATELYQLLGRIMDKQINLFTKMNLE…	1-573	573	MSFIKVGIKMGGLTSEQYHSQVVGKIGYIARCMQTIDPENNLKKIREDYQDVLIWAEKNYRFEEILEASKSGKCPNDLDALSRRSLILQELLRLVSSISPFKMKLDLIESQYEKMKQHVNLWKSDYHVKLNQLNQLTDYLKNAAPTPKNNFLRAMTSVLQMQIAQYGITEDNEGINQLFKLGLHLLAMANEKIDEQYHLFKGYVKDQPEESPFEGILPAEDQKILVKTMIDYAMPKLSSKVLQDKLSALSSSDVLTKTLLDSIDRIVKENEKLNALSKVKLGKFGLDIREIEVIYSQALKISPQDALQYTAQQCDAQLLSMAFPDSQNYIIESISNKKVKTIAELIHSKEFIYQIIKTEVFKQVDPNEKIRLQAATELYQLLGRIMDKQINLFTKMNLE…	[]	[]	[]	3	0.986, 1.229, 0.459	['178-189', '422-433', '519-530']	[12, 12, 12]	['LFKLGLHLLAMA', 'LLTFMGFEIPTF', 'ARWAISLIGFNT']	1-177	177	MSFIKVGIKMGGLTSEQYHSQVVGKIGYIARCMQTIDPENNLKKIREDYQDVLIWAEKNYRFEEILEASKSGKCPNDLDALSRRSLILQELLRLVSSISPFKMKLDLIESQYEKMKQHVNLWKSDYHVKLNQLNQLTDYLKNAAPTPKNNFLRAMTSVLQMQIAQYGITEDNEGINQ	531-573	43	PPQFLAPTRTCVDQVSDEITKIKLKLEDTLGSLQKVQEESLSL	['190-421', '434-518']	[232, 85]	['NEKIDEQYHLFKGYVKDQPEESPFEGILPAEDQKILVKTMIDYAMPKLSSKVLQDKLSALSSSDVLTKTLLDSIDRIVKENEKLNALSKVKLGKFGLDIREIEVIYSQALKISPQDALQYTAQQCDAQLLSMAFPDSQNYIIESISNKKVKTIAELIHSKEFIYQIIKTEVFKQVDPNEKIRLQAATELYQLLGRIMDKQINLFTKMNLEQINEYIQTKTKAILDKIPERVE', 'KGIETLMTDISHSQDNETLAIAQEFYTNIKNAKNQLLGDKLIEDITPQDVEKFFNQCSQYGSEAAEKLADNRPVLTKIADILTAI']
gi|52841204|ref|YP_095003.1| | GLOB	YP_095003.1	Q5ZWW5	RavK	hypothetical protein lpg0969	Uncharacterized protein	MVSLEHIQKLISECRKLGKDGLDNGTNGLIPELEIDVVPPSAFLGVGNNPAIFVNSKTYKLMRTTHEKWVENKTIVFKSYLLSQPAIKIIGAIVHETGHAFNVAAKIPNTEANACIFEIEVLMRLFQVKSPLLLGCTELDMQSYFKSRLTDYNKCVKDCQCLAEMVEFITHQFKLDEVSISEKENQIPLLSISNKWPGLFAKKQIAPDMDKLLTSPVTITPEVKILFYQLVKEHFHSPETEIKLDI	246		0	0	['I']	[[1, 246]]	[246]	['MVSLEHIQKLISECRKLGKDGLDNGTNGLIPELEIDVVPPSAFLGVGNNPAIFVNSKTYKLMRTTHEKWVENKTIVFKSYLLSQPAIKIIGAIVHETGHAFNVAAKIPNTEANACIFEIEVLMRLFQVKSPLLLGCTELDMQSYFKSRLTDYNKCVKDCQCLAEMVEFITHQFKLDEVSISEKENQIPLLSISNKWPGLFAKKQIAPDMDKLLTSPVTITPEVKILFYQLVKEHFHSPETEIKLDI']	in			246	246	0	0														1	1.169	['114-126']	[13]	['ACIFEIEVLMRLF']	1-113	113	MVSLEHIQKLISECRKLGKDGLDNGTNGLIPELEIDVVPPSAFLGVGNNPAIFVNSKTYKLMRTTHEKWVENKTIVFKSYLLSQPAIKIIGAIVHETGHAFNVAAKIPNTEAN	127-246	120	QVKSPLLLGCTELDMQSYFKSRLTDYNKCVKDCQCLAEMVEFITHQFKLDEVSISEKENQIPLLSISNKWPGLFAKKQIAPDMDKLLTSPVTITPEVKILFYQLVKEHFHSPETEIKLDI	[]	[]	[]
gi|52841317|ref|YP_095116.1| | GLOB	YP_095116.1	Q5ZWK2	lpg1083	hypothetical protein lpg1083	Uncharacterized protein	MALIDQITTINKNEFTDDFLRKYFELGFGSLSKHDIDLLVYYLVKEHSDLFNGKTNYEISSLLTITERKLQSIQMESYLRYENNSISKNLEELSVKITKGEIKPEVEGDKIRVLIDSPVLRRDLEYSITSLGHIVDYSFNKNILSLRLSNFFEVFGNLNIENGKELKTQVIDFFREQNKWDKEILIEIENKSWWIKQFNTLQAAVKKEAAALIFHSIISMVKSHIGI	227		0	0	['I']	[[1, 227]]	[227]	['MALIDQITTINKNEFTDDFLRKYFELGFGSLSKHDIDLLVYYLVKEHSDLFNGKTNYEISSLLTITERKLQSIQMESYLRYENNSISKNLEELSVKITKGEIKPEVEGDKIRVLIDSPVLRRDLEYSITSLGHIVDYSFNKNILSLRLSNFFEVFGNLNIENGKELKTQVIDFFREQNKWDKEILIEIENKSWWIKQFNTLQAAVKKEAAALIFHSIISMVKSHIGI']	in			227	227	0	0														1	1.329	['209-220']	[12]	['AAALIFHSIISM']	1-208	208	MALIDQITTINKNEFTDDFLRKYFELGFGSLSKHDIDLLVYYLVKEHSDLFNGKTNYEISSLLTITERKLQSIQMESYLRYENNSISKNLEELSVKITKGEIKPEVEGDKIRVLIDSPVLRRDLEYSITSLGHIVDYSFNKNILSLRLSNFFEVFGNLNIENGKELKTQVIDFFREQNKWDKEILIEIENKSWWIKQFNTLQAAVKKE	221-227	7	VKSHIGI	[]	[]	[]
gi|52841335|ref|YP_095134.1| | GLOB	YP_095134.1	Q5ZWI4	Lem4	hypothetical protein lpg1101	DrrA phosphatidylinositol 4-phosphate binding domain-containing protein	MTTSVSFDETSKRNEGRVKNIVYLDFDGTITGAHGKEVISSPLCEALSTKATFDERMRYKNEYDASDNKIKITENAKNFLQDVNKLHPQVKIVIISRNHENYIKALLEFENIDHRNIIIYPRGVGNTIGPGEDKYKAVVSHEEKPECLPGFRLICDDDEVDGEEMCNGLIHTGRSQLVKFHNEKPGQFKWGEYFKEILTNCDIAVKEYLNGKIGSRFHLFTAKVDEKTGDQSFKDRYSQVKGDILKRAIINNLKNDIEKIDNLDDLKDFIKKFKQSSEYMTLSKAQGLFTKVTGIKTDSQRAVEEIFSKALKDLQSPKLAMR	322		0	0	['I']	[[1, 322]]	[322]	['MTTSVSFDETSKRNEGRVKNIVYLDFDGTITGAHGKEVISSPLCEALSTKATFDERMRYKNEYDASDNKIKITENAKNFLQDVNKLHPQVKIVIISRNHENYIKALLEFENIDHRNIIIYPRGVGNTIGPGEDKYKAVVSHEEKPECLPGFRLICDDDEVDGEEMCNGLIHTGRSQLVKFHNEKPGQFKWGEYFKEILTNCDIAVKEYLNGKIGSRFHLFTAKVDEKTGDQSFKDRYSQVKGDILKRAIINNLKNDIEKIDNLDDLKDFIKKFKQSSEYMTLSKAQGLFTKVTGIKTDSQRAVEEIFSKALKDLQSPKLAMR']	in			322	322	0	0														0
gi|52841340|ref|YP_095139.1| | GLOB	YP_095139.1	Q5ZWH9	lpg1106	hypothetical protein lpg1106	Ankyrin repeat domain-containing protein	MRNNKMGEKIPSFFHPDNKAASHQILVDDPLIIKDSELLDLLNASIEKDEKYHLLISCIRSHSPKYLNQRIMVKSHITIEGDERTPPHWTPLATKREYGYPTDGDQNNELTTTLANIIATNELNFSSAQMVALFRELMIKGVDFTAMDQSPYLNLIHPKSGNNPLKSLIAASLGDPEIIHLLHDFMSYIENIVPRDKQLLIINNQDNFEFEAMQPAEFLLRLGHEDLALRLYRMGAQPTVQAFRLACSSYGTTIYYEEAMECIQFMMNSVELSETDLVEGKNSLQKASPGQYNEMLTRILRSLQEDSKLDTGHSSLYEMIQKDYIENYQDKRFISFRDFCQKEAKIDHPLIQKYALLRIKQENVGNGYFSDYYRTESRHLSENKWAFLNKNQRASQLLI…	424		0	0	['I']	[[1, 424]]	[424]	['MRNNKMGEKIPSFFHPDNKAASHQILVDDPLIIKDSELLDLLNASIEKDEKYHLLISCIRSHSPKYLNQRIMVKSHITIEGDERTPPHWTPLATKREYGYPTDGDQNNELTTTLANIIATNELNFSSAQMVALFRELMIKGVDFTAMDQSPYLNLIHPKSGNNPLKSLIAASLGDPEIIHLLHDFMSYIENIVPRDKQLLIINNQDNFEFEAMQPAEFLLRLGHEDLALRLYRMGAQPTVQAFRLACSSYGTTIYYEEAMECIQFMMNSVELSETDLVEGKNSLQKASPGQYNEMLTRILRSLQEDSKLDTGHSSLYEMIQKDYIENYQDKRFISFRDFCQKEAKIDHPLIQKYALLRIKQENVGNGYFSDYYRTESRHLSENKWAFLNKNQRASQL…	in			424	424	0	0														0		[]	[]	[]	1-424	424	MRNNKMGEKIPSFFHPDNKAASHQILVDDPLIIKDSELLDLLNASIEKDEKYHLLISCIRSHSPKYLNQRIMVKSHITIEGDERTPPHWTPLATKREYGYPTDGDQNNELTTTLANIIATNELNFSSAQMVALFRELMIKGVDFTAMDQSPYLNLIHPKSGNNPLKSLIAASLGDPEIIHLLHDFMSYIENIVPRDKQLLIINNQDNFEFEAMQPAEFLLRLGHEDLALRLYRMGAQPTVQAFRLACSSYGTTIYYEEAMECIQFMMNSVELSETDLVEGKNSLQKASPGQYNEMLTRILRSLQEDSKLDTGHSSLYEMIQKDYIENYQDKRFISFRDFCQKEAKIDHPLIQKYALLRIKQENVGNGYFSDYYRTESRHLSENKWAFLNKNQRASQLLI…	1-424	424	MRNNKMGEKIPSFFHPDNKAASHQILVDDPLIIKDSELLDLLNASIEKDEKYHLLISCIRSHSPKYLNQRIMVKSHITIEGDERTPPHWTPLATKREYGYPTDGDQNNELTTTLANIIATNELNFSSAQMVALFRELMIKGVDFTAMDQSPYLNLIHPKSGNNPLKSLIAASLGDPEIIHLLHDFMSYIENIVPRDKQLLIINNQDNFEFEAMQPAEFLLRLGHEDLALRLYRMGAQPTVQAFRLACSSYGTTIYYEEAMECIQFMMNSVELSETDLVEGKNSLQKASPGQYNEMLTRILRSLQEDSKLDTGHSSLYEMIQKDYIENYQDKRFISFRDFCQKEAKIDHPLIQKYALLRIKQENVGNGYFSDYYRTESRHLSENKWAFLNKNQRASQLLI…	[]	[]	[]
gi|52841342|ref|YP_095141.1| | GLOB	YP_095141.1	Q5ZWH7	RavL	lipase	Putative lipase	MLKRVLNTAKAKQPISTTGIFAHTYYWLTSPAGDQSYQNPNYKNEEDNNTGTAIYFIHGTADQPAAFKRVAERLIDTGLPDEICSLNLLAFDQRYQGKSIKFFAEQLKNKIKVNQHQRVILMAHSRGGLVASYFAEFLAKEASIDVPLVITMGTPFNGSYLAVKPLSWFSDSIREMEINSEFLAQLKQEIVEHSVSAYHFFIAKEDAIVPGESGYIKDYVDKYPESLHILDRHGHLSIMSSHRLVSHISSLLHDYIDDYQNDTEEVKISKLGELTLIEDYYPVKSEPDSLFNP	293		0	0	['I']	[[1, 293]]	[293]	['MLKRVLNTAKAKQPISTTGIFAHTYYWLTSPAGDQSYQNPNYKNEEDNNTGTAIYFIHGTADQPAAFKRVAERLIDTGLPDEICSLNLLAFDQRYQGKSIKFFAEQLKNKIKVNQHQRVILMAHSRGGLVASYFAEFLAKEASIDVPLVITMGTPFNGSYLAVKPLSWFSDSIREMEINSEFLAQLKQEIVEHSVSAYHFFIAKEDAIVPGESGYIKDYVDKYPESLHILDRHGHLSIMSSHRLVSHISSLLHDYIDDYQNDTEEVKISKLGELTLIEDYYPVKSEPDSLFNP']	in			293	293	0	0														0		[]	[]	[]	1-293	293	MLKRVLNTAKAKQPISTTGIFAHTYYWLTSPAGDQSYQNPNYKNEEDNNTGTAIYFIHGTADQPAAFKRVAERLIDTGLPDEICSLNLLAFDQRYQGKSIKFFAEQLKNKIKVNQHQRVILMAHSRGGLVASYFAEFLAKEASIDVPLVITMGTPFNGSYLAVKPLSWFSDSIREMEINSEFLAQLKQEIVEHSVSAYHFFIAKEDAIVPGESGYIKDYVDKYPESLHILDRHGHLSIMSSHRLVSHISSLLHDYIDDYQNDTEEVKISKLGELTLIEDYYPVKSEPDSLFNP	1-293	293	MLKRVLNTAKAKQPISTTGIFAHTYYWLTSPAGDQSYQNPNYKNEEDNNTGTAIYFIHGTADQPAAFKRVAERLIDTGLPDEICSLNLLAFDQRYQGKSIKFFAEQLKNKIKVNQHQRVILMAHSRGGLVASYFAEFLAKEASIDVPLVITMGTPFNGSYLAVKPLSWFSDSIREMEINSEFLAQLKQEIVEHSVSAYHFFIAKEDAIVPGESGYIKDYVDKYPESLHILDRHGHLSIMSSHRLVSHISSLLHDYIDDYQNDTEEVKISKLGELTLIEDYYPVKSEPDSLFNP	[]	[]	[]
gi|52841343|ref|YP_095142.1| | GLOB	YP_095142.1	Q5ZWH6	RavM	hypothetical protein lpg1109	Uncharacterized protein	MKYFLKLSRQHSSNQKKRTQPAQFEDHHLRIRQPQYAPITIDLVGSVRFIFTFSLFCFRAIAGLLTGAISRKNLFDFVFNRTKTGLTGSIEIITVRRRLTKATQKIQEITPQKSLLERESEEPSISTNTKPTIKPNTTHKQNVFFTKSEEKSETKQFKAVESHDFNNSEELMAFMAKINELIAQDEAMASPKDENESSSTVGEEYIEKLIEIMKNSELLKHEFWSRLDQMTYKDIQLFVSKLSPTKEKGKFGSSDLDYLWRYFNGFEFEPSKRENRKDKFAVMLEALSEEQLKASFDSSDFLSLLNKDYYIETAANTLKRKQLALFASDSKRHDILNLMIKKLKPSAYLLGKLASVMPYATTKIKIALIDQIAHLPHSASFKIELAKLAEHHIGMNTQT…	686	TRANSMEM 49..69; /note="Helical"; /evidence="ECO:0000256|SAM:Phobius"	1	0	['I']	[[1, 686]]	[686]	['MKYFLKLSRQHSSNQKKRTQPAQFEDHHLRIRQPQYAPITIDLVGSVRFIFTFSLFCFRAIAGLLTGAISRKNLFDFVFNRTKTGLTGSIEIITVRRRLTKATQKIQEITPQKSLLERESEEPSISTNTKPTIKPNTTHKQNVFFTKSEEKSETKQFKAVESHDFNNSEELMAFMAKINELIAQDEAMASPKDENESSSTVGEEYIEKLIEIMKNSELLKHEFWSRLDQMTYKDIQLFVSKLSPTKEKGKFGSSDLDYLWRYFNGFEFEPSKRENRKDKFAVMLEALSEEQLKASFDSSDFLSLLNKDYYIETAANTLKRKQLALFASDSKRHDILNLMIKKLKPSAYLLGKLASVMPYATTKIKIALIDQIAHLPHSASFKIELAKLAEHHIGMNT…	in			686	686	0	1	-0.416	['43-66']	[24]	['LVGSVRFIFTFSLFCFRAIAGLLT']	1-42	42	MKYFLKLSRQHSSNQKKRTQPAQFEDHHLRIRQPQYAPITID	67-686	620	GAISRKNLFDFVFNRTKTGLTGSIEIITVRRRLTKATQKIQEITPQKSLLERESEEPSISTNTKPTIKPNTTHKQNVFFTKSEEKSETKQFKAVESHDFNNSEELMAFMAKINELIAQDEAMASPKDENESSSTVGEEYIEKLIEIMKNSELLKHEFWSRLDQMTYKDIQLFVSKLSPTKEKGKFGSSDLDYLWRYFNGFEFEPSKRENRKDKFAVMLEALSEEQLKASFDSSDFLSLLNKDYYIETAANTLKRKQLALFASDSKRHDILNLMIKKLKPSAYLLGKLASVMPYATTKIKIALIDQIAHLPHSASFKIELAKLAEHHIGMNTQTYIKRYQSLPALPSNTTHSKPPLSKWASVPAVSKPIYTNIPVAKEDWTDEAFEAFLRELNATTYLIN…	[]	[]	[]	2	-0.752, 1.416	['48-59', '60-71']	[12, 12]	['RFIFTFSLFCFR', 'AIAGLLTGAISR']	1-47	47	MKYFLKLSRQHSSNQKKRTQPAQFEDHHLRIRQPQYAPITIDLVGSV	72-686	615	KNLFDFVFNRTKTGLTGSIEIITVRRRLTKATQKIQEITPQKSLLERESEEPSISTNTKPTIKPNTTHKQNVFFTKSEEKSETKQFKAVESHDFNNSEELMAFMAKINELIAQDEAMASPKDENESSSTVGEEYIEKLIEIMKNSELLKHEFWSRLDQMTYKDIQLFVSKLSPTKEKGKFGSSDLDYLWRYFNGFEFEPSKRENRKDKFAVMLEALSEEQLKASFDSSDFLSLLNKDYYIETAANTLKRKQLALFASDSKRHDILNLMIKKLKPSAYLLGKLASVMPYATTKIKIALIDQIAHLPHSASFKIELAKLAEHHIGMNTQTYIKRYQSLPALPSNTTHSKPPLSKWASVPAVSKPIYTNIPVAKEDWTDEAFEAFLRELNATTYLINEKKII…	['60-59']	[0]	['']
gi|52841344|ref|YP_095143.1| | GLOB	YP_095143.1	Q5ZWH5	Lem5	hypothetical protein lpg1110	Transglutaminase-like domain-containing protein	MVRFFKDREIEIKDSAGEYYKKLCNALKTTMSVCIASTSALVINELSAKINKDRMTQYEENSSIAIHGIGEIRVFLLRIFKHLEDNKIDFLDGRAAIKNTMSKGMAGNCEHQAFYLAALLRQQNIPALIYDIEDINHTVVISENYLLDPWIGEIYMLAHTDLRPFYGSSLNMKASWLNRLLSNKKFSYPDELTLQTLKEYFVQLEDQNKIGLNILDNKIGIGHQIPCELSY	231		0	0	['I']	[[1, 231]]	[231]	['MVRFFKDREIEIKDSAGEYYKKLCNALKTTMSVCIASTSALVINELSAKINKDRMTQYEENSSIAIHGIGEIRVFLLRIFKHLEDNKIDFLDGRAAIKNTMSKGMAGNCEHQAFYLAALLRQQNIPALIYDIEDINHTVVISENYLLDPWIGEIYMLAHTDLRPFYGSSLNMKASWLNRLLSNKKFSYPDELTLQTLKEYFVQLEDQNKIGLNILDNKIGIGHQIPCELSY']	in			231	231	0	0		[]	[]	[]	1-231	231	MVRFFKDREIEIKDSAGEYYKKLCNALKTTMSVCIASTSALVINELSAKINKDRMTQYEENSSIAIHGIGEIRVFLLRIFKHLEDNKIDFLDGRAAIKNTMSKGMAGNCEHQAFYLAALLRQQNIPALIYDIEDINHTVVISENYLLDPWIGEIYMLAHTDLRPFYGSSLNMKASWLNRLLSNKKFSYPDELTLQTLKEYFVQLEDQNKIGLNILDNKIGIGHQIPCELSY	1-231	231	MVRFFKDREIEIKDSAGEYYKKLCNALKTTMSVCIASTSALVINELSAKINKDRMTQYEENSSIAIHGIGEIRVFLLRIFKHLEDNKIDFLDGRAAIKNTMSKGMAGNCEHQAFYLAALLRQQNIPALIYDIEDINHTVVISENYLLDPWIGEIYMLAHTDLRPFYGSSLNMKASWLNRLLSNKKFSYPDELTLQTLKEYFVQLEDQNKIGLNILDNKIGIGHQIPCELSY	[]	[]	[]	2	1.148, 1.464	['69-80', '112-123']	[12, 12]	['IGEIRVFLLRIF', 'QAFYLAALLRQQ']	1-68	68	MVRFFKDREIEIKDSAGEYYKKLCNALKTTMSVCIASTSALVINELSAKINKDRMTQYEENSSIAIHG	124-231	108	NIPALIYDIEDINHTVVISENYLLDPWIGEIYMLAHTDLRPFYGSSLNMKASWLNRLLSNKKFSYPDELTLQTLKEYFVQLEDQNKIGLNILDNKIGIGHQIPCELSY	['81-111']	[31]	['KHLEDNKIDFLDGRAAIKNTMSKGMAGNCEH']
gi|52841345|ref|YP_095144.1| | GLOB	YP_095144.1	Q5ZWH4	RavN	hypothetical protein lpg1111	Uncharacterized protein	MPTYFDPIMQEDTVLDENTIVYLVKIGDNKFSIKAISSGLEHLPSDPTTHAEKYWPIPAKSLIDHSSNKLLFEEDKLTNQPISKDQVIELFAVDPDKTEPKQFSDSVKRELTENWAREVLQDQFAHAGQNPHFFFYQPLFIHGHHGDNPAQQQDNAIPIPLPLLMFSLIPPMNNNNQQQMTLLFFNILLVPENQGHEPEQENTGEHTHGHSH	212		0	0	['I']	[[1, 212]]	[212]	['MPTYFDPIMQEDTVLDENTIVYLVKIGDNKFSIKAISSGLEHLPSDPTTHAEKYWPIPAKSLIDHSSNKLLFEEDKLTNQPISKDQVIELFAVDPDKTEPKQFSDSVKRELTENWAREVLQDQFAHAGQNPHFFFYQPLFIHGHHGDNPAQQQDNAIPIPLPLLMFSLIPPMNNNNQQQMTLLFFNILLVPENQGHEPEQENTGEHTHGHSH']	in			212	212	0	0														2	0.762, -0.409	['159-170', '180-191']	[12, 12]	['IPLPLLMFSLIP', 'MTLLFFNILLVP']	1-158	158	MPTYFDPIMQEDTVLDENTIVYLVKIGDNKFSIKAISSGLEHLPSDPTTHAEKYWPIPAKSLIDHSSNKLLFEEDKLTNQPISKDQVIELFAVDPDKTEPKQFSDSVKRELTENWAREVLQDQFAHAGQNPHFFFYQPLFIHGHHGDNPAQQQDNAIP	192-212	21	ENQGHEPEQENTGEHTHGHSH	['171-179']	[9]	['PMNNNNQQQ']
gi|52841354|ref|YP_095153.1| | GLOB	YP_095153.1	Q5ZWG5	Lem6	hypothetical protein lpg1120	Thiol protease	MTTPLFPKNDGFVTIRQGKTGDCYLLATLDCILNSGPEGYAAIKSLFKETKDGIEVRFKSSDLSQNLQKDKLQGKYKYHYDPINNQDVFFIDKKKIQEIDQTTDGVKSNSLAIKILERLSSYYLASDWNPNLPLASIVAHNGSKGSKRHNETSTKFVGQLLGFMAHDTRDIHEIIRFKTTAPQEPVYISIKYGEVDSNGVRHGRHALRLDRIIPNPKSAGGYDFVLVNPWNNQLKETYSLDEIQQRKCRFSIFSTKPYKNDLKPYEHDLKEKLFKVYQKLGKKIFDNDKLYQMILKMSEVNGKLLDLRTISKCVKLYERISGFPNLFAALSLSEQKAMISYVDLESKPTKFIRSFLSAAPTARSAVFEHLDLTKYYVNKISQYPIESVNFDDSIESVNK…	588		0	0	['I']	[[1, 588]]	[588]	['MTTPLFPKNDGFVTIRQGKTGDCYLLATLDCILNSGPEGYAAIKSLFKETKDGIEVRFKSSDLSQNLQKDKLQGKYKYHYDPINNQDVFFIDKKKIQEIDQTTDGVKSNSLAIKILERLSSYYLASDWNPNLPLASIVAHNGSKGSKRHNETSTKFVGQLLGFMAHDTRDIHEIIRFKTTAPQEPVYISIKYGEVDSNGVRHGRHALRLDRIIPNPKSAGGYDFVLVNPWNNQLKETYSLDEIQQRKCRFSIFSTKPYKNDLKPYEHDLKEKLFKVYQKLGKKIFDNDKLYQMILKMSEVNGKLLDLRTISKCVKLYERISGFPNLFAALSLSEQKAMISYVDLESKPTKFIRSFLSAAPTARSAVFEHLDLTKYYVNKISQYPIESVNFDDSIESV…	in			588	588	0	0														1	1.006	['22-33']	[12]	['DCYLLATLDCIL']	1-21	21	MTTPLFPKNDGFVTIRQGKTG	34-588	555	NSGPEGYAAIKSLFKETKDGIEVRFKSSDLSQNLQKDKLQGKYKYHYDPINNQDVFFIDKKKIQEIDQTTDGVKSNSLAIKILERLSSYYLASDWNPNLPLASIVAHNGSKGSKRHNETSTKFVGQLLGFMAHDTRDIHEIIRFKTTAPQEPVYISIKYGEVDSNGVRHGRHALRLDRIIPNPKSAGGYDFVLVNPWNNQLKETYSLDEIQQRKCRFSIFSTKPYKNDLKPYEHDLKEKLFKVYQKLGKKIFDNDKLYQMILKMSEVNGKLLDLRTISKCVKLYERISGFPNLFAALSLSEQKAMISYVDLESKPTKFIRSFLSAAPTARSAVFEHLDLTKYYVNKISQYPIESVNFDDSIESVNKYKESVISELQKIKGHALAQKKYTQLDSAIIEKA…	[]	[]	[]
gi|52841355|ref|YP_095154.1| | GLOB	YP_095154.1	Q5ZWG4	Ceg19	hypothetical protein lpg1121	Coiled-coil protein	MFKEIITKLGIVMSKLRALEKEANELALILDQALLSQSIEVKRRALSQFENSELIQNKDNLRVFIDPEHPIVSLIILATKTLPEKIENLQKKVRLLEIQLAAETEETLDESNSDSESVDYDNGIDVETVVPVSVTHQEHVSEPDTRSVAIARLREVLKPYIDSTQERTYEHYYGMAGTLFSFFGAAGYSKTDKLNAITKLFQNLEGDGAEPLNDTDRDILTTGVLGTTMKPLLEDEHIGNELKDLLSIKTDNVNII	256		0	0	['I']	[[1, 256]]	[256]	['MFKEIITKLGIVMSKLRALEKEANELALILDQALLSQSIEVKRRALSQFENSELIQNKDNLRVFIDPEHPIVSLIILATKTLPEKIENLQKKVRLLEIQLAAETEETLDESNSDSESVDYDNGIDVETVVPVSVTHQEHVSEPDTRSVAIARLREVLKPYIDSTQERTYEHYYGMAGTLFSFFGAAGYSKTDKLNAITKLFQNLEGDGAEPLNDTDRDILTTGVLGTTMKPLLEDEHIGNELKDLLSIKTDNVNII']	in			256	256	0	0		[]	[]	[]	1-256	256	MFKEIITKLGIVMSKLRALEKEANELALILDQALLSQSIEVKRRALSQFENSELIQNKDNLRVFIDPEHPIVSLIILATKTLPEKIENLQKKVRLLEIQLAAETEETLDESNSDSESVDYDNGIDVETVVPVSVTHQEHVSEPDTRSVAIARLREVLKPYIDSTQERTYEHYYGMAGTLFSFFGAAGYSKTDKLNAITKLFQNLEGDGAEPLNDTDRDILTTGVLGTTMKPLLEDEHIGNELKDLLSIKTDNVNII	1-256	256	MFKEIITKLGIVMSKLRALEKEANELALILDQALLSQSIEVKRRALSQFENSELIQNKDNLRVFIDPEHPIVSLIILATKTLPEKIENLQKKVRLLEIQLAAETEETLDESNSDSESVDYDNGIDVETVVPVSVTHQEHVSEPDTRSVAIARLREVLKPYIDSTQERTYEHYYGMAGTLFSFFGAAGYSKTDKLNAITKLFQNLEGDGAEPLNDTDRDILTTGVLGTTMKPLLEDEHIGNELKDLLSIKTDNVNII	[]	[]	[]	3	0.245, 1.071, 1.463	['71-82', '178-189', '219-230']	[12, 12, 12]	['IVSLIILATKTL', 'TLFSFFGAAGYS', 'ILTTGVLGTTMK']	1-70	70	MFKEIITKLGIVMSKLRALEKEANELALILDQALLSQSIEVKRRALSQFENSELIQNKDNLRVFIDPEHP	231-256	26	PLLEDEHIGNELKDLLSIKTDNVNII	['83-177', '190-218']	[95, 29]	['PEKIENLQKKVRLLEIQLAAETEETLDESNSDSESVDYDNGIDVETVVPVSVTHQEHVSEPDTRSVAIARLREVLKPYIDSTQERTYEHYYGMAG', 'KTDKLNAITKLFQNLEGDGAEPLNDTDRD']
gi|52841358|ref|YP_095157.1| | GLOB	YP_095157.1	Q5ZWG1	lpg1124	hypothetical protein lpg1124	Uncharacterized protein	MRMKMFSKTIPLTSQEAFEILCTTDYLKKISKIIFNFQQLFNVERSTLLSHHKFNPKISNNREFLQDLEARYDRLNQAIENNEPYPFLYGDVCLLKEYLQVILGYYQDQLKAHQPVANSYLKRITKSHKFSTLMSDISEEEHPELGKKDSEILIKYTINFCAKKIMMEDLKTISDLVIKPFLFDHKDEEGFSYCNP	196		0	0	['I']	[[1, 196]]	[196]	['MRMKMFSKTIPLTSQEAFEILCTTDYLKKISKIIFNFQQLFNVERSTLLSHHKFNPKISNNREFLQDLEARYDRLNQAIENNEPYPFLYGDVCLLKEYLQVILGYYQDQLKAHQPVANSYLKRITKSHKFSTLMSDISEEEHPELGKKDSEILIKYTINFCAKKIMMEDLKTISDLVIKPFLFDHKDEEGFSYCNP']	in			196	196	0	0														0		[]	[]	[]	1-196	196	MRMKMFSKTIPLTSQEAFEILCTTDYLKKISKIIFNFQQLFNVERSTLLSHHKFNPKISNNREFLQDLEARYDRLNQAIENNEPYPFLYGDVCLLKEYLQVILGYYQDQLKAHQPVANSYLKRITKSHKFSTLMSDISEEEHPELGKKDSEILIKYTINFCAKKIMMEDLKTISDLVIKPFLFDHKDEEGFSYCNP	1-196	196	MRMKMFSKTIPLTSQEAFEILCTTDYLKKISKIIFNFQQLFNVERSTLLSHHKFNPKISNNREFLQDLEARYDRLNQAIENNEPYPFLYGDVCLLKEYLQVILGYYQDQLKAHQPVANSYLKRITKSHKFSTLMSDISEEEHPELGKKDSEILIKYTINFCAKKIMMEDLKTISDLVIKPFLFDHKDEEGFSYCNP	[]	[]	[]
gi|52841363|ref|YP_095162.1| | GLOB	YP_095162.1	Q5ZWF6	RavO	hypothetical protein lpg1129	Uncharacterized protein	MPTGIVLSSQSPEATTSFPRRGGTAAGINHVTGFPVIKMHRDAQARPDERKYFNQIKDGSLVFITGHSNTALDHLTGDYVPPLATPVQPMSTEWTYKQFRDLILKNGSLKAGDTITVVLWACNAGEGGLSSGAGLLGRLFREKQINTRVIASAATTMRFDGHYSPTPEGTPAMAFITENGSKDIRIFDFTEEATIEWKNKGRLYVTCNGIEGYNLYSPKQLESLESEKIYKVMEEIFVDRHYKENIRTGEEVKQYFSKSKAEFILRWSSANESDTENKYVFIAASFQASDGIHSIRYGINKNGELFSINTASNKVTPIDILPLGVMATLTQHITQNKELIEKALHEKGAQMTPSPKLQHRVKRKKSDHTELLILKGEKEPLKPVQTDTLSSKVPASPGW…	519		0	0	['I']	[[1, 519]]	[519]	['MPTGIVLSSQSPEATTSFPRRGGTAAGINHVTGFPVIKMHRDAQARPDERKYFNQIKDGSLVFITGHSNTALDHLTGDYVPPLATPVQPMSTEWTYKQFRDLILKNGSLKAGDTITVVLWACNAGEGGLSSGAGLLGRLFREKQINTRVIASAATTMRFDGHYSPTPEGTPAMAFITENGSKDIRIFDFTEEATIEWKNKGRLYVTCNGIEGYNLYSPKQLESLESEKIYKVMEEIFVDRHYKENIRTGEEVKQYFSKSKAEFILRWSSANESDTENKYVFIAASFQASDGIHSIRYGINKNGELFSINTASNKVTPIDILPLGVMATLTQHITQNKELIEKALHEKGAQMTPSPKLQHRVKRKKSDHTELLILKGEKEPLKPVQTDTLSSKVPASP…	in			519	519	0	0														2	1.087, 0.657	['111-122', '319-330']	[12, 12]	['AGDTITVVLWAC', 'DILPLGVMATLT']	1-110	110	MPTGIVLSSQSPEATTSFPRRGGTAAGINHVTGFPVIKMHRDAQARPDERKYFNQIKDGSLVFITGHSNTALDHLTGDYVPPLATPVQPMSTEWTYKQFRDLILKNGSLK	331-519	189	QHITQNKELIEKALHEKGAQMTPSPKLQHRVKRKKSDHTELLILKGEKEPLKPVQTDTLSSKVPASPGWSTQENQDFLMFVTPLQVQELLKSHGETKKEKHEKKIRLGHEKTIGDEKTRKPVSKHKEPSGENEEPEMDLSKRQRIPVVQRKRPQGRRHEFFSDSPKNPDEHKTEKDKTISPSRNPTKGG	['123-318']	[196]	['NAGEGGLSSGAGLLGRLFREKQINTRVIASAATTMRFDGHYSPTPEGTPAMAFITENGSKDIRIFDFTEEATIEWKNKGRLYVTCNGIEGYNLYSPKQLESLESEKIYKVMEEIFVDRHYKENIRTGEEVKQYFSKSKAEFILRWSSANESDTENKYVFIAASFQASDGIHSIRYGINKNGELFSINTASNKVTPI']
gi|52841371|ref|YP_095170.1| | GLOB	YP_095170.1	Q5ZWE8	lpg1137	hypothetical protein lpg1137	Serine protease Lpg1137 (EC 3.4.22.-)	MIQRGFTMQERREKQGNNSPYLLTPYEMANLVFKTGAISFTVSAGTQPFQYLLNKLQFSQSGTPSGLSGGLFRGMYRGFLPYAIAGQKRGAVAVTHKQTNKVTEEEEFEAPFRQRWWGTIFFSQADLLVSNGLSGKARLQNVGVINAENFKWSLSNFWKLTSVNWGSRSFAGGVNFALIGFAGDYVSSFYKFDKDLYNKILGGATSGVIATLFTTAPNAYADSKLLQTKVAENNRLITVSPYTMFGQMKSHVKAVGLKEAFMTFFKVSYLQQVAVRAPQAAITFALIFGMDEYMGPQPLKKVWPGRVEELESENPSPSPTKK	322		0	0	['I']	[[1, 322]]	[322]	['MIQRGFTMQERREKQGNNSPYLLTPYEMANLVFKTGAISFTVSAGTQPFQYLLNKLQFSQSGTPSGLSGGLFRGMYRGFLPYAIAGQKRGAVAVTHKQTNKVTEEEEFEAPFRQRWWGTIFFSQADLLVSNGLSGKARLQNVGVINAENFKWSLSNFWKLTSVNWGSRSFAGGVNFALIGFAGDYVSSFYKFDKDLYNKILGGATSGVIATLFTTAPNAYADSKLLQTKVAENNRLITVSPYTMFGQMKSHVKAVGLKEAFMTFFKVSYLQQVAVRAPQAAITFALIFGMDEYMGPQPLKKVWPGRVEELESENPSPSPTKK']	in			322	322	0	0		[]	[]	[]	1-322	322	MIQRGFTMQERREKQGNNSPYLLTPYEMANLVFKTGAISFTVSAGTQPFQYLLNKLQFSQSGTPSGLSGGLFRGMYRGFLPYAIAGQKRGAVAVTHKQTNKVTEEEEFEAPFRQRWWGTIFFSQADLLVSNGLSGKARLQNVGVINAENFKWSLSNFWKLTSVNWGSRSFAGGVNFALIGFAGDYVSSFYKFDKDLYNKILGGATSGVIATLFTTAPNAYADSKLLQTKVAENNRLITVSPYTMFGQMKSHVKAVGLKEAFMTFFKVSYLQQVAVRAPQAAITFALIFGMDEYMGPQPLKKVWPGRVEELESENPSPSPTKK	1-322	322	MIQRGFTMQERREKQGNNSPYLLTPYEMANLVFKTGAISFTVSAGTQPFQYLLNKLQFSQSGTPSGLSGGLFRGMYRGFLPYAIAGQKRGAVAVTHKQTNKVTEEEEFEAPFRQRWWGTIFFSQADLLVSNGLSGKARLQNVGVINAENFKWSLSNFWKLTSVNWGSRSFAGGVNFALIGFAGDYVSSFYKFDKDLYNKILGGATSGVIATLFTTAPNAYADSKLLQTKVAENNRLITVSPYTMFGQMKSHVKAVGLKEAFMTFFKVSYLQQVAVRAPQAAITFALIFGMDEYMGPQPLKKVWPGRVEELESENPSPSPTKK	[]	[]	[]	4	1.403, 1.318, 0.998, -0.234	['115-126', '174-185', '204-215', '280-291']	[12, 12, 12, 12]	['RWWGTIFFSQAD', 'VNFALIGFAGDY', 'ATSGVIATLFTT', 'AAITFALIFGMD']	1-114	114	MIQRGFTMQERREKQGNNSPYLLTPYEMANLVFKTGAISFTVSAGTQPFQYLLNKLQFSQSGTPSGLSGGLFRGMYRGFLPYAIAGQKRGAVAVTHKQTNKVTEEEEFEAPFRQ	292-322	31	EYMGPQPLKKVWPGRVEELESENPSPSPTKK	['127-173', '186-203', '216-279']	[47, 18, 64]	['LLVSNGLSGKARLQNVGVINAENFKWSLSNFWKLTSVNWGSRSFAGG', 'VSSFYKFDKDLYNKILGG', 'APNAYADSKLLQTKVAENNRLITVSPYTMFGQMKSHVKAVGLKEAFMTFFKVSYLQQVAVRAPQ']
gi|52841378|ref|YP_095177.1| | GLOB	YP_095177.1	Q5ZWE1	CegC3	hypothetical protein lpg1144	Type IV secretion protein Dot	MDLIFSLGVMIMPLTPPASPKTERRSEEDNQQTNQQGNEQGNQQPRSSILTLFGFTPNALVMPCPHGHGHFHIMDIQADDTLVFATMNGSPEIMSLLALQFLMQNVNLNLDDMLAAETDAKEAEEKEEQELSSSESVNEEKEEAEFSSSESENEEKEEENEESSRFTM	168		0	0	['I']	[[1, 168]]	[168]	['MDLIFSLGVMIMPLTPPASPKTERRSEEDNQQTNQQGNEQGNQQPRSSILTLFGFTPNALVMPCPHGHGHFHIMDIQADDTLVFATMNGSPEIMSLLALQFLMQNVNLNLDDMLAAETDAKEAEEKEEQELSSSESVNEEKEEAEFSSSESENEEKEEENEESSRFTM']	in			168	168	0	0		[]	[]	[]	1-168	168	MDLIFSLGVMIMPLTPPASPKTERRSEEDNQQTNQQGNEQGNQQPRSSILTLFGFTPNALVMPCPHGHGHFHIMDIQADDTLVFATMNGSPEIMSLLALQFLMQNVNLNLDDMLAAETDAKEAEEKEEQELSSSESVNEEKEEAEFSSSESENEEKEEENEESSRFTM	1-168	168	MDLIFSLGVMIMPLTPPASPKTERRSEEDNQQTNQQGNEQGNQQPRSSILTLFGFTPNALVMPCPHGHGHFHIMDIQADDTLVFATMNGSPEIMSLLALQFLMQNVNLNLDDMLAAETDAKEAEEKEEQELSSSESVNEEKEEAEFSSSESENEEKEEENEESSRFTM	[]	[]	[]	3	-0.029, 1.307, 0.692	['3-14', '46-57', '93-104']	[12, 12, 12]	['LIFSLGVMIMPL', 'RSSILTLFGFTP', 'IMSLLALQFLMQ']	1-2	2	MD	105-168	64	NVNLNLDDMLAAETDAKEAEEKEEQELSSSESVNEEKEEAEFSSSESENEEKEEENEESSRFTM	['15-45', '58-92']	[31, 35]	['TPPASPKTERRSEEDNQQTNQQGNEQGNQQP', 'NALVMPCPHGHGHFHIMDIQADDTLVFATMNGSPE']
gi|52841379|ref|YP_095178.1| | GLOB	YP_095178.1	Q5ZWE0	Lem7	hypothetical protein lpg1145	Uncharacterized protein	MADSRSSIQSILEVDKRFDEKYYNYLVDDNYLIPAEAAVIANGLAIFKEEFESGNLFKQRKDNHDSFTHEQILQYYLELALTCGRLEIIKYLIDELHVSLSEEKLLHFLFLHSPYEGNKYFENIVEIYNYLEKKKEIGSNKQLLEEIFLKEAKKGHFNPVKAIIELKIIPNINITDPDGHTAFFYCILESKKKRFSFNPEELGAVDVILSVRDKEILELIELVDATILAMEDKNEEKLVKLRRVFTDSIDKIPEALIEDCLSRAIESNDVKMIQLLLPVCNPDLKFLMLGKVNSVEAGMLLIEHFISTGFVIPEARSLEGYAHRLGLNEYTAGAEQANRFLLHAVAGFVNRTDNSKDFKTVLRALQKTVLLNGIANVEVARKILYQTYLEGEPLLLTVG…	769		0	0	['I']	[[1, 769]]	[769]	['MADSRSSIQSILEVDKRFDEKYYNYLVDDNYLIPAEAAVIANGLAIFKEEFESGNLFKQRKDNHDSFTHEQILQYYLELALTCGRLEIIKYLIDELHVSLSEEKLLHFLFLHSPYEGNKYFENIVEIYNYLEKKKEIGSNKQLLEEIFLKEAKKGHFNPVKAIIELKIIPNINITDPDGHTAFFYCILESKKKRFSFNPEELGAVDVILSVRDKEILELIELVDATILAMEDKNEEKLVKLRRVFTDSIDKIPEALIEDCLSRAIESNDVKMIQLLLPVCNPDLKFLMLGKVNSVEAGMLLIEHFISTGFVIPEARSLEGYAHRLGLNEYTAGAEQANRFLLHAVAGFVNRTDNSKDFKTVLRALQKTVLLNGIANVEVARKILYQTYLEGEPLLLT…	in			769	769	0	0		[]	[]	[]	1-769	769	MADSRSSIQSILEVDKRFDEKYYNYLVDDNYLIPAEAAVIANGLAIFKEEFESGNLFKQRKDNHDSFTHEQILQYYLELALTCGRLEIIKYLIDELHVSLSEEKLLHFLFLHSPYEGNKYFENIVEIYNYLEKKKEIGSNKQLLEEIFLKEAKKGHFNPVKAIIELKIIPNINITDPDGHTAFFYCILESKKKRFSFNPEELGAVDVILSVRDKEILELIELVDATILAMEDKNEEKLVKLRRVFTDSIDKIPEALIEDCLSRAIESNDVKMIQLLLPVCNPDLKFLMLGKVNSVEAGMLLIEHFISTGFVIPEARSLEGYAHRLGLNEYTAGAEQANRFLLHAVAGFVNRTDNSKDFKTVLRALQKTVLLNGIANVEVARKILYQTYLEGEPLLLTVG…	1-769	769	MADSRSSIQSILEVDKRFDEKYYNYLVDDNYLIPAEAAVIANGLAIFKEEFESGNLFKQRKDNHDSFTHEQILQYYLELALTCGRLEIIKYLIDELHVSLSEEKLLHFLFLHSPYEGNKYFENIVEIYNYLEKKKEIGSNKQLLEEIFLKEAKKGHFNPVKAIIELKIIPNINITDPDGHTAFFYCILESKKKRFSFNPEELGAVDVILSVRDKEILELIELVDATILAMEDKNEEKLVKLRRVFTDSIDKIPEALIEDCLSRAIESNDVKMIQLLLPVCNPDLKFLMLGKVNSVEAGMLLIEHFISTGFVIPEARSLEGYAHRLGLNEYTAGAEQANRFLLHAVAGFVNRTDNSKDFKTVLRALQKTVLLNGIANVEVARKILYQTYLEGEPLLLTVG…	[]	[]	[]	3	0.743, -0.492, 0.831	['75-86', '520-531', '619-630']	[12, 12, 12]	['YYLELALTCGRL', 'IRGLLCVFAMTR', 'LAYLIPCHIVAR']	1-74	74	MADSRSSIQSILEVDKRFDEKYYNYLVDDNYLIPAEAAVIANGLAIFKEEFESGNLFKQRKDNHDSFTHEQILQ	631-769	139	KADKSSTLQNLSLFKHQEEPSSQNDCFLHRPIGVIPDSVDNLLNKYHEMNTLLKFLESQGYTEEDIPKIVLENNSVRIHTKSDRDFKYKVKDLFPKDIQIVNVQGRYEFILKDLTEVSYVLNKLKGQTPANNSDPDFGL	['87-519', '532-618']	[433, 87]	['EIIKYLIDELHVSLSEEKLLHFLFLHSPYEGNKYFENIVEIYNYLEKKKEIGSNKQLLEEIFLKEAKKGHFNPVKAIIELKIIPNINITDPDGHTAFFYCILESKKKRFSFNPEELGAVDVILSVRDKEILELIELVDATILAMEDKNEEKLVKLRRVFTDSIDKIPEALIEDCLSRAIESNDVKMIQLLLPVCNPDLKFLMLGKVNSVEAGMLLIEHFISTGFVIPEARSLEGYAHRLGLNEYTAGAEQANRFLLHAVAGFVNRTDNSKDFKTVLRALQKTVLLNGIANVEVARKILYQTYLEGEPLLLTVGWTQHGVGLSILWDKESNKTYLVFSNRGQGGIASCLNDKGLIKKEEPKAGSVIYEIDGKLDEDFFSHFEIGENNLGLFRYGKKAF…
gi|52841381|ref|YP_095180.1| | GLOB	YP_095180.1	Q5ZWD8	lpg1147	hypothetical protein lpg1147	N-acetyltransferase domain-containing protein	MLFFSSAMSKHKLTFTKLSDCMKYLDLAATWAEEEWGYIRNKGLEFRKKILSDLKEHTYIGTFNGQPIAMFVLFDKEMSPEFNHGRFKPPVVNELMYVYIDKPYRGLGFGKQIIDEAKQLASDSKSEYIMLDTLKPGLNRFYEKSGAKVIAENQLFSHPTDVLTIKI	167		0	0	['I']	[[1, 167]]	[167]	['MLFFSSAMSKHKLTFTKLSDCMKYLDLAATWAEEEWGYIRNKGLEFRKKILSDLKEHTYIGTFNGQPIAMFVLFDKEMSPEFNHGRFKPPVVNELMYVYIDKPYRGLGFGKQIIDEAKQLASDSKSEYIMLDTLKPGLNRFYEKSGAKVIAENQLFSHPTDVLTIKI']	in			167	167	0	0														1	1.487	['65-76']	[12]	['GQPIAMFVLFDK']	1-64	64	MLFFSSAMSKHKLTFTKLSDCMKYLDLAATWAEEEWGYIRNKGLEFRKKILSDLKEHTYIGTFN	77-167	91	EMSPEFNHGRFKPPVVNELMYVYIDKPYRGLGFGKQIIDEAKQLASDSKSEYIMLDTLKPGLNRFYEKSGAKVIAENQLFSHPTDVLTIKI	[]	[]	[]
gi|52841382|ref|YP_095181.1| | GLOB	YP_095181.1	Q5ZWD7	lpg1148	hypothetical protein lpg1148	Legionella ubiquitin-specific protease A domain-containing protein	MYMDLGSDNMALSKEIQNKSLRSLIQKYARQLNETDKKLIELINNLAAADDIPLYAQNQNVINLLIKTIKDSQSEHNPDLEGTSYFIYGLITAEMEAQSEINRQRHLMQGRFDETALHLRTERDQMQDHDMTLLMPKSQGRIVVMAVLNRYDSHSANAIIETLASDVFNPEVHYIMIPVGPGHWRGVYLSKPQGGTSDTAYDLELFDPYGPEGAAVLDDYVLDLLNQCGVPKELVNIRHTGPKHPQGDAYSCGDFTCAYSHKKMKEFGAPEGSYNPILIDTLDNLGNEDNVLRMTTREETRALVDKDRGRQHIHPAVQSMRAADKKEAISSTDKLKTGAKGISFEIENANKSKKATIRQTVKESQLSPAMRTGLIIGGGTFTSGGVGAIIGGLMGFFLL…	503	TRANSMEM 374..399; /note="Helical"; /evidence="ECO:0000256|SAM:Phobius"; TRANSMEM 405..431; /note="Helical"; /evidence="ECO:0000256|SAM:Phobius"	1	0	['I']	[[1, 503]]	[503]	['MYMDLGSDNMALSKEIQNKSLRSLIQKYARQLNETDKKLIELINNLAAADDIPLYAQNQNVINLLIKTIKDSQSEHNPDLEGTSYFIYGLITAEMEAQSEINRQRHLMQGRFDETALHLRTERDQMQDHDMTLLMPKSQGRIVVMAVLNRYDSHSANAIIETLASDVFNPEVHYIMIPVGPGHWRGVYLSKPQGGTSDTAYDLELFDPYGPEGAAVLDDYVLDLLNQCGVPKELVNIRHTGPKHPQGDAYSCGDFTCAYSHKKMKEFGAPEGSYNPILIDTLDNLGNEDNVLRMTTREETRALVDKDRGRQHIHPAVQSMRAADKKEAISSTDKLKTGAKGISFEIENANKSKKATIRQTVKESQLSPAMRTGLIIGGGTFTSGGVGAIIGGLMGFF…	in			503	503	0	1	-2.118	['393-427']	[35]	['LMGFFLLPGLGVLMGAIAGAFIGVGAGLLISGIIA']	1-392	392	MYMDLGSDNMALSKEIQNKSLRSLIQKYARQLNETDKKLIELINNLAAADDIPLYAQNQNVINLLIKTIKDSQSEHNPDLEGTSYFIYGLITAEMEAQSEINRQRHLMQGRFDETALHLRTERDQMQDHDMTLLMPKSQGRIVVMAVLNRYDSHSANAIIETLASDVFNPEVHYIMIPVGPGHWRGVYLSKPQGGTSDTAYDLELFDPYGPEGAAVLDDYVLDLLNQCGVPKELVNIRHTGPKHPQGDAYSCGDFTCAYSHKKMKEFGAPEGSYNPILIDTLDNLGNEDNVLRMTTREETRALVDKDRGRQHIHPAVQSMRAADKKEAISSTDKLKTGAKGISFEIENANKSKKATIRQTVKESQLSPAMRTGLIIGGGTFTSGGVGAIIGG	428-503	76	NAFWNSTPLNIVKAHESNTEIQRVDLKSDSAGKPDKECSEKDEKPIHSPTLFFTLATQERNTNDMADELSSSGPKT	[]	[]	[]	6	1.198, 0.74, 0.696, -0.36, 0.579, 0.39	['84-95', '140-151', '370-381', '388-399', '402-414', '420-431']	[12, 12, 12, 12, 13, 12]	['SYFIYGLITAEM', 'GRIVVMAVLNRY', 'MRTGLIIGGGTF', 'AIIGGLMGFFLL', 'LGVLMGAIAGAFI', 'LLISGIIANAFW']	1-83	83	MYMDLGSDNMALSKEIQNKSLRSLIQKYARQLNETDKKLIELINNLAAADDIPLYAQNQNVINLLIKTIKDSQSEHNPDLEGT	432-503	72	NSTPLNIVKAHESNTEIQRVDLKSDSAGKPDKECSEKDEKPIHSPTLFFTLATQERNTNDMADELSSSGPKT	['96-139', '152-369', '382-387', '400-401', '415-419']	[44, 218, 6, 2, 5]	['EAQSEINRQRHLMQGRFDETALHLRTERDQMQDHDMTLLMPKSQ', 'DSHSANAIIETLASDVFNPEVHYIMIPVGPGHWRGVYLSKPQGGTSDTAYDLELFDPYGPEGAAVLDDYVLDLLNQCGVPKELVNIRHTGPKHPQGDAYSCGDFTCAYSHKKMKEFGAPEGSYNPILIDTLDNLGNEDNVLRMTTREETRALVDKDRGRQHIHPAVQSMRAADKKEAISSTDKLKTGAKGISFEIENANKSKKATIRQTVKESQLSPA', 'TSGGVG', 'PG', 'GVGAG']
gi|52841386|ref|YP_095185.1| | SP	YP_095185.1	Q5ZWD3	RavP	hypothetical protein lpg1152	Uncharacterized protein	MALIYQGYAQQKKYWPASNTLEKIEKKIKLSTHKPILILEKVMYTKRDNHLLINKEEEQEENQKTVFVPQTNSLALPETQSYFCTAEQCSLNNPYAPAQGYTRPDSLHFKTTPINSEIYEQVFKVSEETVKTETQFANRAPGHLEKEENRSGDWSGFIPDELYQMMMEAAKQGIFVSFLLTLTDEIINDYLKNHHYSQQQINWISQGIRALTLIAIGTSPGIALGLPISTLLLIEQLGFDKTNVNYLTTSSVVAWGLLSSPFNLLNTSLVMASSIGASVLTSKITQSSYQLVRNRFFSSKPEKEELEQENILQKTIQQ	318		1	0	['S', 'O']	[[1, 10], [11, 318]]	[10, 308]	['MALIYQGYAQ', 'QKKYWPASNTLEKIEKKIKLSTHKPILILEKVMYTKRDNHLLINKEEEQEENQKTVFVPQTNSLALPETQSYFCTAEQCSLNNPYAPAQGYTRPDSLHFKTTPINSEIYEQVFKVSEETVKTETQFANRAPGHLEKEENRSGDWSGFIPDELYQMMMEAAKQGIFVSFLLTLTDEIINDYLKNHHYSQQQINWISQGIRALTLIAIGTSPGIALGLPISTLLLIEQLGFDKTNVNYLTTSSVVAWGLLSSPFNLLNTSLVMASSIGASVLTSKITQSSYQLVRNRFFSSKPEKEELEQENILQKTIQQ']	out			10	308	1	1	-0.518	['208-234']	[27]	['IRALTLIAIGTSPGIALGLPISTLLLI']	1-207	207	MALIYQGYAQQKKYWPASNTLEKIEKKIKLSTHKPILILEKVMYTKRDNHLLINKEEEQEENQKTVFVPQTNSLALPETQSYFCTAEQCSLNNPYAPAQGYTRPDSLHFKTTPINSEIYEQVFKVSEETVKTETQFANRAPGHLEKEENRSGDWSGFIPDELYQMMMEAAKQGIFVSFLLTLTDEIINDYLKNHHYSQQQINWISQG	235-318	84	EQLGFDKTNVNYLTTSSVVAWGLLSSPFNLLNTSLVMASSIGASVLTSKITQSSYQLVRNRFFSSKPEKEELEQENILQKTIQQ	[]	[]	[]	4	0.11, 0.049, 0.232, 0.493	['172-183', '208-219', '222-234', '247-258']	[12, 12, 13, 12]	['QGIFVSFLLTLT', 'IRALTLIAIGTS', 'IALGLPISTLLLI', 'LTTSSVVAWGLL']	1-171	171	MALIYQGYAQQKKYWPASNTLEKIEKKIKLSTHKPILILEKVMYTKRDNHLLINKEEEQEENQKTVFVPQTNSLALPETQSYFCTAEQCSLNNPYAPAQGYTRPDSLHFKTTPINSEIYEQVFKVSEETVKTETQFANRAPGHLEKEENRSGDWSGFIPDELYQMMMEAAK	259-318	60	SSPFNLLNTSLVMASSIGASVLTSKITQSSYQLVRNRFFSSKPEKEELEQENILQKTIQQ	['184-207', '220-221', '235-246']	[24, 2, 12]	['DEIINDYLKNHHYSQQQINWISQG', 'PG', 'EQLGFDKTNVNY']
gi|52841388|ref|YP_095187.1| | GLOB	YP_095187.1	Q5ZWD1	RavQ	hypothetical protein lpg1154	Uncharacterized protein	MMRMFSVRRNLSAVMRKDLSLTSRPLLQAPLLKSTVNPQNTLKTKELKERKFTETLPDSRFFSKLKLAEQDQFSHRKRKRFNYQKNFSAALSLPYSRKELDVHRDEEDALLSMVKQYVIEHANRRVDLFFYTLIAYYNTEIVPTNGYTDLQHGRGRNTNRGITITEACHSSLTPSLLDSTIYQNKGRLKHKSLLSGTHFMDSLNATVELPPFVNDFDDILEKACRKKCLEILHEVSLGRINPMEGLTLFLKIMQDILIKFKEEAASENQSALLQNSLIRKKFISPNLVDLVINGTLSTTFSDSTQSASDDYIQLLLRMTSEEKALCEKDEKGKIKLYLAKIMDIQNEILTSKNGEFVPGL	360		0	0	['I']	[[1, 360]]	[360]	['MMRMFSVRRNLSAVMRKDLSLTSRPLLQAPLLKSTVNPQNTLKTKELKERKFTETLPDSRFFSKLKLAEQDQFSHRKRKRFNYQKNFSAALSLPYSRKELDVHRDEEDALLSMVKQYVIEHANRRVDLFFYTLIAYYNTEIVPTNGYTDLQHGRGRNTNRGITITEACHSSLTPSLLDSTIYQNKGRLKHKSLLSGTHFMDSLNATVELPPFVNDFDDILEKACRKKCLEILHEVSLGRINPMEGLTLFLKIMQDILIKFKEEAASENQSALLQNSLIRKKFISPNLVDLVINGTLSTTFSDSTQSASDDYIQLLLRMTSEEKALCEKDEKGKIKLYLAKIMDIQNEILTSKNGEFVPGL']	in			360	360	0	0														1	0.319	['126-137']	[12]	['VDLFFYTLIAYY']	1-125	125	MMRMFSVRRNLSAVMRKDLSLTSRPLLQAPLLKSTVNPQNTLKTKELKERKFTETLPDSRFFSKLKLAEQDQFSHRKRKRFNYQKNFSAALSLPYSRKELDVHRDEEDALLSMVKQYVIEHANRR	138-360	223	NTEIVPTNGYTDLQHGRGRNTNRGITITEACHSSLTPSLLDSTIYQNKGRLKHKSLLSGTHFMDSLNATVELPPFVNDFDDILEKACRKKCLEILHEVSLGRINPMEGLTLFLKIMQDILIKFKEEAASENQSALLQNSLIRKKFISPNLVDLVINGTLSTTFSDSTQSASDDYIQLLLRMTSEEKALCEKDEKGKIKLYLAKIMDIQNEILTSKNGEFVPGL	[]	[]	[]
gi|52841392|ref|YP_095191.1| | GLOB	YP_095191.1	Q5ZWC7	lpg1158	hypothetical protein lpg1158	Type IV secretion protein Dot	MIIYLSIWLIIGMKELIAFIHDLYKDRTEKSVKFESKGRVIVSPLMSKDDAQELFKSLKEILPEEARLKVRKSKQEPDQFRVVLFNPEKFFSFYAEHAAELLNRFKPLPTSSSGEEYCKWKYNPLSHLIEYTVPFSILDSDTKAKVTDTHEEAIQSKVNQYNEKLRSIYPNLKIIGTNSVEDSSPDKFFLGSFNYNDYKIIKNLNNPASLRQLAIGFFKEHPGHYTEEVAKKIPGDMKDEFTDIEPSSTKPSSTGS	256		1	0	['I']	[[1, 256]]	[256]	['MIIYLSIWLIIGMKELIAFIHDLYKDRTEKSVKFESKGRVIVSPLMSKDDAQELFKSLKEILPEEARLKVRKSKQEPDQFRVVLFNPEKFFSFYAEHAAELLNRFKPLPTSSSGEEYCKWKYNPLSHLIEYTVPFSILDSDTKAKVTDTHEEAIQSKVNQYNEKLRSIYPNLKIIGTNSVEDSSPDKFFLGSFNYNDYKIIKNLNNPASLRQLAIGFFKEHPGHYTEEVAKKIPGDMKDEFTDIEPSSTKPSSTGS']	in			256	256	0	1	0.465	['1-20']	[20]	['MIIYLSIWLIIGMKELIAFI']	1-0	0		21-256	236	HDLYKDRTEKSVKFESKGRVIVSPLMSKDDAQELFKSLKEILPEEARLKVRKSKQEPDQFRVVLFNPEKFFSFYAEHAAELLNRFKPLPTSSSGEEYCKWKYNPLSHLIEYTVPFSILDSDTKAKVTDTHEEAIQSKVNQYNEKLRSIYPNLKIIGTNSVEDSSPDKFFLGSFNYNDYKIIKNLNNPASLRQLAIGFFKEHPGHYTEEVAKKIPGDMKDEFTDIEPSSTKPSSTGS	[]	[]	[]	1	-0.763	['2-13']	[12]	['IIYLSIWLIIGM']	1-1	1	M	14-256	243	KELIAFIHDLYKDRTEKSVKFESKGRVIVSPLMSKDDAQELFKSLKEILPEEARLKVRKSKQEPDQFRVVLFNPEKFFSFYAEHAAELLNRFKPLPTSSSGEEYCKWKYNPLSHLIEYTVPFSILDSDTKAKVTDTHEEAIQSKVNQYNEKLRSIYPNLKIIGTNSVEDSSPDKFFLGSFNYNDYKIIKNLNNPASLRQLAIGFFKEHPGHYTEEVAKKIPGDMKDEFTDIEPSSTKPSSTGS	[]	[]	[]
gi|52841400|ref|YP_095199.1| | SP+TM	YP_095199.1	Q5ZWB9	RavR	hypothetical protein lpg1166	Type IV secretion protein Dot	MLSQGVRSMGKEKRELEASYIPLPKKGRFWIHSESCYTEEELNFREWILKIRSNSGVHPDYLNNPSSWFANDDQALVNLYEHAWFYSNAYKPRHVLSLDDFHVQPIDNQRLQWPQLYDLMQKVGDYLLLRNKELPPEHLNQPMNFVLLDVNNILKGLSQNNNIQQVKEQLESVTRYLRTIEKNISPLIGSDRLFLANFRKTVDTKIHPHLDHMLETQLLRDKLGELSKDIRKLSSERNRILHYALNANSVNPHSYEFELDKISDSASYPTQAAKHCAQKSNELVVDPLPILHLTKEQLSDCPHFKLITMKDEILDHYAKAVSDLNELERFQKVIQEIMDLLGQAGEVYTVHQFKHQMQSLLTQIDSFIDASSEHIDEIIDANTQAYHKAIQEEQNLPFW…	670	TRANSMEM 554..574; /note="Helical"; /evidence="ECO:0000256|SAM:Phobius"	1	1	['S', 'O', 'M', 'I']	[[1, 10], [11, 566], [567, 576], [577, 670]]	[10, 556, 10, 94]	['MLSQGVRSMG', 'KEKRELEASYIPLPKKGRFWIHSESCYTEEELNFREWILKIRSNSGVHPDYLNNPSSWFANDDQALVNLYEHAWFYSNAYKPRHVLSLDDFHVQPIDNQRLQWPQLYDLMQKVGDYLLLRNKELPPEHLNQPMNFVLLDVNNILKGLSQNNNIQQVKEQLESVTRYLRTIEKNISPLIGSDRLFLANFRKTVDTKIHPHLDHMLETQLLRDKLGELSKDIRKLSSERNRILHYALNANSVNPHSYEFELDKISDSASYPTQAAKHCAQKSNELVVDPLPILHLTKEQLSDCPHFKLITMKDEILDHYAKAVSDLNELERFQKVIQEIMDLLGQAGEVYTVHQFKHQMQSLLTQIDSFIDASSEHIDEIIDANTQAYHKAIQEE…	N-out/C-in	[10]		10	94	1	1	-2.51	['554-577']	[24]	['LGYLGLIALIPISVIALYLVIHWM']	1-553	553	MLSQGVRSMGKEKRELEASYIPLPKKGRFWIHSESCYTEEELNFREWILKIRSNSGVHPDYLNNPSSWFANDDQALVNLYEHAWFYSNAYKPRHVLSLDDFHVQPIDNQRLQWPQLYDLMQKVGDYLLLRNKELPPEHLNQPMNFVLLDVNNILKGLSQNNNIQQVKEQLESVTRYLRTIEKNISPLIGSDRLFLANFRKTVDTKIHPHLDHMLETQLLRDKLGELSKDIRKLSSERNRILHYALNANSVNPHSYEFELDKISDSASYPTQAAKHCAQKSNELVVDPLPILHLTKEQLSDCPHFKLITMKDEILDHYAKAVSDLNELERFQKVIQEIMDLLGQAGEVYTVHQFKHQMQSLLTQIDSFIDASSEHIDEIIDANTQAYHKAIQEEQNLPFW…	578-670	93	NKKDAQIRVSGTEEEFNKIKEKFEDLLAELKGFEHSEEIDLSDDYYFIVQDYEELIKKTKSNHYDVEALQDTYQELEDLYEEYCNPKKELLNF	[]	[]	[]	1	-1.408	['556-572']	[17]	['YLGLIALIPISVIALYL']	1-555	555	MLSQGVRSMGKEKRELEASYIPLPKKGRFWIHSESCYTEEELNFREWILKIRSNSGVHPDYLNNPSSWFANDDQALVNLYEHAWFYSNAYKPRHVLSLDDFHVQPIDNQRLQWPQLYDLMQKVGDYLLLRNKELPPEHLNQPMNFVLLDVNNILKGLSQNNNIQQVKEQLESVTRYLRTIEKNISPLIGSDRLFLANFRKTVDTKIHPHLDHMLETQLLRDKLGELSKDIRKLSSERNRILHYALNANSVNPHSYEFELDKISDSASYPTQAAKHCAQKSNELVVDPLPILHLTKEQLSDCPHFKLITMKDEILDHYAKAVSDLNELERFQKVIQEIMDLLGQAGEVYTVHQFKHQMQSLLTQIDSFIDASSEHIDEIIDANTQAYHKAIQEEQNLPFW…	573-670	98	VIHWMNKKDAQIRVSGTEEEFNKIKEKFEDLLAELKGFEHSEEIDLSDDYYFIVQDYEELIKKTKSNHYDVEALQDTYQELEDLYEEYCNPKKELLNF	[]	[]	[]
gi|52841405|ref|YP_095204.1| | GLOB	YP_095204.1	Q5ZWB4	lpg1171	hypothetical protein lpg1171	Beta-glucosidase	MRFQDSDFEERYNTMWNKIAVSADVQIRQLFGAKGFFSEQQPNYYQLLANYAQAAKNIVDNLNRQSPMFDDKEYVEGYMIATLQSVYKDFSQYKPRIAGRYGEHSSCVELINKTLDWVQSFDLKLENLSESDDEMKITF	139		0	0	['I']	[[1, 139]]	[139]	['MRFQDSDFEERYNTMWNKIAVSADVQIRQLFGAKGFFSEQQPNYYQLLANYAQAAKNIVDNLNRQSPMFDDKEYVEGYMIATLQSVYKDFSQYKPRIAGRYGEHSSCVELINKTLDWVQSFDLKLENLSESDDEMKITF']	in			139	139	0	0														0		[]	[]	[]	1-139	139	MRFQDSDFEERYNTMWNKIAVSADVQIRQLFGAKGFFSEQQPNYYQLLANYAQAAKNIVDNLNRQSPMFDDKEYVEGYMIATLQSVYKDFSQYKPRIAGRYGEHSSCVELINKTLDWVQSFDLKLENLSESDDEMKITF	1-139	139	MRFQDSDFEERYNTMWNKIAVSADVQIRQLFGAKGFFSEQQPNYYQLLANYAQAAKNIVDNLNRQSPMFDDKEYVEGYMIATLQSVYKDFSQYKPRIAGRYGEHSSCVELINKTLDWVQSFDLKLENLSESDDEMKITF	[]	[]	[]
gi|52841417|ref|YP_095216.1| | TM	YP_095216.1	Q5ZWA2	RavS	hypothetical protein lpg1183	Uncharacterized protein	MCIEKILEPVIMSGIKKFNLTYQQVPKIFSLPESVFLSKDVELIPEEVLKQTKTQKNIVAKTIEQIDKDLERTCYVDFDGLTVAQLKSDWLTVNPQGDLALSEGVYPSFSQGDNTGAVIGEILQTKHFSLPLSEEDPKAFMEVTRNTTRICFSYKNSAGQPSGFSLVAAPNGDSEGNHKGWIISVIQNTVGNYKGRKVSVLASPNYVRSEAQSTVDMDTPDAIERELKRVINNDKVASLIKGIFKEDGTLNADYIRQLASRIKGNRNIDDRDRKSAQFNILIELAEQLDDEKLRHYINSIKADMAADIEFFKDGIYEQHLSELSNKISLSLSKMPSVNKKTTEIGRILNNISERYAQIKMIEDAQRKNPELSHIFKAMAQKIKSDFHDIKFDGTHHDNR…	630	TRANSMEM 463..482; /note="Helical"; /evidence="ECO:0000256|SAM:Phobius"; TRANSMEM 488..512; /note="Helical"; /evidence="ECO:0000256|SAM:Phobius"	1	2	['I', 'M', 'O', 'M', 'I']	[[1, 462], [463, 472], [473, 496], [497, 506], [507, 630]]	[462, 10, 24, 10, 124]	['MCIEKILEPVIMSGIKKFNLTYQQVPKIFSLPESVFLSKDVELIPEEVLKQTKTQKNIVAKTIEQIDKDLERTCYVDFDGLTVAQLKSDWLTVNPQGDLALSEGVYPSFSQGDNTGAVIGEILQTKHFSLPLSEEDPKAFMEVTRNTTRICFSYKNSAGQPSGFSLVAAPNGDSEGNHKGWIISVIQNTVGNYKGRKVSVLASPNYVRSEAQSTVDMDTPDAIERELKRVINNDKVASLIKGIFKEDGTLNADYIRQLASRIKGNRNIDDRDRKSAQFNILIELAEQLDDEKLRHYINSIKADMAADIEFFKDGIYEQHLSELSNKISLSLSKMPSVNKKTTEIGRILNNISERYAQIKMIEDAQRKNPELSHIFKAMAQKIKSDFHDIKFDGTHHD…	N-in/C-in	[10, 10]	[24]	462	124	0	1	-2.445	['471-505']	[35]	['LIVGVSAALFLTGVLAPIGVALIAVGAALITTGLV']	1-470	470	MCIEKILEPVIMSGIKKFNLTYQQVPKIFSLPESVFLSKDVELIPEEVLKQTKTQKNIVAKTIEQIDKDLERTCYVDFDGLTVAQLKSDWLTVNPQGDLALSEGVYPSFSQGDNTGAVIGEILQTKHFSLPLSEEDPKAFMEVTRNTTRICFSYKNSAGQPSGFSLVAAPNGDSEGNHKGWIISVIQNTVGNYKGRKVSVLASPNYVRSEAQSTVDMDTPDAIERELKRVINNDKVASLIKGIFKEDGTLNADYIRQLASRIKGNRNIDDRDRKSAQFNILIELAEQLDDEKLRHYINSIKADMAADIEFFKDGIYEQHLSELSNKISLSLSKMPSVNKKTTEIGRILNNISERYAQIKMIEDAQRKNPELSHIFKAMAQKIKSDFHDIKFDGTHHDNR…	506-630	125	GSIDIYVNEKEYANETSHYSHEVKCLRSAHREHLVRLEKNLHEQINLSDFLTPDKPEFLSGIKVNKKKPLTPERVAHALWLQDKSARDTSVAKNRFSIWAAKQENLDFGIEEVESVIKQRYVMKS	[]	[]	[]	2	-0.5, -0.452	['467-481', '490-501']	[15, 12]	['IFMGLIVGVSAALFL', 'VALIAVGAALIT']	1-466	466	MCIEKILEPVIMSGIKKFNLTYQQVPKIFSLPESVFLSKDVELIPEEVLKQTKTQKNIVAKTIEQIDKDLERTCYVDFDGLTVAQLKSDWLTVNPQGDLALSEGVYPSFSQGDNTGAVIGEILQTKHFSLPLSEEDPKAFMEVTRNTTRICFSYKNSAGQPSGFSLVAAPNGDSEGNHKGWIISVIQNTVGNYKGRKVSVLASPNYVRSEAQSTVDMDTPDAIERELKRVINNDKVASLIKGIFKEDGTLNADYIRQLASRIKGNRNIDDRDRKSAQFNILIELAEQLDDEKLRHYINSIKADMAADIEFFKDGIYEQHLSELSNKISLSLSKMPSVNKKTTEIGRILNNISERYAQIKMIEDAQRKNPELSHIFKAMAQKIKSDFHDIKFDGTHHDNR…	502-630	129	TGLVGSIDIYVNEKEYANETSHYSHEVKCLRSAHREHLVRLEKNLHEQINLSDFLTPDKPEFLSGIKVNKKKPLTPERVAHALWLQDKSARDTSVAKNRFSIWAAKQENLDFGIEEVESVIKQRYVMKS	['482-489']	[8]	['TGVLAPIG']
gi|52841459|ref|YP_095258.1| | GLOB	YP_095258.1	Q5ZW60	VpdB	hypothetical protein lpg1227	PNPLA domain-containing protein	MKTVNSQNGTSAEPSVNLGKLSTAKNLVFRGGGSKGIAYVGALQSLSEQGVLENIENVAGSSAGAMTAAIVACGGSADLMEYFCSANSLEDFVDNPLTRKLAKLFMDKKGFLAGILIELFKSNKMLPSDSSAAYTSLSHEQTDKQLDAKSSLAEAKLVTKPSKLTFPVASKGTKLVEAMEHVMRMAIFTHFPESLDNELKNVREKLNAIEDKGSAEYINLAKRQQIVEDTQKIINGLHDPNFDLTFGHLHTLHQYDPQRFKELHITGTDENGELRIFSHEKDADMPVSIAVRISASLPGVFDPVIYEGRKYIDGGAANNLPVNIFFNKEEAYTPGVVTTIGVSCENQLDITEKEFKNPSFMERIKEYLGDFVKKILCKLDVEGAVKEQKREMLKYIDNG…	598		0	0	['I']	[[1, 598]]	[598]	['MKTVNSQNGTSAEPSVNLGKLSTAKNLVFRGGGSKGIAYVGALQSLSEQGVLENIENVAGSSAGAMTAAIVACGGSADLMEYFCSANSLEDFVDNPLTRKLAKLFMDKKGFLAGILIELFKSNKMLPSDSSAAYTSLSHEQTDKQLDAKSSLAEAKLVTKPSKLTFPVASKGTKLVEAMEHVMRMAIFTHFPESLDNELKNVREKLNAIEDKGSAEYINLAKRQQIVEDTQKIINGLHDPNFDLTFGHLHTLHQYDPQRFKELHITGTDENGELRIFSHEKDADMPVSIAVRISASLPGVFDPVIYEGRKYIDGGAANNLPVNIFFNKEEAYTPGVVTTIGVSCENQLDITEKEFKNPSFMERIKEYLGDFVKKILCKLDVEGAVKEQKREMLKYID…	in			598	598	0	0		[]	[]	[]	1-598	598	MKTVNSQNGTSAEPSVNLGKLSTAKNLVFRGGGSKGIAYVGALQSLSEQGVLENIENVAGSSAGAMTAAIVACGGSADLMEYFCSANSLEDFVDNPLTRKLAKLFMDKKGFLAGILIELFKSNKMLPSDSSAAYTSLSHEQTDKQLDAKSSLAEAKLVTKPSKLTFPVASKGTKLVEAMEHVMRMAIFTHFPESLDNELKNVREKLNAIEDKGSAEYINLAKRQQIVEDTQKIINGLHDPNFDLTFGHLHTLHQYDPQRFKELHITGTDENGELRIFSHEKDADMPVSIAVRISASLPGVFDPVIYEGRKYIDGGAANNLPVNIFFNKEEAYTPGVVTTIGVSCENQLDITEKEFKNPSFMERIKEYLGDFVKKILCKLDVEGAVKEQKREMLKYIDNG…	1-598	598	MKTVNSQNGTSAEPSVNLGKLSTAKNLVFRGGGSKGIAYVGALQSLSEQGVLENIENVAGSSAGAMTAAIVACGGSADLMEYFCSANSLEDFVDNPLTRKLAKLFMDKKGFLAGILIELFKSNKMLPSDSSAAYTSLSHEQTDKQLDAKSSLAEAKLVTKPSKLTFPVASKGTKLVEAMEHVMRMAIFTHFPESLDNELKNVREKLNAIEDKGSAEYINLAKRQQIVEDTQKIINGLHDPNFDLTFGHLHTLHQYDPQRFKELHITGTDENGELRIFSHEKDADMPVSIAVRISASLPGVFDPVIYEGRKYIDGGAANNLPVNIFFNKEEAYTPGVVTTIGVSCENQLDITEKEFKNPSFMERIKEYLGDFVKKILCKLDVEGAVKEQKREMLKYIDNG…	[]	[]	[]	2	1.175, 0.436	['65-76', '109-120']	[12, 12]	['AMTAAIVACGGS', 'KGFLAGILIELF']	1-64	64	MKTVNSQNGTSAEPSVNLGKLSTAKNLVFRGGGSKGIAYVGALQSLSEQGVLENIENVAGSSAG	121-598	478	KSNKMLPSDSSAAYTSLSHEQTDKQLDAKSSLAEAKLVTKPSKLTFPVASKGTKLVEAMEHVMRMAIFTHFPESLDNELKNVREKLNAIEDKGSAEYINLAKRQQIVEDTQKIINGLHDPNFDLTFGHLHTLHQYDPQRFKELHITGTDENGELRIFSHEKDADMPVSIAVRISASLPGVFDPVIYEGRKYIDGGAANNLPVNIFFNKEEAYTPGVVTTIGVSCENQLDITEKEFKNPSFMERIKEYLGDFVKKILCKLDVEGAVKEQKREMLKYIDNGNLFVMVAPPISVTTAQMHINDKEKEGVIEVGKAFCDMQLKSMIDADYKPQPFDEKAAKILTNSSQQQEQLKEKTMLFKSRLQSFKQGEGVKPWSQHVENAIDRLMSLKGEITKAQVDLGR…	['77-108']	[32]	['ADLMEYFCSANSLEDFVDNPLTRKLAKLFMDK']
gi|52841504|ref|YP_095303.1| | GLOB	YP_095303.1	Q5ZW15	lpg1273	hypothetical protein lpg1273	Type IV secretion protein Dot	MKIFKGLKKNTGFRKQSNTQKISNSSIQSSITSLSGDASQPRFDFFPINNRDVLLKSPSFNHIGSEFQPMVSKRDVNSISITLPIKHNVHRNHNSNLPVDSISVVDSSNQQDHISYLHICFTHEEGKWYLFLKCFTTPDVFNYDFAPLLKILHKPDIRTYPMSFGYPGVIDRTELIDKDRKIYARQFIIHGPNDEAKILQDVHDFNLNCLRRFEELTYGRDNSAYRNSQALGRILHKIVTAYQEVTVNEYDIALNRLKIVFQDQVFQNDPQICLSLTHIVNALIVLSQKKELNNKGIEMDEHQLHLILKELAKHEGKKFKNNLWFPVGTVETISQEVDELFDLKQTTAAASIMS	354		0	0	['I']	[[1, 354]]	[354]	['MKIFKGLKKNTGFRKQSNTQKISNSSIQSSITSLSGDASQPRFDFFPINNRDVLLKSPSFNHIGSEFQPMVSKRDVNSISITLPIKHNVHRNHNSNLPVDSISVVDSSNQQDHISYLHICFTHEEGKWYLFLKCFTTPDVFNYDFAPLLKILHKPDIRTYPMSFGYPGVIDRTELIDKDRKIYARQFIIHGPNDEAKILQDVHDFNLNCLRRFEELTYGRDNSAYRNSQALGRILHKIVTAYQEVTVNEYDIALNRLKIVFQDQVFQNDPQICLSLTHIVNALIVLSQKKELNNKGIEMDEHQLHLILKELAKHEGKKFKNNLWFPVGTVETISQEVDELFDLKQTTAAASIMS']	in			354	354	0	0														0		[]	[]	[]	1-354	354	MKIFKGLKKNTGFRKQSNTQKISNSSIQSSITSLSGDASQPRFDFFPINNRDVLLKSPSFNHIGSEFQPMVSKRDVNSISITLPIKHNVHRNHNSNLPVDSISVVDSSNQQDHISYLHICFTHEEGKWYLFLKCFTTPDVFNYDFAPLLKILHKPDIRTYPMSFGYPGVIDRTELIDKDRKIYARQFIIHGPNDEAKILQDVHDFNLNCLRRFEELTYGRDNSAYRNSQALGRILHKIVTAYQEVTVNEYDIALNRLKIVFQDQVFQNDPQICLSLTHIVNALIVLSQKKELNNKGIEMDEHQLHLILKELAKHEGKKFKNNLWFPVGTVETISQEVDELFDLKQTTAAASIMS	1-354	354	MKIFKGLKKNTGFRKQSNTQKISNSSIQSSITSLSGDASQPRFDFFPINNRDVLLKSPSFNHIGSEFQPMVSKRDVNSISITLPIKHNVHRNHNSNLPVDSISVVDSSNQQDHISYLHICFTHEEGKWYLFLKCFTTPDVFNYDFAPLLKILHKPDIRTYPMSFGYPGVIDRTELIDKDRKIYARQFIIHGPNDEAKILQDVHDFNLNCLRRFEELTYGRDNSAYRNSQALGRILHKIVTAYQEVTVNEYDIALNRLKIVFQDQVFQNDPQICLSLTHIVNALIVLSQKKELNNKGIEMDEHQLHLILKELAKHEGKKFKNNLWFPVGTVETISQEVDELFDLKQTTAAASIMS	[]	[]	[]
gi|52841521|ref|YP_095320.1| | GLOB	YP_095320.1	Q5ZVZ8	Lem8	hypothetical protein lpg1290	Peptidase C58 YopT-type domain-containing protein	MPQILNALAAVIEADLVKLNPEQKEIVDKYSDKLLNVQYKAHQPRTFELAVKTMKEQLEQLSTSLKKINSEMAPDKDKRRHEMIQKIESDLKLIESCINGDFEKNYQNLKKEFLQFLHEADSKDPFLKKIHGLLEQDNPSILYLIEQELESSYYKDKYSQQFNQLILLMKLKVSHIPNPVVTPNLLQDVSLLQLEGEIEKQRMIAIIDGQEPLARALKYLSIGCTTTAARTKELQKTIVQHGTNLQAYRHQEKCRELGGRIVLHCSQAMLPGMGLKSGMCHGLARHWANDVIKKDRFMGFRGNQEVSIQPTKATDKILQAIPSFNDFVRLNPKIYETQQSQKEHIFLEYEDTVGSEPEKQFEEFTDRIMSELDKYGKSATFVSYANSSSGHVVAIHKRT…	528		0	0	['I']	[[1, 528]]	[528]	['MPQILNALAAVIEADLVKLNPEQKEIVDKYSDKLLNVQYKAHQPRTFELAVKTMKEQLEQLSTSLKKINSEMAPDKDKRRHEMIQKIESDLKLIESCINGDFEKNYQNLKKEFLQFLHEADSKDPFLKKIHGLLEQDNPSILYLIEQELESSYYKDKYSQQFNQLILLMKLKVSHIPNPVVTPNLLQDVSLLQLEGEIEKQRMIAIIDGQEPLARALKYLSIGCTTTAARTKELQKTIVQHGTNLQAYRHQEKCRELGGRIVLHCSQAMLPGMGLKSGMCHGLARHWANDVIKKDRFMGFRGNQEVSIQPTKATDKILQAIPSFNDFVRLNPKIYETQQSQKEHIFLEYEDTVGSEPEKQFEEFTDRIMSELDKYGKSATFVSYANSSSGHVVAIHK…	in			528	528	0	0														1	1.262	['217-228']	[12]	['LKYLSIGCTTTA']	1-216	216	MPQILNALAAVIEADLVKLNPEQKEIVDKYSDKLLNVQYKAHQPRTFELAVKTMKEQLEQLSTSLKKINSEMAPDKDKRRHEMIQKIESDLKLIESCINGDFEKNYQNLKKEFLQFLHEADSKDPFLKKIHGLLEQDNPSILYLIEQELESSYYKDKYSQQFNQLILLMKLKVSHIPNPVVTPNLLQDVSLLQLEGEIEKQRMIAIIDGQEPLARA	229-528	300	ARTKELQKTIVQHGTNLQAYRHQEKCRELGGRIVLHCSQAMLPGMGLKSGMCHGLARHWANDVIKKDRFMGFRGNQEVSIQPTKATDKILQAIPSFNDFVRLNPKIYETQQSQKEHIFLEYEDTVGSEPEKQFEEFTDRIMSELDKYGKSATFVSYANSSSGHVVAIHKRTKPTPQGFIIDYFDANAGWMQFKDDKSFQEFLTYYLNDRHAKEKLKSIAFETLCYPSSYTHMLDKLCEKAPQPTPQRQRAQSLSAETERNTPQIKSQISEKTEKTEKTEKTEKTEKTENEQSRNTRGFPI	[]	[]	[]
gi|52841543|ref|YP_095342.1| | GLOB	YP_095342.1	Q5ZVX6	LegC1	coiled-coil-containing protein	Coiled-coil-containing protein	MILEFFEVVLIMKSIEYFRNELNELFKSKKNGYKFKQEEKSPEQNTESDEYVLSFDTLPEEGIDRDNNTFYYTTSVDEICYEIKTSSGCLRTGSFHSNNHNNLEERIFLNAAEKGFVENLEVLKNLATIERLIKELEKKGTEHEIKKYSSELNDEISLYNDNLRKISNIFPDIDKKILKKLEINNSILPLPCPFDTRAVQVASHVPNQEGTYRRSQSSNEYHHTNKRGNVITYKNFNELKNNDPNLGEIFLGTDNNSLYVKCKFKKSEPAKLLPISLYSETKNNIINKLNSNRKLTNNELLAIISAIQSKDTLILKNQLNKFGCNVEGVIAGNGEAYNIGGNATRVDKIIEYQSNGISYKRGNQLTLKLKDRVLEHKTNVVETLVRHLKDENFKCLKVD…	1135		0	0	['I']	[[1, 1135]]	[1135]	['MILEFFEVVLIMKSIEYFRNELNELFKSKKNGYKFKQEEKSPEQNTESDEYVLSFDTLPEEGIDRDNNTFYYTTSVDEICYEIKTSSGCLRTGSFHSNNHNNLEERIFLNAAEKGFVENLEVLKNLATIERLIKELEKKGTEHEIKKYSSELNDEISLYNDNLRKISNIFPDIDKKILKKLEINNSILPLPCPFDTRAVQVASHVPNQEGTYRRSQSSNEYHHTNKRGNVITYKNFNELKNNDPNLGEIFLGTDNNSLYVKCKFKKSEPAKLLPISLYSETKNNIINKLNSNRKLTNNELLAIISAIQSKDTLILKNQLNKFGCNVEGVIAGNGEAYNIGGNATRVDKIIEYQSNGISYKRGNQLTLKLKDRVLEHKTNVVETLVRHLKDENFKCLK…	in			1135	1135	0	0		[]	[]	[]	1-1135	1135	MILEFFEVVLIMKSIEYFRNELNELFKSKKNGYKFKQEEKSPEQNTESDEYVLSFDTLPEEGIDRDNNTFYYTTSVDEICYEIKTSSGCLRTGSFHSNNHNNLEERIFLNAAEKGFVENLEVLKNLATIERLIKELEKKGTEHEIKKYSSELNDEISLYNDNLRKISNIFPDIDKKILKKLEINNSILPLPCPFDTRAVQVASHVPNQEGTYRRSQSSNEYHHTNKRGNVITYKNFNELKNNDPNLGEIFLGTDNNSLYVKCKFKKSEPAKLLPISLYSETKNNIINKLNSNRKLTNNELLAIISAIQSKDTLILKNQLNKFGCNVEGVIAGNGEAYNIGGNATRVDKIIEYQSNGISYKRGNQLTLKLKDRVLEHKTNVVETLVRHLKDENFKCLKVD…	1-1135	1135	MILEFFEVVLIMKSIEYFRNELNELFKSKKNGYKFKQEEKSPEQNTESDEYVLSFDTLPEEGIDRDNNTFYYTTSVDEICYEIKTSSGCLRTGSFHSNNHNNLEERIFLNAAEKGFVENLEVLKNLATIERLIKELEKKGTEHEIKKYSSELNDEISLYNDNLRKISNIFPDIDKKILKKLEINNSILPLPCPFDTRAVQVASHVPNQEGTYRRSQSSNEYHHTNKRGNVITYKNFNELKNNDPNLGEIFLGTDNNSLYVKCKFKKSEPAKLLPISLYSETKNNIINKLNSNRKLTNNELLAIISAIQSKDTLILKNQLNKFGCNVEGVIAGNGEAYNIGGNATRVDKIIEYQSNGISYKRGNQLTLKLKDRVLEHKTNVVETLVRHLKDENFKCLKVD…	[]	[]	[]	3	1.268, 1.216, 1.336	['2-13', '405-416', '731-742']	[12, 12, 12]	['ILEFFEVVLIMK', 'AKYPCLIVTFKY', 'AGMSALFAPLYA']	1-1	1	M	743-1135	393	AAKVFSYNNEMPISYGSDPYAYFELLLSWNKTLDESQFVRSEVVKEKLENRAFKMLLENFANESNKTGLVKMGRSEVTICFKNIYTEIYSNQIERKKLDVDSIINSNLTAIKNALEINTENDRGAIQFNEEKLRLILKQGINIIQQSFPKYMEHVNSLENNPTVYFADNNPCVNKDHLEVRTAIEVLKDLCTKDLCPKVFVLDTTSATEAQIEDFLNVFNQQDKIPILVTAASMVKHSEFGLDLWQGGINKAYLSEKSEKNENSQNEFARFITELKNVTKGTEPGFTRFARRHVREAMNNINEAIKDSQDNSEPQDATCKDDVQNIPTNPISEESNRKEEGQIINRELDEYVPLLTKKGFFAVQIEKVPEKNVNQNNKQKSLEEGEPPCCTII	['14-404', '417-730']	[391, 314]	['SIEYFRNELNELFKSKKNGYKFKQEEKSPEQNTESDEYVLSFDTLPEEGIDRDNNTFYYTTSVDEICYEIKTSSGCLRTGSFHSNNHNNLEERIFLNAAEKGFVENLEVLKNLATIERLIKELEKKGTEHEIKKYSSELNDEISLYNDNLRKISNIFPDIDKKILKKLEINNSILPLPCPFDTRAVQVASHVPNQEGTYRRSQSSNEYHHTNKRGNVITYKNFNELKNNDPNLGEIFLGTDNNSLYVKCKFKKSEPAKLLPISLYSETKNNIINKLNSNRKLTNNELLAIISAIQSKDTLILKNQLNKFGCNVEGVIAGNGEAYNIGGNATRVDKIIEYQSNGISYKRGNQLTLKLKDRVLEHKTNVVETLVRHLKDENFKCLKVDSNQLK', 'DE…
gi|52841547|ref|YP_095346.1| | GLOB	YP_095346.1	Q5ZVX2	RavT	hypothetical protein lpg1316	Uncharacterized protein	MHECVIQIAILGYKRMYSKLLRGAATAVAGYVSYVLLNETKREHEIKSKEEIKDCEDLVKNSSEFKEIGRPIHGTLSSSYVQHIETGNIYVKKGAHSRRDLVKELMVSNALHKIREDQPECLIMQTPIKNGFQYHTLSRKFDHTQDVEEFVRNGRIDELRKKEVIGLGDTLITDHIFGKQSDTKLANMVVRDKQDKLIFTSIDHERAVNPTSFSFFHPTPPIYTKNKSTLIRSINDLGEQSEDNHAGLAGDPRAKEFGEVVENVINNLDIDNYYQKVATTNLSSVISQCEKLAKASKGRLVQSEDCAGYESFFKEMQRNAKNQLESSKPQDDTPVLRKSY	340	TRANSMEM 20..37; /note="Helical"; /evidence="ECO:0000256|SAM:Phobius"	0	0	['I']	[[1, 340]]	[340]	['MHECVIQIAILGYKRMYSKLLRGAATAVAGYVSYVLLNETKREHEIKSKEEIKDCEDLVKNSSEFKEIGRPIHGTLSSSYVQHIETGNIYVKKGAHSRRDLVKELMVSNALHKIREDQPECLIMQTPIKNGFQYHTLSRKFDHTQDVEEFVRNGRIDELRKKEVIGLGDTLITDHIFGKQSDTKLANMVVRDKQDKLIFTSIDHERAVNPTSFSFFHPTPPIYTKNKSTLIRSINDLGEQSEDNHAGLAGDPRAKEFGEVVENVINNLDIDNYYQKVATTNLSSVISQCEKLAKASKGRLVQSEDCAGYESFFKEMQRNAKNQLESSKPQDDTPVLRKSY']	in			340	340	0	0		[]	[]	[]	1-340	340	MHECVIQIAILGYKRMYSKLLRGAATAVAGYVSYVLLNETKREHEIKSKEEIKDCEDLVKNSSEFKEIGRPIHGTLSSSYVQHIETGNIYVKKGAHSRRDLVKELMVSNALHKIREDQPECLIMQTPIKNGFQYHTLSRKFDHTQDVEEFVRNGRIDELRKKEVIGLGDTLITDHIFGKQSDTKLANMVVRDKQDKLIFTSIDHERAVNPTSFSFFHPTPPIYTKNKSTLIRSINDLGEQSEDNHAGLAGDPRAKEFGEVVENVINNLDIDNYYQKVATTNLSSVISQCEKLAKASKGRLVQSEDCAGYESFFKEMQRNAKNQLESSKPQDDTPVLRKSY	1-340	340	MHECVIQIAILGYKRMYSKLLRGAATAVAGYVSYVLLNETKREHEIKSKEEIKDCEDLVKNSSEFKEIGRPIHGTLSSSYVQHIETGNIYVKKGAHSRRDLVKELMVSNALHKIREDQPECLIMQTPIKNGFQYHTLSRKFDHTQDVEEFVRNGRIDELRKKEVIGLGDTLITDHIFGKQSDTKLANMVVRDKQDKLIFTSIDHERAVNPTSFSFFHPTPPIYTKNKSTLIRSINDLGEQSEDNHAGLAGDPRAKEFGEVVENVINNLDIDNYYQKVATTNLSSVISQCEKLAKASKGRLVQSEDCAGYESFFKEMQRNAKNQLESSKPQDDTPVLRKSY	[]	[]	[]	1	0.879	['4-15']	[12]	['CVIQIAILGYKR']	1-3	3	MHE	16-340	325	MYSKLLRGAATAVAGYVSYVLLNETKREHEIKSKEEIKDCEDLVKNSSEFKEIGRPIHGTLSSSYVQHIETGNIYVKKGAHSRRDLVKELMVSNALHKIREDQPECLIMQTPIKNGFQYHTLSRKFDHTQDVEEFVRNGRIDELRKKEVIGLGDTLITDHIFGKQSDTKLANMVVRDKQDKLIFTSIDHERAVNPTSFSFFHPTPPIYTKNKSTLIRSINDLGEQSEDNHAGLAGDPRAKEFGEVVENVINNLDIDNYYQKVATTNLSSVISQCEKLAKASKGRLVQSEDCAGYESFFKEMQRNAKNQLESSKPQDDTPVLRKSY	[]	[]	[]
gi|52841548|ref|YP_095347.1| | GLOB	YP_095347.1	Q5ZVX1	RavW	hypothetical protein lpg1317	Uncharacterized protein	MKQKIDYIARYFKLMSPIINREEINNIVKAQDELEITGAPEHGSHKLSIVKELETGFEYVQKQTKNQTETEKEFMMASFLNKVNPNHPKCKLVETNNGSVSILSRKQENTQDVEQFVRAGRTNELLEKKVIGLEDTLIADNILGKQSDTKLANMLVKDEGDTLVFSNIDHERANLPTFSLFNSGQRRYPTSAHELVSGIADLYEPSDDNRSGLAGDKRAKEFGEVATKVIKQEKIKSAYEKVANADIDSVYKKCSSLSQNSTFFGGKNNCNAYRQYFKEIQKEAADTVSKFDLKK	295		0	0	['I']	[[1, 295]]	[295]	['MKQKIDYIARYFKLMSPIINREEINNIVKAQDELEITGAPEHGSHKLSIVKELETGFEYVQKQTKNQTETEKEFMMASFLNKVNPNHPKCKLVETNNGSVSILSRKQENTQDVEQFVRAGRTNELLEKKVIGLEDTLIADNILGKQSDTKLANMLVKDEGDTLVFSNIDHERANLPTFSLFNSGQRRYPTSAHELVSGIADLYEPSDDNRSGLAGDKRAKEFGEVATKVIKQEKIKSAYEKVANADIDSVYKKCSSLSQNSTFFGGKNNCNAYRQYFKEIQKEAADTVSKFDLKK']	in			295	295	0	0														0		[]	[]	[]	1-295	295	MKQKIDYIARYFKLMSPIINREEINNIVKAQDELEITGAPEHGSHKLSIVKELETGFEYVQKQTKNQTETEKEFMMASFLNKVNPNHPKCKLVETNNGSVSILSRKQENTQDVEQFVRAGRTNELLEKKVIGLEDTLIADNILGKQSDTKLANMLVKDEGDTLVFSNIDHERANLPTFSLFNSGQRRYPTSAHELVSGIADLYEPSDDNRSGLAGDKRAKEFGEVATKVIKQEKIKSAYEKVANADIDSVYKKCSSLSQNSTFFGGKNNCNAYRQYFKEIQKEAADTVSKFDLKK	1-295	295	MKQKIDYIARYFKLMSPIINREEINNIVKAQDELEITGAPEHGSHKLSIVKELETGFEYVQKQTKNQTETEKEFMMASFLNKVNPNHPKCKLVETNNGSVSILSRKQENTQDVEQFVRAGRTNELLEKKVIGLEDTLIADNILGKQSDTKLANMLVKDEGDTLVFSNIDHERANLPTFSLFNSGQRRYPTSAHELVSGIADLYEPSDDNRSGLAGDKRAKEFGEVATKVIKQEKIKSAYEKVANADIDSVYKKCSSLSQNSTFFGGKNNCNAYRQYFKEIQKEAADTVSKFDLKK	[]	[]	[]
gi|52841559|ref|YP_095358.1| | SP	YP_095358.1	Q5ZVW1	LegT	thaumatin domain-containing protein	Thaumatin domain-containing protein	MWLPNGNLSNRTDLIFIKIMGEKTNMKYSTRIIITTILLLFTLMGYAGKDPISWRVSGVFPAQSSVGQTYTVTYTFTNQLPFRLAKALIIERSASPNTEFNFNDQCSGRLLNSGESCEVVVALNPLVIGLKTLQLTIAGYSKDRVPLPQTSTLSTGQSLSPIVSFVMDGFPSQLATGSVSSYKFTFTNNGAISATNLSVNVSQSLGTPNYTTTCNNTLTPNGGVCEVDGTYTVTAGNPSIQQVIASLSYTGPSGSPVTAQTFTQVVNPAAPLVGTLVPPNYLPPLMIAGNQYTVQFLFTASGTVDITNNGTITCLEGVNNCNGTINITSSSCTPQTLTNAACQMTATFTAPAANNPPRTYALTATVPYSVGGNPQAPATAITSGTVLAALPTERTVTLI…	821	TRANSMEM 28..47; /note="Helical"; /evidence="ECO:0000256|SAM:Phobius"	1	0	['S', 'O']	[[1, 47], [48, 821]]	[47, 774]	['MWLPNGNLSNRTDLIFIKIMGEKTNMKYSTRIIITTILLLFTLMGYA', 'GKDPISWRVSGVFPAQSSVGQTYTVTYTFTNQLPFRLAKALIIERSASPNTEFNFNDQCSGRLLNSGESCEVVVALNPLVIGLKTLQLTIAGYSKDRVPLPQTSTLSTGQSLSPIVSFVMDGFPSQLATGSVSSYKFTFTNNGAISATNLSVNVSQSLGTPNYTTTCNNTLTPNGGVCEVDGTYTVTAGNPSIQQVIASLSYTGPSGSPVTAQTFTQVVNPAAPLVGTLVPPNYLPPLMIAGNQYTVQFLFTASGTVDITNNGTITCLEGVNNCNGTINITSSSCTPQTLTNAACQMTATFTAPAANNPPRTYALTATVPYSVGGNPQAPATAITSGTVLAALPTE…	out			47	774	1	1	-1.391	['28-48']	[21]	['YSTRIIITTILLLFTLMGYAG']	1-27	27	MWLPNGNLSNRTDLIFIKIMGEKTNMK	49-821	773	KDPISWRVSGVFPAQSSVGQTYTVTYTFTNQLPFRLAKALIIERSASPNTEFNFNDQCSGRLLNSGESCEVVVALNPLVIGLKTLQLTIAGYSKDRVPLPQTSTLSTGQSLSPIVSFVMDGFPSQLATGSVSSYKFTFTNNGAISATNLSVNVSQSLGTPNYTTTCNNTLTPNGGVCEVDGTYTVTAGNPSIQQVIASLSYTGPSGSPVTAQTFTQVVNPAAPLVGTLVPPNYLPPLMIAGNQYTVQFLFTASGTVDITNNGTITCLEGVNNCNGTINITSSSCTPQTLTNAACQMTATFTAPAANNPPRTYALTATVPYSVGGNPQAPATAITSGTVLAALPTERTVTLINECDFDVWFSLNGSQLGSSPNCPTTPCPNGTSCNTSTNKCFWNNPTPI…	[]	[]	[]	3	-1.799, 1.132, 1.381	['32-44', '379-390', '449-460']	[13, 12, 12]	['IIITTILLLFTLM', 'TAITSGTVLAAL', 'GIYLLAALPGVN']	1-31	31	MWLPNGNLSNRTDLIFIKIMGEKTNMKYSTR	461-821	361	TNSVTIPVTNADPNIQWSGNISASTLCNGTTCQQAACGNAGGTTSCAPGIGFTQPATQAEITMNLTTSDSYDVEVINGFHIPISMQPIYYKQGLTTIIATPNNYNCGVPGNDTADNGFGACNWNTATVPVIDQVPGNGFYWVTGGGQSCSITSANPGCPLMTLCGLDSNFNQVCGNFLGYWSADQVCGSSNVPAAVQSYFKCNQLLPTSTTPFYPSGAVLSNLMLCSVPTGFTGPRYNTCYNAYPSSSATDIAQCCGCADWWNPVQTNNVVIGANPNTESCTQPGALQPQTNAQWNSFVQPMIQWMKQAYPSAYIYPFDDKTSGFTCTNNLSGQPNSTSYTIRFCPGGITGLPAGVNEGRG	['45-378', '391-448']	[334, 58]	['GYAGKDPISWRVSGVFPAQSSVGQTYTVTYTFTNQLPFRLAKALIIERSASPNTEFNFNDQCSGRLLNSGESCEVVVALNPLVIGLKTLQLTIAGYSKDRVPLPQTSTLSTGQSLSPIVSFVMDGFPSQLATGSVSSYKFTFTNNGAISATNLSVNVSQSLGTPNYTTTCNNTLTPNGGVCEVDGTYTVTAGNPSIQQVIASLSYTGPSGSPVTAQTFTQVVNPAAPLVGTLVPPNYLPPLMIAGNQYTVQFLFTASGTVDITNNGTITCLEGVNNCNGTINITSSSCTPQTLTNAACQMTATFTAPAANNPPRTYALTATVPYSVGGNPQAPA', 'PTERTVTLINECDFDVWFSLNGSQLGSSPNCPTTPCPNGTSCNTSTNKCFWNNPTPIN']
gi|52841585|ref|YP_095384.1| | GLOB	YP_095384.1	Q5ZVT5	SidG	protein SidG	SidG	MFLPKGGQKMSRSKDEVLEANDSLFGITVQTWGTNDRPSNGMMNFADQQFFGGDVGHASINMKLPVTDKTKQWIEKYCYSQTYDQFKKVKGNEDKTYEEYLKTAKRLIPVELKTQVTRKAQYDSNGNLVTTHEKAYEQIYFDIDWSWWPGRLQNTEDDMVWEREGKHFEYDEKWKEYLQPEQRVHRGKLGSRKMDYAPTSIIHQRDIPTSELEKITRDHKIHTIEEKLNVVKLLQSKIDEMPHTKMSPSMELMFKNLGINVEKLLDETKDNGVDPTNLEAMREYLTNRLTERKLELETELSEAKKEVDSTQVKNKVEDVYYDFEYKLNQVRKKMEEVNSQLEKMDSLLHKLEGNTSGPIPYTAEIDELMSVLPFLKEELELENGTLSPKSIENLIDHID…	974		1	0	['I']	[[1, 974]]	[974]	['MFLPKGGQKMSRSKDEVLEANDSLFGITVQTWGTNDRPSNGMMNFADQQFFGGDVGHASINMKLPVTDKTKQWIEKYCYSQTYDQFKKVKGNEDKTYEEYLKTAKRLIPVELKTQVTRKAQYDSNGNLVTTHEKAYEQIYFDIDWSWWPGRLQNTEDDMVWEREGKHFEYDEKWKEYLQPEQRVHRGKLGSRKMDYAPTSIIHQRDIPTSELEKITRDHKIHTIEEKLNVVKLLQSKIDEMPHTKMSPSMELMFKNLGINVEKLLDETKDNGVDPTNLEAMREYLTNRLTERKLELETELSEAKKEVDSTQVKNKVEDVYYDFEYKLNQVRKKMEEVNSQLEKMDSLLHKLEGNTSGPIPYTAEIDELMSVLPFLKEELELENGTLSPKSIENLIDH…	in			974	974	0	1	-0.321	['757-778']	[22]	['LKVGLTLMALPAMIVLAPLAAI']	1-756	756	MFLPKGGQKMSRSKDEVLEANDSLFGITVQTWGTNDRPSNGMMNFADQQFFGGDVGHASINMKLPVTDKTKQWIEKYCYSQTYDQFKKVKGNEDKTYEEYLKTAKRLIPVELKTQVTRKAQYDSNGNLVTTHEKAYEQIYFDIDWSWWPGRLQNTEDDMVWEREGKHFEYDEKWKEYLQPEQRVHRGKLGSRKMDYAPTSIIHQRDIPTSELEKITRDHKIHTIEEKLNVVKLLQSKIDEMPHTKMSPSMELMFKNLGINVEKLLDETKDNGVDPTNLEAMREYLTNRLTERKLELETELSEAKKEVDSTQVKNKVEDVYYDFEYKLNQVRKKMEEVNSQLEKMDSLLHKLEGNTSGPIPYTAEIDELMSVLPFLKEELELENGTLSPKSIENLIDHID…	779-974	196	QKGVEVIAETIAKPFKLIANLFKQKPESTDEITVSVGSKKVAEKEGSYSNTALAGLVNSKIKSKIDENTITVEFQKSPQKMIEEFESQLKENPGKVVVLSEKAHNAVLKFVSKSDDEALKQKFYDCCNQSVARSQKFAPKTRDEIDELVEEVTSTDKTELTTSPRQEPSMSSTIDEEENIDSEHQIETGTESTMRI	[]	[]	[]	2	-0.075, -0.195	['711-722', '761-773']	[12, 13]	['AGLALGVLVGLA', 'LTLMALPAMIVLA']	1-710	710	MFLPKGGQKMSRSKDEVLEANDSLFGITVQTWGTNDRPSNGMMNFADQQFFGGDVGHASINMKLPVTDKTKQWIEKYCYSQTYDQFKKVKGNEDKTYEEYLKTAKRLIPVELKTQVTRKAQYDSNGNLVTTHEKAYEQIYFDIDWSWWPGRLQNTEDDMVWEREGKHFEYDEKWKEYLQPEQRVHRGKLGSRKMDYAPTSIIHQRDIPTSELEKITRDHKIHTIEEKLNVVKLLQSKIDEMPHTKMSPSMELMFKNLGINVEKLLDETKDNGVDPTNLEAMREYLTNRLTERKLELETELSEAKKEVDSTQVKNKVEDVYYDFEYKLNQVRKKMEEVNSQLEKMDSLLHKLEGNTSGPIPYTAEIDELMSVLPFLKEELELENGTLSPKSIENLIDHID…	774-974	201	PLAAIQKGVEVIAETIAKPFKLIANLFKQKPESTDEITVSVGSKKVAEKEGSYSNTALAGLVNSKIKSKIDENTITVEFQKSPQKMIEEFESQLKENPGKVVVLSEKAHNAVLKFVSKSDDEALKQKFYDCCNQSVARSQKFAPKTRDEIDELVEEVTSTDKTELTTSPRQEPSMSSTIDEEENIDSEHQIETGTESTMRI	['723-760']	[38]	['KTPGIIIGSLLNPKQGFNDILNTLNLVYSRNSTGLKVG']
gi|52841586|ref|YP_095385.1| | SP	YP_095385.1	Q5ZVT4	EnhC homologue	hypothetical protein lpg1356	TPR repeat protein	MRSFLLALLLAINTVVLADELVGFAAFENGDYTTAYPHLMQAAKEGNEEAMYLLGRMYQYGYGVTTNYEEARNWYQKAADKNNALAQLSLGFMYDTGKGVSQDFTEAFKWYMKAAEQGNPIAQRNIGLMYATGDGVAASDDKAFNWFKKAAEQGYSKAQVNLGYQYMMGKGTPKDVKKAFEWYQKAAEQGDEKGEYSLGLLYTGQEGGIGADDKAAFYWFSQAANHGHVNAQTYLAYYYLKGYGVDADPVKAAYWYQSAAEKGQPEAQAQLGQLLLTGTGVDKDYQQAAYWFGKSAHQGNPIGQAKLGYMYLAGLGVNKSLVKAYAWLKIAAENKNEEAAKQLKSLEAKLTEPEKLEAEKMIKDLGPLESKENYED	376		0	0	['S', 'O']	[[1, 18], [19, 376]]	[18, 358]	['MRSFLLALLLAINTVVLA', 'DELVGFAAFENGDYTTAYPHLMQAAKEGNEEAMYLLGRMYQYGYGVTTNYEEARNWYQKAADKNNALAQLSLGFMYDTGKGVSQDFTEAFKWYMKAAEQGNPIAQRNIGLMYATGDGVAASDDKAFNWFKKAAEQGYSKAQVNLGYQYMMGKGTPKDVKKAFEWYQKAAEQGDEKGEYSLGLLYTGQEGGIGADDKAAFYWFSQAANHGHVNAQTYLAYYYLKGYGVDADPVKAAYWYQSAAEKGQPEAQAQLGQLLLTGTGVDKDYQQAAYWFGKSAHQGNPIGQAKLGYMYLAGLGVNKSLVKAYAWLKIAAENKNEEAAKQLKSLEAKLTEPEKLEAEKMIKDLGPLESKENYED']	out			18	358	1	1	-0.7	['1-27']	[27]	['MRSFLLALLLAINTVVLADELVGFAAF']	1-0	0		28-376	349	ENGDYTTAYPHLMQAAKEGNEEAMYLLGRMYQYGYGVTTNYEEARNWYQKAADKNNALAQLSLGFMYDTGKGVSQDFTEAFKWYMKAAEQGNPIAQRNIGLMYATGDGVAASDDKAFNWFKKAAEQGYSKAQVNLGYQYMMGKGTPKDVKKAFEWYQKAAEQGDEKGEYSLGLLYTGQEGGIGADDKAAFYWFSQAANHGHVNAQTYLAYYYLKGYGVDADPVKAAYWYQSAAEKGQPEAQAQLGQLLLTGTGVDKDYQQAAYWFGKSAHQGNPIGQAKLGYMYLAGLGVNKSLVKAYAWLKIAAENKNEEAAKQLKSLEAKLTEPEKLEAEKMIKDLGPLESKENYED	[]	[]	[]	3	-1.315, 1.398, 1.406	['1-12', '84-95', '306-317']	[12, 12, 12]	['MRSFLLALLLAI', 'ALAQLSLGFMYD', 'KLGYMYLAGLGV']	1-0	0		318-376	59	NKSLVKAYAWLKIAAENKNEEAAKQLKSLEAKLTEPEKLEAEKMIKDLGPLESKENYED	['13-83', '96-305']	[71, 210]	['NTVVLADELVGFAAFENGDYTTAYPHLMQAAKEGNEEAMYLLGRMYQYGYGVTTNYEEARNWYQKAADKNN', 'TGKGVSQDFTEAFKWYMKAAEQGNPIAQRNIGLMYATGDGVAASDDKAFNWFKKAAEQGYSKAQVNLGYQYMMGKGTPKDVKKAFEWYQKAAEQGDEKGEYSLGLLYTGQEGGIGADDKAAFYWFSQAANHGHVNAQTYLAYYYLKGYGVDADPVKAAYWYQSAAEKGQPEAQAQLGQLLLTGTGVDKDYQQAAYWFGKSAHQGNPIGQA']
gi|52841598|ref|YP_095397.1| | GLOB	YP_095397.1	Q5ZVS2	Lgt1	hypothetical protein lpg1368	Glucosyltransferase Lgt1	MKARRDQQLSKLRMRFFSALNHTSEIDLQVLFNDLKSILTLDSIEHLKEGSVAYAIIQELLKQDDAQNKIQSFLHGAIKNVIHPGVIKGLTPDEINWNVAKAYPKYYEHEEFPDVTFGGFKVRDSNEFKFKTNIQTSIWFSIKPDLFMPSKQQEALKRRREQYPGCEIRLIYSSSLLNAEANRQMKAFARKQNISLIDIDSVKTDSPLYPLLKAELAHLGKGGNPAAASDLCRWIPELFNEGFYVDIDLPVDSSKIVEGHQITGGVPIMLNMGSIISEPIAPHHRRQEAVCMNTDIIAYSNDKRTQKMMDTVARYLKNIYDDPYTALKDTPLAQTAFFNKCQEERKSIFDLRKGLQDAFRSDSLLQLYDFLGADKFKEVFKLKEAQSKYINEHISEFSE…	525		0	0	['I']	[[1, 525]]	[525]	['MKARRDQQLSKLRMRFFSALNHTSEIDLQVLFNDLKSILTLDSIEHLKEGSVAYAIIQELLKQDDAQNKIQSFLHGAIKNVIHPGVIKGLTPDEINWNVAKAYPKYYEHEEFPDVTFGGFKVRDSNEFKFKTNIQTSIWFSIKPDLFMPSKQQEALKRRREQYPGCEIRLIYSSSLLNAEANRQMKAFARKQNISLIDIDSVKTDSPLYPLLKAELAHLGKGGNPAAASDLCRWIPELFNEGFYVDIDLPVDSSKIVEGHQITGGVPIMLNMGSIISEPIAPHHRRQEAVCMNTDIIAYSNDKRTQKMMDTVARYLKNIYDDPYTALKDTPLAQTAFFNKCQEERKSIFDLRKGLQDAFRSDSLLQLYDFLGADKFKEVFKLKEAQSKYINEHISEF…	in			525	525	0	0														0		[]	[]	[]	1-525	525	MKARRDQQLSKLRMRFFSALNHTSEIDLQVLFNDLKSILTLDSIEHLKEGSVAYAIIQELLKQDDAQNKIQSFLHGAIKNVIHPGVIKGLTPDEINWNVAKAYPKYYEHEEFPDVTFGGFKVRDSNEFKFKTNIQTSIWFSIKPDLFMPSKQQEALKRRREQYPGCEIRLIYSSSLLNAEANRQMKAFARKQNISLIDIDSVKTDSPLYPLLKAELAHLGKGGNPAAASDLCRWIPELFNEGFYVDIDLPVDSSKIVEGHQITGGVPIMLNMGSIISEPIAPHHRRQEAVCMNTDIIAYSNDKRTQKMMDTVARYLKNIYDDPYTALKDTPLAQTAFFNKCQEERKSIFDLRKGLQDAFRSDSLLQLYDFLGADKFKEVFKLKEAQSKYINEHISEFSE…	1-525	525	MKARRDQQLSKLRMRFFSALNHTSEIDLQVLFNDLKSILTLDSIEHLKEGSVAYAIIQELLKQDDAQNKIQSFLHGAIKNVIHPGVIKGLTPDEINWNVAKAYPKYYEHEEFPDVTFGGFKVRDSNEFKFKTNIQTSIWFSIKPDLFMPSKQQEALKRRREQYPGCEIRLIYSSSLLNAEANRQMKAFARKQNISLIDIDSVKTDSPLYPLLKAELAHLGKGGNPAAASDLCRWIPELFNEGFYVDIDLPVDSSKIVEGHQITGGVPIMLNMGSIISEPIAPHHRRQEAVCMNTDIIAYSNDKRTQKMMDTVARYLKNIYDDPYTALKDTPLAQTAFFNKCQEERKSIFDLRKGLQDAFRSDSLLQLYDFLGADKFKEVFKLKEAQSKYINEHISEFSE…	[]	[]	[]
gi|52841638|ref|YP_095437.1| | GLOB	YP_095437.1	Q5ZVN2	LicA	choline kinase	Choline kinase	MTFMKLYFFGDDNNKPKLSEHLIIYILSLLDPKSQSVASLVNKDWSRLVQLTRQYLSMLPVIHRIPLFANLGLDVLKLKLMTGGMTNSTVRLRIKNAPEKWVMRIPGIGSSAFITRRDEAHNAKQAEKLGLNVPIAFFDPEDGLQVTRFIEGVHSLDDKALARKEILHEVASMMRRLHKSPPFDNNTLFFERNEELLDLLKRKPFNFPGEIEFVEQQMKNLKEIFSSYHIQQFPCHNDTTPLNFILSENPEIKGSEKIHQIDWEYSSNNDFIWDLVYFMVEAKLNREQQLILLKAYFNTEELSDSLLAWIEVYKPIIEWWITIWSWTQLANGANAVDLSSYEQLGLERYHNTLSHLKSEDYVKALALIEADSHSLTFTGQRPF	383		0	0	['I']	[[1, 383]]	[383]	['MTFMKLYFFGDDNNKPKLSEHLIIYILSLLDPKSQSVASLVNKDWSRLVQLTRQYLSMLPVIHRIPLFANLGLDVLKLKLMTGGMTNSTVRLRIKNAPEKWVMRIPGIGSSAFITRRDEAHNAKQAEKLGLNVPIAFFDPEDGLQVTRFIEGVHSLDDKALARKEILHEVASMMRRLHKSPPFDNNTLFFERNEELLDLLKRKPFNFPGEIEFVEQQMKNLKEIFSSYHIQQFPCHNDTTPLNFILSENPEIKGSEKIHQIDWEYSSNNDFIWDLVYFMVEAKLNREQQLILLKAYFNTEELSDSLLAWIEVYKPIIEWWITIWSWTQLANGANAVDLSSYEQLGLERYHNTLSHLKSEDYVKALALIEADSHSLTFTGQRPF']	in			383	383	0	0														2	1.083, 1.073	['18-30', '316-327']	[13, 12]	['LSEHLIIYILSLL', 'IIEWWITIWSWT']	1-17	17	MTFMKLYFFGDDNNKPK	328-383	56	QLANGANAVDLSSYEQLGLERYHNTLSHLKSEDYVKALALIEADSHSLTFTGQRPF	['31-315']	[285]	['DPKSQSVASLVNKDWSRLVQLTRQYLSMLPVIHRIPLFANLGLDVLKLKLMTGGMTNSTVRLRIKNAPEKWVMRIPGIGSSAFITRRDEAHNAKQAEKLGLNVPIAFFDPEDGLQVTRFIEGVHSLDDKALARKEILHEVASMMRRLHKSPPFDNNTLFFERNEELLDLLKRKPFNFPGEIEFVEQQMKNLKEIFSSYHIQQFPCHNDTTPLNFILSENPEIKGSEKIHQIDWEYSSNNDFIWDLVYFMVEAKLNREQQLILLKAYFNTEELSDSLLAWIEVYKP']
gi|52841656|ref|YP_095455.1| | GLOB	YP_095455.1	Q5ZVL4	VpdC	hypothetical protein lpg1426	PNPLA domain-containing protein	MMTPQHVISQLLESDTKYPQNLDLLKKIIISAYLGRLRINGLPPDNKIALGNYLFDDERMIFDFTRLSDSKRALFIEWLLEPHQKDKEHGFLSGVYVNEYRGFTAEVALSWWGILKNWLFNNKSEHWKITDLGLSVNYQLTGIEMCHGKQGILIGFNQFLVPPSGTKYRDPNDSQSEPLGNVKRVFITDKLVDELVGLNYKKLNYESVCKSPHPQSIDVTDPEARHKDMYDYRKMQRFNGVRPWYIRLWRWISKLFFGDTYDAKKTSTSDDNLELLYKTKTVKIYQRSKSKEILVTEKRPDITNLVFCGGGAKIFAHVGVWKALNEAGMKPTKFAGSSAGAIMSLMCYLGYTADEISELFKHFKQEHLVQFDIDRNGLSDTHSLKTALDYAIANKVRQI…	884		0	0	['I']	[[1, 884]]	[884]	['MMTPQHVISQLLESDTKYPQNLDLLKKIIISAYLGRLRINGLPPDNKIALGNYLFDDERMIFDFTRLSDSKRALFIEWLLEPHQKDKEHGFLSGVYVNEYRGFTAEVALSWWGILKNWLFNNKSEHWKITDLGLSVNYQLTGIEMCHGKQGILIGFNQFLVPPSGTKYRDPNDSQSEPLGNVKRVFITDKLVDELVGLNYKKLNYESVCKSPHPQSIDVTDPEARHKDMYDYRKMQRFNGVRPWYIRLWRWISKLFFGDTYDAKKTSTSDDNLELLYKTKTVKIYQRSKSKEILVTEKRPDITNLVFCGGGAKIFAHVGVWKALNEAGMKPTKFAGSSAGAIMSLMCYLGYTADEISELFKHFKQEHLVQFDIDRNGLSDTHSLKTALDYAIANKVR…	in			884	884	0	0		[]	[]	[]	1-884	884	MMTPQHVISQLLESDTKYPQNLDLLKKIIISAYLGRLRINGLPPDNKIALGNYLFDDERMIFDFTRLSDSKRALFIEWLLEPHQKDKEHGFLSGVYVNEYRGFTAEVALSWWGILKNWLFNNKSEHWKITDLGLSVNYQLTGIEMCHGKQGILIGFNQFLVPPSGTKYRDPNDSQSEPLGNVKRVFITDKLVDELVGLNYKKLNYESVCKSPHPQSIDVTDPEARHKDMYDYRKMQRFNGVRPWYIRLWRWISKLFFGDTYDAKKTSTSDDNLELLYKTKTVKIYQRSKSKEILVTEKRPDITNLVFCGGGAKIFAHVGVWKALNEAGMKPTKFAGSSAGAIMSLMCYLGYTADEISELFKHFKQEHLVQFDIDRNGLSDTHSLKTALDYAIANKVRQI…	1-884	884	MMTPQHVISQLLESDTKYPQNLDLLKKIIISAYLGRLRINGLPPDNKIALGNYLFDDERMIFDFTRLSDSKRALFIEWLLEPHQKDKEHGFLSGVYVNEYRGFTAEVALSWWGILKNWLFNNKSEHWKITDLGLSVNYQLTGIEMCHGKQGILIGFNQFLVPPSGTKYRDPNDSQSEPLGNVKRVFITDKLVDELVGLNYKKLNYESVCKSPHPQSIDVTDPEARHKDMYDYRKMQRFNGVRPWYIRLWRWISKLFFGDTYDAKKTSTSDDNLELLYKTKTVKIYQRSKSKEILVTEKRPDITNLVFCGGGAKIFAHVGVWKALNEAGMKPTKFAGSSAGAIMSLMCYLGYTADEISELFKHFKQEHLVQFDIDRNGLSDTHSLKTALDYAIANKVRQI…	[]	[]	[]	3	1.153, 0.565, 0.313	['24-37', '338-349', '723-734']	[14, 12, 12]	['LLKKIIISAYLGRL', 'SAGAIMSLMCYL', 'VLLALYPIFLKL']	1-23	23	MMTPQHVISQLLESDTKYPQNLD	735-884	150	STDLLINKIDKNLLDRARHSLNIHSPFDCLEHFNKISGNAHVMIHIIVKLIKELKERSCQQIYDVLKEVRHLLYSDINLMKANYFGKWDLGLPQCIRILNLLKQEKHDDVSRLLDCLRNQMEPVQTVKGGVHHDDLNNGSHERYRFGLGV	['38-337', '350-722']	[300, 373]	['RINGLPPDNKIALGNYLFDDERMIFDFTRLSDSKRALFIEWLLEPHQKDKEHGFLSGVYVNEYRGFTAEVALSWWGILKNWLFNNKSEHWKITDLGLSVNYQLTGIEMCHGKQGILIGFNQFLVPPSGTKYRDPNDSQSEPLGNVKRVFITDKLVDELVGLNYKKLNYESVCKSPHPQSIDVTDPEARHKDMYDYRKMQRFNGVRPWYIRLWRWISKLFFGDTYDAKKTSTSDDNLELLYKTKTVKIYQRSKSKEILVTEKRPDITNLVFCGGGAKIFAHVGVWKALNEAGMKPTKFAGS', 'GYTADEISELFKHFKQEHLVQFDIDRNGLSDTHSLKTALDYAIANKVRQIVNKYKIPYPKGKITFSTLASLREQFPDCGIGKELIVTATNKRS…
gi|52841679|ref|YP_095478.1| | GLOB	YP_095478.1	Q5ZVJ1	lpg1449	hypothetical protein lpg1449	DUS-like FMN-binding domain-containing protein	MKEKMILDKSNIINAIFSNLSADEIRKVKGVSHAFYDRATEYLTGHLENENFHLNRVIPPSDAIQREQKIEFCAKSLQALICSISEGEEGKSENLHKFNNMMEKIRSAVQSNLGLSRVQRETYETFHPIYVKLGAPNFPINDEGELDPGSIVYRTDHVKGRDERKSSWLVLLKDDSNEDGLSICFDTKFRKYLLHIDGAGHVTSQLTLRWNAIYDDLLPDTVMQQPLRSFTPWQRHAEANFFNGRSTNKILGLLTKNYPEIFNYDPTSYFKEEPVFSVELNRNAPKKLSTDKKNIYLTLDESFFKTPNGFENGLNRQPILAVIKTNSSLRGDCFSVVPAIYEKQKLHILIKGHQQQTKVVDVFHANFKTGELLSWELLDDVLIFGEPSTEYKPALTDLN…	870		0	0	['I']	[[1, 870]]	[870]	['MKEKMILDKSNIINAIFSNLSADEIRKVKGVSHAFYDRATEYLTGHLENENFHLNRVIPPSDAIQREQKIEFCAKSLQALICSISEGEEGKSENLHKFNNMMEKIRSAVQSNLGLSRVQRETYETFHPIYVKLGAPNFPINDEGELDPGSIVYRTDHVKGRDERKSSWLVLLKDDSNEDGLSICFDTKFRKYLLHIDGAGHVTSQLTLRWNAIYDDLLPDTVMQQPLRSFTPWQRHAEANFFNGRSTNKILGLLTKNYPEIFNYDPTSYFKEEPVFSVELNRNAPKKLSTDKKNIYLTLDESFFKTPNGFENGLNRQPILAVIKTNSSLRGDCFSVVPAIYEKQKLHILIKGHQQQTKVVDVFHANFKTGELLSWELLDDVLIFGEPSTEYKPALTD…	in			870	870	0	0		[]	[]	[]	1-870	870	MKEKMILDKSNIINAIFSNLSADEIRKVKGVSHAFYDRATEYLTGHLENENFHLNRVIPPSDAIQREQKIEFCAKSLQALICSISEGEEGKSENLHKFNNMMEKIRSAVQSNLGLSRVQRETYETFHPIYVKLGAPNFPINDEGELDPGSIVYRTDHVKGRDERKSSWLVLLKDDSNEDGLSICFDTKFRKYLLHIDGAGHVTSQLTLRWNAIYDDLLPDTVMQQPLRSFTPWQRHAEANFFNGRSTNKILGLLTKNYPEIFNYDPTSYFKEEPVFSVELNRNAPKKLSTDKKNIYLTLDESFFKTPNGFENGLNRQPILAVIKTNSSLRGDCFSVVPAIYEKQKLHILIKGHQQQTKVVDVFHANFKTGELLSWELLDDVLIFGEPSTEYKPALTDLN…	1-870	870	MKEKMILDKSNIINAIFSNLSADEIRKVKGVSHAFYDRATEYLTGHLENENFHLNRVIPPSDAIQREQKIEFCAKSLQALICSISEGEEGKSENLHKFNNMMEKIRSAVQSNLGLSRVQRETYETFHPIYVKLGAPNFPINDEGELDPGSIVYRTDHVKGRDERKSSWLVLLKDDSNEDGLSICFDTKFRKYLLHIDGAGHVTSQLTLRWNAIYDDLLPDTVMQQPLRSFTPWQRHAEANFFNGRSTNKILGLLTKNYPEIFNYDPTSYFKEEPVFSVELNRNAPKKLSTDKKNIYLTLDESFFKTPNGFENGLNRQPILAVIKTNSSLRGDCFSVVPAIYEKQKLHILIKGHQQQTKVVDVFHANFKTGELLSWELLDDVLIFGEPSTEYKPALTDLN…	[]	[]	[]	2	0.788, 0.211	['520-531', '714-725']	[12, 12]	['TTKLAILMLKRM', 'LGRVLLGSAWVL']	1-519	519	MKEKMILDKSNIINAIFSNLSADEIRKVKGVSHAFYDRATEYLTGHLENENFHLNRVIPPSDAIQREQKIEFCAKSLQALICSISEGEEGKSENLHKFNNMMEKIRSAVQSNLGLSRVQRETYETFHPIYVKLGAPNFPINDEGELDPGSIVYRTDHVKGRDERKSSWLVLLKDDSNEDGLSICFDTKFRKYLLHIDGAGHVTSQLTLRWNAIYDDLLPDTVMQQPLRSFTPWQRHAEANFFNGRSTNKILGLLTKNYPEIFNYDPTSYFKEEPVFSVELNRNAPKKLSTDKKNIYLTLDESFFKTPNGFENGLNRQPILAVIKTNSSLRGDCFSVVPAIYEKQKLHILIKGHQQQTKVVDVFHANFKTGELLSWELLDDVLIFGEPSTEYKPALTDLN…	726-870	145	QGRYASDAEILLHTLFQAAIEQEWARGMGRYGIDIYQIQVLYNIRHITNDNYRNSLINKIFNAQSTEEIIDKIFELYFSIKKKGECNILQLQRLEKAVFAAIPNSKALQQYKLITESNSKSRAGFQFFSNKDKKQTLEEKSVFTP	['532-713']	[182]	['VPKEFHHKIRIGINMCCPAASVENIGSGFGLRNKPDFIERIVKAIKDADSNLKVEFKTLMLSHEDGYGDGDQISGNTKNISEIQNECLTRIVYKTKANRLVYQGKPRNIETYNVDAVSCIIREVNTPKEFQFGYSGMVATITNHDINQLGYKVVGEPHYSVQSILEKIKKQLGEVPIEFEVM']
gi|52841683|ref|YP_095482.1| | GLOB	YP_095482.1	Q5ZVI7	lpg1453	hypothetical protein lpg1453	Uncharacterized protein	MPRWFRRIVDEGERLLVEVTDELRDESEVHKAVSQLHLRVEQVLNANRARLEKPVIEAAEGFLHDLGVILEEDSMLRFPHAPVNQYLLAEKCTDIIYNYKPSLESAPGIWNQIKAHINNFIEIIFGLENVLPTTQTMFAKDVSFTRCKRNLSRLKESLESDAPDLLSVLVNG	172		0	0	['I']	[[1, 172]]	[172]	['MPRWFRRIVDEGERLLVEVTDELRDESEVHKAVSQLHLRVEQVLNANRARLEKPVIEAAEGFLHDLGVILEEDSMLRFPHAPVNQYLLAEKCTDIIYNYKPSLESAPGIWNQIKAHINNFIEIIFGLENVLPTTQTMFAKDVSFTRCKRNLSRLKESLESDAPDLLSVLVNG']	in			172	172	0	0														0		[]	[]	[]	1-172	172	MPRWFRRIVDEGERLLVEVTDELRDESEVHKAVSQLHLRVEQVLNANRARLEKPVIEAAEGFLHDLGVILEEDSMLRFPHAPVNQYLLAEKCTDIIYNYKPSLESAPGIWNQIKAHINNFIEIIFGLENVLPTTQTMFAKDVSFTRCKRNLSRLKESLESDAPDLLSVLVNG	1-172	172	MPRWFRRIVDEGERLLVEVTDELRDESEVHKAVSQLHLRVEQVLNANRARLEKPVIEAAEGFLHDLGVILEEDSMLRFPHAPVNQYLLAEKCTDIIYNYKPSLESAPGIWNQIKAHINNFIEIIFGLENVLPTTQTMFAKDVSFTRCKRNLSRLKESLESDAPDLLSVLVNG	[]	[]	[]
gi|52841713|ref|YP_095512.1| | GLOB	YP_095512.1	Q5ZVF7	LegK1	serine/threonine-protein kinase	Serine/threonine-protein kinase (EC 2.7.1.-)	MPRTMFFSVDAANLQNLQITNQKAFAALESYLNDNDSPGAWNNNQGYKYTHKDVTYCFSFNQSLVRRPRKSDQKKHTFEIFDPNKNPLGKGAYGIVYPILGTIQFEFGNAIKRPPKNKLVKIQNHSERDQSHSVLREYQGLLQSGHIAVKPPIFVENKESKFSYLIMEKAEGIVLEKFLNPIKRLDLSEEVPELNLINRIEITFAILKAIKEQVTDKHLIHRDIKPGNIIIDFSKSPPIAKVIDFGFVLRASEQDYRRCGTRAYRAPESFNTQALYTAKADVWSTGRILSYLWGDKYTNYYISRDKGLDYVIEKSRNELLFSDPELELYLTKEDKSKIRSCLSAMLIVDPEERGSIDKAIKQFSQIDFEKYKRLKRSTNFEIDLTDNDIKLRKQLNSIH…	529	TRANSMEM 471..498; /note="Helical"; /evidence="ECO:0000256|SAM:Phobius"	1	0	['I']	[[1, 529]]	[529]	['MPRTMFFSVDAANLQNLQITNQKAFAALESYLNDNDSPGAWNNNQGYKYTHKDVTYCFSFNQSLVRRPRKSDQKKHTFEIFDPNKNPLGKGAYGIVYPILGTIQFEFGNAIKRPPKNKLVKIQNHSERDQSHSVLREYQGLLQSGHIAVKPPIFVENKESKFSYLIMEKAEGIVLEKFLNPIKRLDLSEEVPELNLINRIEITFAILKAIKEQVTDKHLIHRDIKPGNIIIDFSKSPPIAKVIDFGFVLRASEQDYRRCGTRAYRAPESFNTQALYTAKADVWSTGRILSYLWGDKYTNYYISRDKGLDYVIEKSRNELLFSDPELELYLTKEDKSKIRSCLSAMLIVDPEERGSIDKAIKQFSQIDFEKYKRLKRSTNFEIDLTDNDIKLRKQLNS…	in			529	529	0	1	-2.193	['471-495']	[25]	['ALWLVAELSTAILLLGIGYLFAFGI']	1-470	470	MPRTMFFSVDAANLQNLQITNQKAFAALESYLNDNDSPGAWNNNQGYKYTHKDVTYCFSFNQSLVRRPRKSDQKKHTFEIFDPNKNPLGKGAYGIVYPILGTIQFEFGNAIKRPPKNKLVKIQNHSERDQSHSVLREYQGLLQSGHIAVKPPIFVENKESKFSYLIMEKAEGIVLEKFLNPIKRLDLSEEVPELNLINRIEITFAILKAIKEQVTDKHLIHRDIKPGNIIIDFSKSPPIAKVIDFGFVLRASEQDYRRCGTRAYRAPESFNTQALYTAKADVWSTGRILSYLWGDKYTNYYISRDKGLDYVIEKSRNELLFSDPELELYLTKEDKSKIRSCLSAMLIVDPEERGSIDKAIKQFSQIDFEKYKRLKRSTNFEIDLTDNDIKLRKQLNSIH…	496-529	34	NYYNTGRLGLFSQTRSEKLVEEMKSSVLGIAVGN	[]	[]	[]	3	1.455, 0.942, -1.495	['199-210', '338-349', '478-491']	[12, 12, 14]	['RIEITFAILKAI', 'IRSCLSAMLIVD', 'LSTAILLLGIGYLF']	1-198	198	MPRTMFFSVDAANLQNLQITNQKAFAALESYLNDNDSPGAWNNNQGYKYTHKDVTYCFSFNQSLVRRPRKSDQKKHTFEIFDPNKNPLGKGAYGIVYPILGTIQFEFGNAIKRPPKNKLVKIQNHSERDQSHSVLREYQGLLQSGHIAVKPPIFVENKESKFSYLIMEKAEGIVLEKFLNPIKRLDLSEEVPELNLIN	492-529	38	AFGINYYNTGRLGLFSQTRSEKLVEEMKSSVLGIAVGN	['211-337', '350-477']	[127, 128]	['KEQVTDKHLIHRDIKPGNIIIDFSKSPPIAKVIDFGFVLRASEQDYRRCGTRAYRAPESFNTQALYTAKADVWSTGRILSYLWGDKYTNYYISRDKGLDYVIEKSRNELLFSDPELELYLTKEDKSK', 'PEERGSIDKAIKQFSQIDFEKYKRLKRSTNFEIDLTDNDIKLRKQLNSIHLHLITLQSKEKDLRNRACFDAANAMSQLVSKLTAYTNYLEKNPDPFLIKRYKECCIAEIDLANLTLQNHRDALWLVAE']
gi|52841714|ref|YP_095513.1| | GLOB	YP_095513.1	Q5ZVF6	lpg1484	hypothetical protein lpg1484	LepB protein	MPSMEMNCCIGKSLNYMRFSMSSFKHSCEKIDINLAHNVLTICPKNREALQRITALFNNLYILYFIGGIPSITYDDMDQIQINIKYSQQITDAKLKNTLLSFVNSELISQDEKETFLNELELTKTSFTTQFNTELENIRKKAEELSKKAEIDPYHYESASKAANRLHQELLIASQLYFYHKTPEAYENFKQTCQREIERARPVLEQHRGWKPLLVNVGAAIIGLGVLYLLAASINYYKTEGRHFFFHFETDSLQKLENLNMAQSQVLRI	269	TRANSMEM 213..237; /note="Helical"; /evidence="ECO:0000256|SAM:Phobius"	2	0	['I']	[[1, 269]]	[269]	['MPSMEMNCCIGKSLNYMRFSMSSFKHSCEKIDINLAHNVLTICPKNREALQRITALFNNLYILYFIGGIPSITYDDMDQIQINIKYSQQITDAKLKNTLLSFVNSELISQDEKETFLNELELTKTSFTTQFNTELENIRKKAEELSKKAEIDPYHYESASKAANRLHQELLIASQLYFYHKTPEAYENFKQTCQREIERARPVLEQHRGWKPLLVNVGAAIIGLGVLYLLAASINYYKTEGRHFFFHFETDSLQKLENLNMAQSQVLRI']	in			269	269	0	2	1.482, -1.076	['52-74', '213-237']	[23, 25]	['RITALFNNLYILYFIGGIPSITY', 'LLVNVGAAIIGLGVLYLLAASINYY']	1-51	51	MPSMEMNCCIGKSLNYMRFSMSSFKHSCEKIDINLAHNVLTICPKNREALQ	238-269	32	KTEGRHFFFHFETDSLQKLENLNMAQSQVLRI	['75-212']	[138]	['DDMDQIQINIKYSQQITDAKLKNTLLSFVNSELISQDEKETFLNELELTKTSFTTQFNTELENIRKKAEELSKKAEIDPYHYESASKAANRLHQELLIASQLYFYHKTPEAYENFKQTCQREIERARPVLEQHRGWKP']	2	0.713, -1.322	['60-71', '219-230']	[12, 12]	['LYILYFIGGIPS', 'AAIIGLGVLYLL']	1-59	59	MPSMEMNCCIGKSLNYMRFSMSSFKHSCEKIDINLAHNVLTICPKNREALQRITALFNN	231-269	39	AASINYYKTEGRHFFFHFETDSLQKLENLNMAQSQVLRI	['72-218']	[147]	['ITYDDMDQIQINIKYSQQITDAKLKNTLLSFVNSELISQDEKETFLNELELTKTSFTTQFNTELENIRKKAEELSKKAEIDPYHYESASKAANRLHQELLIASQLYFYHKTPEAYENFKQTCQREIERARPVLEQHRGWKPLLVNVG']
gi|52841718|ref|YP_095517.1| | GLOB	YP_095517.1	Q5ZVF2	Lgt3/legc5	coiled-coil-containing protein	Coiled-coil-containing protein	MKEQQKAIFIENIKSTCAVDEQMAKELADSLLEIHQLNTGVNEQTLINEVFLTKFALYLKIGKEVALDWVRKNKDLDTPFPSNTVENQPAQDAKKPVENKVQVYGAMTVGSSPVNKTLNRLTNDLLKEVVERGKTQKAQKLRAYIFDQLARRLEASLSQEQINDLYNRIRGTGDYTKSESFSEEQLKILKEKVVPELKRELSDLSNGNVNILGLDVSREDKYAFDTTNIFSVWFSNNPAVYMPQHVKTQVEKTAKLNQPGKTRIVFSSLCLNETAQIDFQQWAKENNIELVDIDSIDLKSVSETDAQLLNLAKDELGAMRKGKGGNPAAASDLVRWVDVIIGESSTYIDIDLPMNDKKVTVEVHSGFPVLLNMGSALTKDGQQPAMENPAFNTDMIAYS…	865		0	0	['I']	[[1, 865]]	[865]	['MKEQQKAIFIENIKSTCAVDEQMAKELADSLLEIHQLNTGVNEQTLINEVFLTKFALYLKIGKEVALDWVRKNKDLDTPFPSNTVENQPAQDAKKPVENKVQVYGAMTVGSSPVNKTLNRLTNDLLKEVVERGKTQKAQKLRAYIFDQLARRLEASLSQEQINDLYNRIRGTGDYTKSESFSEEQLKILKEKVVPELKRELSDLSNGNVNILGLDVSREDKYAFDTTNIFSVWFSNNPAVYMPQHVKTQVEKTAKLNQPGKTRIVFSSLCLNETAQIDFQQWAKENNIELVDIDSIDLKSVSETDAQLLNLAKDELGAMRKGKGGNPAAASDLVRWVDVIIGESSTYIDIDLPMNDKKVTVEVHSGFPVLLNMGSALTKDGQQPAMENPAFNTDMIA…	in			865	865	0	0		[]	[]	[]	1-865	865	MKEQQKAIFIENIKSTCAVDEQMAKELADSLLEIHQLNTGVNEQTLINEVFLTKFALYLKIGKEVALDWVRKNKDLDTPFPSNTVENQPAQDAKKPVENKVQVYGAMTVGSSPVNKTLNRLTNDLLKEVVERGKTQKAQKLRAYIFDQLARRLEASLSQEQINDLYNRIRGTGDYTKSESFSEEQLKILKEKVVPELKRELSDLSNGNVNILGLDVSREDKYAFDTTNIFSVWFSNNPAVYMPQHVKTQVEKTAKLNQPGKTRIVFSSLCLNETAQIDFQQWAKENNIELVDIDSIDLKSVSETDAQLLNLAKDELGAMRKGKGGNPAAASDLVRWVDVIIGESSTYIDIDLPMNDKKVTVEVHSGFPVLLNMGSALTKDGQQPAMENPAFNTDMIAYS…	1-865	865	MKEQQKAIFIENIKSTCAVDEQMAKELADSLLEIHQLNTGVNEQTLINEVFLTKFALYLKIGKEVALDWVRKNKDLDTPFPSNTVENQPAQDAKKPVENKVQVYGAMTVGSSPVNKTLNRLTNDLLKEVVERGKTQKAQKLRAYIFDQLARRLEASLSQEQINDLYNRIRGTGDYTKSESFSEEQLKILKEKVVPELKRELSDLSNGNVNILGLDVSREDKYAFDTTNIFSVWFSNNPAVYMPQHVKTQVEKTAKLNQPGKTRIVFSSLCLNETAQIDFQQWAKENNIELVDIDSIDLKSVSETDAQLLNLAKDELGAMRKGKGGNPAAASDLVRWVDVIIGESSTYIDIDLPMNDKKVTVEVHSGFPVLLNMGSALTKDGQQPAMENPAFNTDMIAYS…	[]	[]	[]	3	1.426, 1.214, 0.459	['261-272', '472-483', '818-829']	[12, 12, 12]	['KTRIVFSSLCLN', 'LSFATFFGAEYF', 'AVTFAVAYAVTF']	1-260	260	MKEQQKAIFIENIKSTCAVDEQMAKELADSLLEIHQLNTGVNEQTLINEVFLTKFALYLKIGKEVALDWVRKNKDLDTPFPSNTVENQPAQDAKKPVENKVQVYGAMTVGSSPVNKTLNRLTNDLLKEVVERGKTQKAQKLRAYIFDQLARRLEASLSQEQINDLYNRIRGTGDYTKSESFSEEQLKILKEKVVPELKRELSDLSNGNVNILGLDVSREDKYAFDTTNIFSVWFSNNPAVYMPQHVKTQVEKTAKLNQPG	830-865	36	GTTGHQGFFALKSSLAVSQSQNLEGAINSELSQKNC	['273-471', '484-817']	[199, 334]	['ETAQIDFQQWAKENNIELVDIDSIDLKSVSETDAQLLNLAKDELGAMRKGKGGNPAAASDLVRWVDVIIGESSTYIDIDLPMNDKKVTVEVHSGFPVLLNMGSALTKDGQQPAMENPAFNTDMIAYSKDKEARRQIIEGVAKKIIARYENCAKYIEESKNEELVRLKNSPGYKLFVEKTDGKFDLCTLRAAVSEAHQDA', 'AKTFATQELIPVIKEAIQHQNQDLLTSVIENHIEKQHLNDYPKTPDGIKKLLKSFQGIVYKPLVMEFSGPSAVSSSWVEAISGRSIPRNFEYLAEPMSQPLRVLQHYACVSGKANFSSDNIPKWCELQSDVEKRQQQREDGLSWLPDAQEKLKREGQQAKLEEEQRIKLEEEQRIKLEEEQRIKLEEEQRIKLE…
gi|52841719|ref|YP_095518.1| | GLOB	YP_095518.1	Q5ZVF1	RavX	hypothetical protein lpg1489	Uncharacterized protein	MRRSKAIQMPKKRTQILTISESSKEDLDVVPEYSEEMDVSPSKETSKTNSKKLESTARKEQIKKLEGKLYSHIQDAIELEEESFAEFSINTGRPSNYLFRFVSEKEYLAILENLNQGKRIFGNKKKVFEEEDEKISTKAKGETFFAFDLKYAQKYFNKGTRRNGVMLAIELHEDADSKLLSNTEIVRRIGDDPGMAGGRWAKCKKVKPGERGVVVAKCEGVRAGCKYPYTLGFREGEEGVSPFDTLFELIRSVKVLGNNGSCKTIYHCSVPAPKEKELTSIVKDAESGIDEIVSDEILSVDSSSPTSRFGFFTNKELSGIPRLVNKAPEHEILPSDDKTSLHH	343		0	0	['I']	[[1, 343]]	[343]	['MRRSKAIQMPKKRTQILTISESSKEDLDVVPEYSEEMDVSPSKETSKTNSKKLESTARKEQIKKLEGKLYSHIQDAIELEEESFAEFSINTGRPSNYLFRFVSEKEYLAILENLNQGKRIFGNKKKVFEEEDEKISTKAKGETFFAFDLKYAQKYFNKGTRRNGVMLAIELHEDADSKLLSNTEIVRRIGDDPGMAGGRWAKCKKVKPGERGVVVAKCEGVRAGCKYPYTLGFREGEEGVSPFDTLFELIRSVKVLGNNGSCKTIYHCSVPAPKEKELTSIVKDAESGIDEIVSDEILSVDSSSPTSRFGFFTNKELSGIPRLVNKAPEHEILPSDDKTSLHH']	in			343	343	0	0														0		[]	[]	[]	1-343	343	MRRSKAIQMPKKRTQILTISESSKEDLDVVPEYSEEMDVSPSKETSKTNSKKLESTARKEQIKKLEGKLYSHIQDAIELEEESFAEFSINTGRPSNYLFRFVSEKEYLAILENLNQGKRIFGNKKKVFEEEDEKISTKAKGETFFAFDLKYAQKYFNKGTRRNGVMLAIELHEDADSKLLSNTEIVRRIGDDPGMAGGRWAKCKKVKPGERGVVVAKCEGVRAGCKYPYTLGFREGEEGVSPFDTLFELIRSVKVLGNNGSCKTIYHCSVPAPKEKELTSIVKDAESGIDEIVSDEILSVDSSSPTSRFGFFTNKELSGIPRLVNKAPEHEILPSDDKTSLHH	1-343	343	MRRSKAIQMPKKRTQILTISESSKEDLDVVPEYSEEMDVSPSKETSKTNSKKLESTARKEQIKKLEGKLYSHIQDAIELEEESFAEFSINTGRPSNYLFRFVSEKEYLAILENLNQGKRIFGNKKKVFEEEDEKISTKAKGETFFAFDLKYAQKYFNKGTRRNGVMLAIELHEDADSKLLSNTEIVRRIGDDPGMAGGRWAKCKKVKPGERGVVVAKCEGVRAGCKYPYTLGFREGEEGVSPFDTLFELIRSVKVLGNNGSCKTIYHCSVPAPKEKELTSIVKDAESGIDEIVSDEILSVDSSSPTSRFGFFTNKELSGIPRLVNKAPEHEILPSDDKTSLHH	[]	[]	[]
gi|52841721|ref|YP_095520.1| | GLOB	YP_095520.1	Q5ZVE9	Lem9	hypothetical protein lpg1491	Uncharacterized protein	MIAILNLNCQKQNTLLLRYKIMKHLAELKKLKEKCLEMSDKEFNYCFNKGDTSQRSIGTIIARLMNRIDLKDEFFKTDKDYVDWIEDVISARKKAALSPSSTPVSMDKKTPDSATELAKIKEKCLNMNEKEFNYCFNKGDASERGIALIIARLKNAVGLKDEFFKTDKDYVDWIEDIISARKKAALSPSSTPVSMDKKTPDSATELAKIKEQLLKMKDGEFDYYVKDLSTDISNGGISISRRLLRDLGLKGEFFKTQKDYNEWIDDVISTRKFINFSANIDNILNKFEEKIKNIGTNYPEAKIKANDLLMSLRKNKDEAFSNPSLESLYDFADKSKQMIKSTISSLERESGSVVFLSDLAEQILNTINTFLNNTLSSSTSSRSGFFGFKLSYEKVIVQD…	413		0	0	['I']	[[1, 413]]	[413]	['MIAILNLNCQKQNTLLLRYKIMKHLAELKKLKEKCLEMSDKEFNYCFNKGDTSQRSIGTIIARLMNRIDLKDEFFKTDKDYVDWIEDVISARKKAALSPSSTPVSMDKKTPDSATELAKIKEKCLNMNEKEFNYCFNKGDASERGIALIIARLKNAVGLKDEFFKTDKDYVDWIEDIISARKKAALSPSSTPVSMDKKTPDSATELAKIKEQLLKMKDGEFDYYVKDLSTDISNGGISISRRLLRDLGLKGEFFKTQKDYNEWIDDVISTRKFINFSANIDNILNKFEEKIKNIGTNYPEAKIKANDLLMSLRKNKDEAFSNPSLESLYDFADKSKQMIKSTISSLERESGSVVFLSDLAEQILNTINTFLNNTLSSSTSSRSGFFGFKLSYEKVIV…	in			413	413	0	0														1	0.338	['143-154']	[12]	['ERGIALIIARLK']	1-142	142	MIAILNLNCQKQNTLLLRYKIMKHLAELKKLKEKCLEMSDKEFNYCFNKGDTSQRSIGTIIARLMNRIDLKDEFFKTDKDYVDWIEDVISARKKAALSPSSTPVSMDKKTPDSATELAKIKEKCLNMNEKEFNYCFNKGDAS	155-413	259	NAVGLKDEFFKTDKDYVDWIEDIISARKKAALSPSSTPVSMDKKTPDSATELAKIKEQLLKMKDGEFDYYVKDLSTDISNGGISISRRLLRDLGLKGEFFKTQKDYNEWIDDVISTRKFINFSANIDNILNKFEEKIKNIGTNYPEAKIKANDLLMSLRKNKDEAFSNPSLESLYDFADKSKQMIKSTISSLERESGSVVFLSDLAEQILNTINTFLNNTLSSSTSSRSGFFGFKLSYEKVIVQDLEKNIDNELKNFKP	[]	[]	[]
gi|52841726|ref|YP_095525.1| | GLOB	YP_095525.1	Q5ZVE4	Lem10	hypothetical protein lpg1496	Uncharacterized protein	MVTKIIWVSNNGKPNLKIEFVSEEEKSNFFKEVKKKASELGLNFPLVQGSGNSLLIEASNYPINPCGCYISPGGKLAINFGKVELSHFILPKVGVKTEHAEIFKDHNTIFFHKHKLPGVNSELTFIPTGTPVIVPVTKPATTSPAFFNPSKSGDSSISISAIGNVDSPMIRITFQNQTEREFFLNKITDKAKSLGVNISTHPFEIKEPNMVLIKPSKYPDNKLGCYISKNKEIAINFGRTDFRDFVLSNLGVGSHLGTCPTKNETGNDTFYFHQENLSLNGPALSVNTKITKEIEKNDYLLSANGSKAIDFVWSNFLKHPYNPKLKQPDANVKAAWEKHADWEHWSNMGQDWSLNTPSGLVPRPNHGIAHTLRVAQLVPVIAEFLKAYSGDPKFQKLTQ…	598		0	0	['I']	[[1, 598]]	[598]	['MVTKIIWVSNNGKPNLKIEFVSEEEKSNFFKEVKKKASELGLNFPLVQGSGNSLLIEASNYPINPCGCYISPGGKLAINFGKVELSHFILPKVGVKTEHAEIFKDHNTIFFHKHKLPGVNSELTFIPTGTPVIVPVTKPATTSPAFFNPSKSGDSSISISAIGNVDSPMIRITFQNQTEREFFLNKITDKAKSLGVNISTHPFEIKEPNMVLIKPSKYPDNKLGCYISKNKEIAINFGRTDFRDFVLSNLGVGSHLGTCPTKNETGNDTFYFHQENLSLNGPALSVNTKITKEIEKNDYLLSANGSKAIDFVWSNFLKHPYNPKLKQPDANVKAAWEKHADWEHWSNMGQDWSLNTPSGLVPRPNHGIAHTLRVAQLVPVIAEFLKAYSGDPKFQKL…	in			598	598	0	0														2	1.061, 1.494	['405-416', '492-503']	[12, 12]	['AQYMMLFSVIGR', 'ISSASGILMALA']	1-404	404	MVTKIIWVSNNGKPNLKIEFVSEEEKSNFFKEVKKKASELGLNFPLVQGSGNSLLIEASNYPINPCGCYISPGGKLAINFGKVELSHFILPKVGVKTEHAEIFKDHNTIFFHKHKLPGVNSELTFIPTGTPVIVPVTKPATTSPAFFNPSKSGDSSISISAIGNVDSPMIRITFQNQTEREFFLNKITDKAKSLGVNISTHPFEIKEPNMVLIKPSKYPDNKLGCYISKNKEIAINFGRTDFRDFVLSNLGVGSHLGTCPTKNETGNDTFYFHQENLSLNGPALSVNTKITKEIEKNDYLLSANGSKAIDFVWSNFLKHPYNPKLKQPDANVKAAWEKHADWEHWSNMGQDWSLNTPSGLVPRPNHGIAHTLRVAQLVPVIAEFLKAYSGDPKFQKLTQ…	504-598	95	HDLDLMRCYDKGKFNSLKMKDLVARLGGNEDAAKKLADYAHDLIVATGDRCMGYGVTQDYNYSLFGKCSLDPNECLKQLQSIPKPETTLANQYGI	['417-491']	[75]	['ENDMSWTDANHYQQAFKEAYNGQYSKHIYATFKENAQKGFLNHVVTNKSSLIPSLFSDESELQYWAEALDTGKPG']
gi|52841781|ref|YP_095580.1| | GLOB	YP_095580.1	Q5ZV89	RavY	hypothetical protein lpg1551	Hydrolase	MRSYPMSKPSNKMKEELEQIRKTEIENAIAKEREDLLAQRSRERAEADDNLKKGRYIKDPRTGQSITLWESAVQKAEEVLNADLNSYMDARAAIMSLLKMYYEMVKANAQTMKELRAGIGNTIMDWGVFPIKDYIGKKLTGNPEIDLPILQHEVSYTDDNKLKIEPLTRSDKHEEKGQLDKLFEGIIHMWLKNNDYTPDRNNPGQFVNSHGETLDKATFDKLKKDDQHGLNHFLTEYDPDLQFRPSRP	248		0	0	['I']	[[1, 248]]	[248]	['MRSYPMSKPSNKMKEELEQIRKTEIENAIAKEREDLLAQRSRERAEADDNLKKGRYIKDPRTGQSITLWESAVQKAEEVLNADLNSYMDARAAIMSLLKMYYEMVKANAQTMKELRAGIGNTIMDWGVFPIKDYIGKKLTGNPEIDLPILQHEVSYTDDNKLKIEPLTRSDKHEEKGQLDKLFEGIIHMWLKNNDYTPDRNNPGQFVNSHGETLDKATFDKLKKDDQHGLNHFLTEYDPDLQFRPSRP']	in			248	248	0	0														1	1.103	['90-101']	[12]	['ARAAIMSLLKMY']	1-89	89	MRSYPMSKPSNKMKEELEQIRKTEIENAIAKEREDLLAQRSRERAEADDNLKKGRYIKDPRTGQSITLWESAVQKAEEVLNADLNSYMD	102-248	147	YEMVKANAQTMKELRAGIGNTIMDWGVFPIKDYIGKKLTGNPEIDLPILQHEVSYTDDNKLKIEPLTRSDKHEEKGQLDKLFEGIIHMWLKNNDYTPDRNNPGQFVNSHGETLDKATFDKLKKDDQHGLNHFLTEYDPDLQFRPSRP	[]	[]	[]
gi|52841808|ref|YP_095607.1| | TM	YP_095607.1	Q5ZV62	lpg1578	hypothetical protein lpg1578	Uncharacterized protein	MRNPKKSCLKLYHSSETVIKPGKSKVYLRLITILYLCTIGLVLYSSLPVLIEGVLIFLIVIQFKNDVTYQSACQKVKEIKCLKDLTWSLETIDGTTHHYDKLKILIHNMLFQVIQLSSDKKNQMLILFNDQIPTDQLRLLHLNSNKNSI	149	TRANSMEM 33..61; /note="Helical"; /evidence="ECO:0000256|SAM:Phobius"	1	2	['I', 'M', 'O', 'M', 'I']	[[1, 25], [26, 44], [45, 48], [49, 61], [62, 149]]	[25, 19, 4, 13, 88]	['MRNPKKSCLKLYHSSETVIKPGKSK', 'VYLRLITILYLCTIGLVLY', 'SSLP', 'VLIEGVLIFLIVI', 'QFKNDVTYQSACQKVKEIKCLKDLTWSLETIDGTTHHYDKLKILIHNMLFQVIQLSSDKKNQMLILFNDQIPTDQLRLLHLNSNKNSI']	N-in/C-in	[19, 13]	[4]	25	88	0	1	-2.968	['27-61']	[35]	['YLRLITILYLCTIGLVLYSSLPVLIEGVLIFLIVI']	1-26	26	MRNPKKSCLKLYHSSETVIKPGKSKV	62-149	88	QFKNDVTYQSACQKVKEIKCLKDLTWSLETIDGTTHHYDKLKILIHNMLFQVIQLSSDKKNQMLILFNDQIPTDQLRLLHLNSNKNSI	[]	[]	[]	2	-1.475, -0.942	['28-44', '53-64']	[17, 12]	['LRLITILYLCTIGLVLY', 'GVLIFLIVIQFK']	1-27	27	MRNPKKSCLKLYHSSETVIKPGKSKVY	65-149	85	NDVTYQSACQKVKEIKCLKDLTWSLETIDGTTHHYDKLKILIHNMLFQVIQLSSDKKNQMLILFNDQIPTDQLRLLHLNSNKNSI	['45-52']	[8]	['SSLPVLIE']
gi|52841818|ref|YP_095617.1| | GLOB	YP_095617.1	Q5ZV52	LegC6	hypothetical protein lpg1588	Coiled-coil-containing protein	MSHSKREQNPIARNLSDFRQVATLLNNEGLVVTEHNYKKVQALLNRYKELATFIDQNQSKLNGKQIGELNQIRLIISPEERREIRKSVTRIENGIKNREERIKEEYTRIEKQQAKAREVVQVLWPQLQKAAKKFINSGIANMEELLKEYKDLRNELYNHALNLPTQERKQKNQEMAELSRLVNIHESKLYEEINRARNVIEAAVTQAQKNVDSMSLLQMVRLMLPKLKDADILKIAQKAGVLSLQDTTTSEHGANLDKLVVREQPLEKQSALISIMFKELALNGAQAGPLAKYLQAVQENAKDLISGKKTHFTLLYQTNEGEIGGFYFNIHELLQNQHQAISKLVHEMYKRGVDQNSRVVMAFASPEQTASLMLANGENIKALTEAGNLQELTEQLLEN…	672		1	0	['I']	[[1, 672]]	[672]	['MSHSKREQNPIARNLSDFRQVATLLNNEGLVVTEHNYKKVQALLNRYKELATFIDQNQSKLNGKQIGELNQIRLIISPEERREIRKSVTRIENGIKNREERIKEEYTRIEKQQAKAREVVQVLWPQLQKAAKKFINSGIANMEELLKEYKDLRNELYNHALNLPTQERKQKNQEMAELSRLVNIHESKLYEEINRARNVIEAAVTQAQKNVDSMSLLQMVRLMLPKLKDADILKIAQKAGVLSLQDTTTSEHGANLDKLVVREQPLEKQSALISIMFKELALNGAQAGPLAKYLQAVQENAKDLISGKKTHFTLLYQTNEGEIGGFYFNIHELLQNQHQAISKLVHEMYKRGVDQNSRVVMAFASPEQTASLMLANGENIKALTEAGNLQELTEQLL…	in			672	672	0	1	0.977	['623-649']	[27]	['LFKVIVNAIVFCVTFGASQGFFATTRA']	1-622	622	MSHSKREQNPIARNLSDFRQVATLLNNEGLVVTEHNYKKVQALLNRYKELATFIDQNQSKLNGKQIGELNQIRLIISPEERREIRKSVTRIENGIKNREERIKEEYTRIEKQQAKAREVVQVLWPQLQKAAKKFINSGIANMEELLKEYKDLRNELYNHALNLPTQERKQKNQEMAELSRLVNIHESKLYEEINRARNVIEAAVTQAQKNVDSMSLLQMVRLMLPKLKDADILKIAQKAGVLSLQDTTTSEHGANLDKLVVREQPLEKQSALISIMFKELALNGAQAGPLAKYLQAVQENAKDLISGKKTHFTLLYQTNEGEIGGFYFNIHELLQNQHQAISKLVHEMYKRGVDQNSRVVMAFASPEQTASLMLANGENIKALTEAGNLQELTEQLLEN…	650-672	23	KSAEAVEKAESELELNQLGSLPK	[]	[]	[]	2	0.798, 0.317	['444-455', '626-637']	[12, 12]	['LFQIIAVIFETR', 'VIVNAIVFCVTF']	1-443	443	MSHSKREQNPIARNLSDFRQVATLLNNEGLVVTEHNYKKVQALLNRYKELATFIDQNQSKLNGKQIGELNQIRLIISPEERREIRKSVTRIENGIKNREERIKEEYTRIEKQQAKAREVVQVLWPQLQKAAKKFINSGIANMEELLKEYKDLRNELYNHALNLPTQERKQKNQEMAELSRLVNIHESKLYEEINRARNVIEAAVTQAQKNVDSMSLLQMVRLMLPKLKDADILKIAQKAGVLSLQDTTTSEHGANLDKLVVREQPLEKQSALISIMFKELALNGAQAGPLAKYLQAVQENAKDLISGKKTHFTLLYQTNEGEIGGFYFNIHELLQNQHQAISKLVHEMYKRGVDQNSRVVMAFASPEQTASLMLANGENIKALTEAGNLQELTEQLLEN…	638-672	35	GASQGFFATTRAKSAEAVEKAESELELNQLGSLPK	['456-625']	[170]	['NILINWITAPVHLKEQTEEALLGAGKTPAIVEGKGTQPKRVRFLPDLVEKPKATSPDTEQPVTKRKDDELLDKKIQVALEKVDQALEELKGKIGDINQHKYDKAYEAAKILLRQLQETRDQYAIDLANPQINFKEAGLKFKEASNLVIQQAKPILEKDLGWGEYLKNLFK']
gi|52841828|ref|YP_095627.1| | GLOB	YP_095627.1	Q5ZV42	Lem11	hypothetical protein lpg1598	DNA repair protein	MWYDTLLEYLSETICPSNKEKARLFISHLFKLLKENSDFGENFEPEFIFGVMVALYNYSISHENQNVTLDEFGKYCMGLIMVFSKISDDLSIYCSDFTYILSDKTILQELKIEGELAAIRKDYLKKKRTNPEVTPFVDQKDVANPFEIYKKIGELAKIDLLKDLENHTLAYLNFSVKIQTEKIADMLNDLLNRVQNQQVIVSGLYQYLLPYKGKDDLFDALIFSLKRELKKLSHNFSPKTQPSSISKINLVLVPSLKLDHQPRHNPEIVNICEKLENYVFRGSNKKSSFFSAKNHCGYTKEVNEIVQRILRGDLLTAEAIFHELAKINIESRKDELILLRNDLQSEKVCVRKL	353		0	0	['I']	[[1, 353]]	[353]	['MWYDTLLEYLSETICPSNKEKARLFISHLFKLLKENSDFGENFEPEFIFGVMVALYNYSISHENQNVTLDEFGKYCMGLIMVFSKISDDLSIYCSDFTYILSDKTILQELKIEGELAAIRKDYLKKKRTNPEVTPFVDQKDVANPFEIYKKIGELAKIDLLKDLENHTLAYLNFSVKIQTEKIADMLNDLLNRVQNQQVIVSGLYQYLLPYKGKDDLFDALIFSLKRELKKLSHNFSPKTQPSSISKINLVLVPSLKLDHQPRHNPEIVNICEKLENYVFRGSNKKSSFFSAKNHCGYTKEVNEIVQRILRGDLLTAEAIFHELAKINIESRKDELILLRNDLQSEKVCVRKL']	in			353	353	0	0														3	1.217, 0.118, 0.461	['22-33', '47-58', '75-86']	[12, 12, 12]	['ARLFISHLFKLL', 'FIFGVMVALYNY', 'YCMGLIMVFSKI']	1-21	21	MWYDTLLEYLSETICPSNKEK	87-353	267	SDDLSIYCSDFTYILSDKTILQELKIEGELAAIRKDYLKKKRTNPEVTPFVDQKDVANPFEIYKKIGELAKIDLLKDLENHTLAYLNFSVKIQTEKIADMLNDLLNRVQNQQVIVSGLYQYLLPYKGKDDLFDALIFSLKRELKKLSHNFSPKTQPSSISKINLVLVPSLKLDHQPRHNPEIVNICEKLENYVFRGSNKKSSFFSAKNHCGYTKEVNEIVQRILRGDLLTAEAIFHELAKINIESRKDELILLRNDLQSEKVCVRKL	['34-46', '59-74']	[13, 16]	['KENSDFGENFEPE', 'SISHENQNVTLDEFGK']
gi|52841830|ref|YP_095629.1| | GLOB	YP_095629.1	Q5ZV40	LegL2	hypothetical protein lpg1602	Leucine-rich repeat-containing protein	MRVELFNPSIKKIIVKLSQLKGLWIVQLNLSKNRLSEKKFTDLAVLLSMLKAFGVTYLNLHFNNLGQKTGTELVALFKILKDSGISRLSLSANELYQKTGTELATLLTALSDSDIIQLDLSCNWLGQRQDAELIELFKAWSSTPIIDLDLTNNDLGKKSGIVLSEMFRALKVSSISHLGLRNNDLYQRTGAEFSSLLSAIKDSPVTHLDLSDNGLHLMVAAAFETLFDALKDSSVTHLNLCRNGIGHLDMFQMTAMFCSLQCTGVTHLDLGENSLELMTAEELAAIFQVFKDSRLIHLGLNDSYLNNRTTEDLHLIFNALPANIATIKLSLEELTEMSSEQRQTIQRRFPRAEQVILVNNMEGRELNPSLSLGDANVYRRLGFVGVSPLSLAGLASFFV…	428		1	0	['I']	[[1, 428]]	[428]	['MRVELFNPSIKKIIVKLSQLKGLWIVQLNLSKNRLSEKKFTDLAVLLSMLKAFGVTYLNLHFNNLGQKTGTELVALFKILKDSGISRLSLSANELYQKTGTELATLLTALSDSDIIQLDLSCNWLGQRQDAELIELFKAWSSTPIIDLDLTNNDLGKKSGIVLSEMFRALKVSSISHLGLRNNDLYQRTGAEFSSLLSAIKDSPVTHLDLSDNGLHLMVAAAFETLFDALKDSSVTHLNLCRNGIGHLDMFQMTAMFCSLQCTGVTHLDLGENSLELMTAEELAAIFQVFKDSRLIHLGLNDSYLNNRTTEDLHLIFNALPANIATIKLSLEELTEMSSEQRQTIQRRFPRAEQVILVNNMEGRELNPSLSLGDANVYRRLGFVGVSPLSLAGLASF…	in			428	428	0	1	0.779	['377-400']	[24]	['VYRRLGFVGVSPLSLAGLASFFVA']	1-376	376	MRVELFNPSIKKIIVKLSQLKGLWIVQLNLSKNRLSEKKFTDLAVLLSMLKAFGVTYLNLHFNNLGQKTGTELVALFKILKDSGISRLSLSANELYQKTGTELATLLTALSDSDIIQLDLSCNWLGQRQDAELIELFKAWSSTPIIDLDLTNNDLGKKSGIVLSEMFRALKVSSISHLGLRNNDLYQRTGAEFSSLLSAIKDSPVTHLDLSDNGLHLMVAAAFETLFDALKDSSVTHLNLCRNGIGHLDMFQMTAMFCSLQCTGVTHLDLGENSLELMTAEELAAIFQVFKDSRLIHLGLNDSYLNNRTTEDLHLIFNALPANIATIKLSLEELTEMSSEQRQTIQRRFPRAEQVILVNNMEGRELNPSLSLGDAN	401-428	28	SNNLRFAREVQKLLPDEVTERIVKNILG	[]	[]	[]	3	0.553, 1.178, 0.517	['40-51', '215-227', '389-400']	[12, 13, 12]	['FTDLAVLLSMLK', 'LHLMVAAAFETLF', 'LSLAGLASFFVA']	1-39	39	MRVELFNPSIKKIIVKLSQLKGLWIVQLNLSKNRLSEKK	401-428	28	SNNLRFAREVQKLLPDEVTERIVKNILG	['52-214', '228-388']	[163, 161]	['AFGVTYLNLHFNNLGQKTGTELVALFKILKDSGISRLSLSANELYQKTGTELATLLTALSDSDIIQLDLSCNWLGQRQDAELIELFKAWSSTPIIDLDLTNNDLGKKSGIVLSEMFRALKVSSISHLGLRNNDLYQRTGAEFSSLLSAIKDSPVTHLDLSDNG', 'DALKDSSVTHLNLCRNGIGHLDMFQMTAMFCSLQCTGVTHLDLGENSLELMTAEELAAIFQVFKDSRLIHLGLNDSYLNNRTTEDLHLIFNALPANIATIKLSLEELTEMSSEQRQTIQRRFPRAEQVILVNNMEGRELNPSLSLGDANVYRRLGFVGVSP']
gi|52841849|ref|YP_095648.1| | TM	YP_095648.1	Q5ZV21	Ceg23	hypothetical protein lpg1621	Type IV secretion protein Dot	MHTKKDKKVISLQERVENAVDVSGAFDNCFFHNFALYLLTNNLPLPDDLFHFKSIINRNSKAEQLFEFFHNPESLNLFSILDKENDVSEPSGYLFEKSLILGFLLREWFPTQLVNNSAVKAEMLEGEKGVFSAFKNYKEYRSFMSKEELKSTEFGALYEANEAFLEYFYNRSESTLINKDSPFEKYFVGSSSDEEAIKNYWDAEGYTLYCQHLAKPQVKLSYIEIMTMMKVINQPLTIYDRSTSSIVAEYVNPKVNLPDFEVAIDALQGHYFLLKTEETEKELEEYERSYAQYKRDRSEILAHSDKPVSSLLVRATCPKGHLDEDPFIALIESLSEINSLSQIDTNLKNENTDIPNCNFLLKVGASVVGTSSALITLMGIAILSGQYDPGNSLAEEALA…	439	TRANSMEM 359..385; /note="Helical"; /evidence="ECO:0000256|SAM:Phobius"; TRANSMEM 397..417; /note="Helical"; /evidence="ECO:0000256|SAM:Phobius"	1	2	['I', 'M', 'O', 'M', 'I']	[[1, 362], [363, 383], [384, 396], [397, 414], [415, 439]]	[362, 21, 13, 18, 25]	['MHTKKDKKVISLQERVENAVDVSGAFDNCFFHNFALYLLTNNLPLPDDLFHFKSIINRNSKAEQLFEFFHNPESLNLFSILDKENDVSEPSGYLFEKSLILGFLLREWFPTQLVNNSAVKAEMLEGEKGVFSAFKNYKEYRSFMSKEELKSTEFGALYEANEAFLEYFYNRSESTLINKDSPFEKYFVGSSSDEEAIKNYWDAEGYTLYCQHLAKPQVKLSYIEIMTMMKVINQPLTIYDRSTSSIVAEYVNPKVNLPDFEVAIDALQGHYFLLKTEETEKELEEYERSYAQYKRDRSEILAHSDKPVSSLLVRATCPKGHLDEDPFIALIESLSEINSLSQIDTNLKNENTDIPNCNFLLK', 'VGASVVGTSSALITLMGIAIL', 'SGQYDP…	N-in/C-in	[21, 18]	[13]	362	25	0	1	0.719	['359-383']	[25]	['FLLKVGASVVGTSSALITLMGIAIL']	1-358	358	MHTKKDKKVISLQERVENAVDVSGAFDNCFFHNFALYLLTNNLPLPDDLFHFKSIINRNSKAEQLFEFFHNPESLNLFSILDKENDVSEPSGYLFEKSLILGFLLREWFPTQLVNNSAVKAEMLEGEKGVFSAFKNYKEYRSFMSKEELKSTEFGALYEANEAFLEYFYNRSESTLINKDSPFEKYFVGSSSDEEAIKNYWDAEGYTLYCQHLAKPQVKLSYIEIMTMMKVINQPLTIYDRSTSSIVAEYVNPKVNLPDFEVAIDALQGHYFLLKTEETEKELEEYERSYAQYKRDRSEILAHSDKPVSSLLVRATCPKGHLDEDPFIALIESLSEINSLSQIDTNLKNENTDIPNCN	384-439	56	SGQYDPGNSLAEEALATTVVSSIVGLGYGLYSFFSSSPKVSERDSTNGLSQKLKIN	[]	[]	[]	4	1.26, 0.191, -0.733, 1.461	['29-40', '97-108', '373-384', '398-409']	[12, 12, 12, 12]	['CFFHNFALYLLT', 'KSLILGFLLREW', 'ALITLMGIAILS', 'LATTVVSSIVGL']	1-28	28	MHTKKDKKVISLQERVENAVDVSGAFDN	410-439	30	GYGLYSFFSSSPKVSERDSTNGLSQKLKIN	['41-96', '109-372', '385-397']	[56, 264, 13]	['NNLPLPDDLFHFKSIINRNSKAEQLFEFFHNPESLNLFSILDKENDVSEPSGYLFE', 'FPTQLVNNSAVKAEMLEGEKGVFSAFKNYKEYRSFMSKEELKSTEFGALYEANEAFLEYFYNRSESTLINKDSPFEKYFVGSSSDEEAIKNYWDAEGYTLYCQHLAKPQVKLSYIEIMTMMKVINQPLTIYDRSTSSIVAEYVNPKVNLPDFEVAIDALQGHYFLLKTEETEKELEEYERSYAQYKRDRSEILAHSDKPVSSLLVRATCPKGHLDEDPFIALIESLSEINSLSQIDTNLKNENTDIPNCNFLLKVGASVVGTSS', 'GQYDPGNSLAEEA']
gi|52841853|ref|YP_095652.1| | GLOB	YP_095652.1	Q5ZV17	Lem23	hypothetical protein lpg1625	Uncharacterized protein	MQNEKEVKELIQSDKKKRVTWNDNQNEGQIDEKFLKIGTASTPYKNKLDESIAQLMEEGYSEIEATAITGKSVTPAGMVIYNNPVFYKSKESIDIEKANRYNFFSIKNIGLGIVALAAAATVGLVVSKNS	130	TRANSMEM 109..127; /note="Helical"; /evidence="ECO:0000256|SAM:Phobius"	1	0	['I']	[[1, 130]]	[130]	['MQNEKEVKELIQSDKKKRVTWNDNQNEGQIDEKFLKIGTASTPYKNKLDESIAQLMEEGYSEIEATAITGKSVTPAGMVIYNNPVFYKSKESIDIEKANRYNFFSIKNIGLGIVALAAAATVGLVVSKNS']	in			130	130	0	1	0.57	['103-126']	[24]	['FFSIKNIGLGIVALAAAATVGLVV']	1-102	102	MQNEKEVKELIQSDKKKRVTWNDNQNEGQIDEKFLKIGTASTPYKNKLDESIAQLMEEGYSEIEATAITGKSVTPAGMVIYNNPVFYKSKESIDIEKANRYN	127-130	4	SKNS	[]	[]	[]	1	-0.334	['109-120']	[12]	['IGLGIVALAAAA']	1-108	108	MQNEKEVKELIQSDKKKRVTWNDNQNEGQIDEKFLKIGTASTPYKNKLDESIAQLMEEGYSEIEATAITGKSVTPAGMVIYNNPVFYKSKESIDIEKANRYNFFSIKN	121-130	10	TVGLVVSKNS	[]	[]	[]
gi|52841867|ref|YP_095666.1| | GLOB	YP_095666.1	Q5ZV03	lpg1639	hypothetical protein lpg1639	Uncharacterized protein	MAGIYLKYYVPVNQIGENMMINPIEYHPKGDKVNSDYFNEYKTKIYERRLSSGLEDLFGDMCGVVVQVQTGDAIPYIKELYSMTPYRYSRSYISDTHKIYCLLNTKNSPAFLVLEPLDPNFKDDITRLNKMYPNSRAKFNARYVGEIYKCKNKDETRNILVSHDFNFHNPDMTENKFYCNKHIHFTRLSDFTYNCAGYTDDNIYDFDSLELGQRFYLTKEQEAMLDAKDQESHDNGIKDLIKGIDHMATRILAGEREDAILEFLCLSKYYFWGAYNIYDMNSSTNVNRNPHGHDIKSPAKVFTANNTPFMVNSFENLPMPTETFVRNYGRRMHHIAYEVKDGDHSSGKKNIDFVVETLRDKLNIEFLAKVFGACEDSPDLKQIFSKHSIYSILITEYVE…	438		0	0	['I']	[[1, 438]]	[438]	['MAGIYLKYYVPVNQIGENMMINPIEYHPKGDKVNSDYFNEYKTKIYERRLSSGLEDLFGDMCGVVVQVQTGDAIPYIKELYSMTPYRYSRSYISDTHKIYCLLNTKNSPAFLVLEPLDPNFKDDITRLNKMYPNSRAKFNARYVGEIYKCKNKDETRNILVSHDFNFHNPDMTENKFYCNKHIHFTRLSDFTYNCAGYTDDNIYDFDSLELGQRFYLTKEQEAMLDAKDQESHDNGIKDLIKGIDHMATRILAGEREDAILEFLCLSKYYFWGAYNIYDMNSSTNVNRNPHGHDIKSPAKVFTANNTPFMVNSFENLPMPTETFVRNYGRRMHHIAYEVKDGDHSSGKKNIDFVVETLRDKLNIEFLAKVFGACEDSPDLKQIFSKHSIYSILITEY…	in			438	438	0	0														1	0.841	['259-270']	[12]	['AILEFLCLSKYY']	1-258	258	MAGIYLKYYVPVNQIGENMMINPIEYHPKGDKVNSDYFNEYKTKIYERRLSSGLEDLFGDMCGVVVQVQTGDAIPYIKELYSMTPYRYSRSYISDTHKIYCLLNTKNSPAFLVLEPLDPNFKDDITRLNKMYPNSRAKFNARYVGEIYKCKNKDETRNILVSHDFNFHNPDMTENKFYCNKHIHFTRLSDFTYNCAGYTDDNIYDFDSLELGQRFYLTKEQEAMLDAKDQESHDNGIKDLIKGIDHMATRILAGERED	271-438	168	FWGAYNIYDMNSSTNVNRNPHGHDIKSPAKVFTANNTPFMVNSFENLPMPTETFVRNYGRRMHHIAYEVKDGDHSSGKKNIDFVVETLRDKLNIEFLAKVFGACEDSPDLKQIFSKHSIYSILITEYVERCHHFDGFFTKENVAALTEAASLDETTKQQHKKASIIGD	[]	[]	[]
gi|52841870|ref|YP_095669.1| | GLOB	YP_095669.1	Q5ZV00	SidB	protein SidB	SidB	MAKIYNAPKPKYSGWEWFKFIAIRTVFPPVLLWDLIKIGANKLLGEWVSGLVLPAQNENFDDLAISDDTVSNYNEDDLICEKHDVITHDGAHLDTFEVRHRSQESIDPKYQKYIINLVGNGMCYEHIIDDIKEDSKALKANVIGFNLRGVGQSTGKAKSSEDLVADGIAQVQRLLDQGVSPQNITLKGHSLGAGVASLVAQHFHQLGQPINLFNSRSFSTITNFLVGHMRLERDEIGRAIGHKDSTVGTILGWLAKPFIKFGVALAKWEINAGSAFKSVPEAYKDYIVVRSRKEIRGERIDDAVIPHYASIHKELASERHKKKAEIDEEIANLDDIIRKADPLAKPGLANARDALVQAREKIKSDRKMETDVQYANGHNSDWNALHNRSGKSAQTFFRE…	417		1	0	['I']	[[1, 417]]	[417]	['MAKIYNAPKPKYSGWEWFKFIAIRTVFPPVLLWDLIKIGANKLLGEWVSGLVLPAQNENFDDLAISDDTVSNYNEDDLICEKHDVITHDGAHLDTFEVRHRSQESIDPKYQKYIINLVGNGMCYEHIIDDIKEDSKALKANVIGFNLRGVGQSTGKAKSSEDLVADGIAQVQRLLDQGVSPQNITLKGHSLGAGVASLVAQHFHQLGQPINLFNSRSFSTITNFLVGHMRLERDEIGRAIGHKDSTVGTILGWLAKPFIKFGVALAKWEINAGSAFKSVPEAYKDYIVVRSRKEIRGERIDDAVIPHYASIHKELASERHKKKAEIDEEIANLDDIIRKADPLAKPGLANARDALVQAREKIKSDRKMETDVQYANGHNSDWNALHNRSGKSAQTFF…	in			417	417	0	1	1.28	['17-38']	[22]	['WFKFIAIRTVFPPVLLWDLIKI']	1-16	16	MAKIYNAPKPKYSGWE	39-417	379	GANKLLGEWVSGLVLPAQNENFDDLAISDDTVSNYNEDDLICEKHDVITHDGAHLDTFEVRHRSQESIDPKYQKYIINLVGNGMCYEHIIDDIKEDSKALKANVIGFNLRGVGQSTGKAKSSEDLVADGIAQVQRLLDQGVSPQNITLKGHSLGAGVASLVAQHFHQLGQPINLFNSRSFSTITNFLVGHMRLERDEIGRAIGHKDSTVGTILGWLAKPFIKFGVALAKWEINAGSAFKSVPEAYKDYIVVRSRKEIRGERIDDAVIPHYASIHKELASERHKKKAEIDEEIANLDDIIRKADPLAKPGLANARDALVQAREKIKSDRKMETDVQYANGHNSDWNALHNRSGKSAQTFFREFVQRTEADHAVKSIPEIN	[]	[]	[]	2	1.105, 1.481	['24-35', '245-256']	[12, 12]	['RTVFPPVLLWDL', 'STVGTILGWLAK']	1-23	23	MAKIYNAPKPKYSGWEWFKFIAI	257-417	161	PFIKFGVALAKWEINAGSAFKSVPEAYKDYIVVRSRKEIRGERIDDAVIPHYASIHKELASERHKKKAEIDEEIANLDDIIRKADPLAKPGLANARDALVQAREKIKSDRKMETDVQYANGHNSDWNALHNRSGKSAQTFFREFVQRTEADHAVKSIPEIN	['36-244']	[209]	['IKIGANKLLGEWVSGLVLPAQNENFDDLAISDDTVSNYNEDDLICEKHDVITHDGAHLDTFEVRHRSQESIDPKYQKYIINLVGNGMCYEHIIDDIKEDSKALKANVIGFNLRGVGQSTGKAKSSEDLVADGIAQVQRLLDQGVSPQNITLKGHSLGAGVASLVAQHFHQLGQPINLFNSRSFSTITNFLVGHMRLERDEIGRAIGHKD']
gi|52841882|ref|YP_095681.1| | GLOB	YP_095681.1	Q5ZUY8	lpg1654	hypothetical protein lpg1654	Tetratricopeptide repeat protein	MMDEVKRIHARQKVASAKELEKRYCIKEAMTEYLRAIDLFLQISNKTPEDINAIVNVHYDLANLYFNRRDYLSAGRHYEAAINHLTETPLKDDSYRLLTELYIDLSDACYELMNQSAGDEAMANALKAFGLIQNKTFEEQQIGDPVANFKQFHIFYEKKLSTKSYLNSAKFMNHEYLLGEGQVARQKEQALFEQFENISISEIQQIDRSLENMLSQLSLAAEPPTPNSVSGVDRVIFNPIFVNVTPSDSSYRGMAMQVLNLAKSYIQNQKISDAIATYQQAIKILNTIKSPIESDLQIVQELTQHIRYLQNKPSSTKDQFSSCYKEAQTPVIATASEVGFFNYRPQEAFQVSDSFHSPNEMDVEYCDVDLRP	372		0	0	['I']	[[1, 372]]	[372]	['MMDEVKRIHARQKVASAKELEKRYCIKEAMTEYLRAIDLFLQISNKTPEDINAIVNVHYDLANLYFNRRDYLSAGRHYEAAINHLTETPLKDDSYRLLTELYIDLSDACYELMNQSAGDEAMANALKAFGLIQNKTFEEQQIGDPVANFKQFHIFYEKKLSTKSYLNSAKFMNHEYLLGEGQVARQKEQALFEQFENISISEIQQIDRSLENMLSQLSLAAEPPTPNSVSGVDRVIFNPIFVNVTPSDSSYRGMAMQVLNLAKSYIQNQKISDAIATYQQAIKILNTIKSPIESDLQIVQELTQHIRYLQNKPSSTKDQFSSCYKEAQTPVIATASEVGFFNYRPQEAFQVSDSFHSPNEMDVEYCDVDLRP']	in			372	372	0	0														0		[]	[]	[]	1-372	372	MMDEVKRIHARQKVASAKELEKRYCIKEAMTEYLRAIDLFLQISNKTPEDINAIVNVHYDLANLYFNRRDYLSAGRHYEAAINHLTETPLKDDSYRLLTELYIDLSDACYELMNQSAGDEAMANALKAFGLIQNKTFEEQQIGDPVANFKQFHIFYEKKLSTKSYLNSAKFMNHEYLLGEGQVARQKEQALFEQFENISISEIQQIDRSLENMLSQLSLAAEPPTPNSVSGVDRVIFNPIFVNVTPSDSSYRGMAMQVLNLAKSYIQNQKISDAIATYQQAIKILNTIKSPIESDLQIVQELTQHIRYLQNKPSSTKDQFSSCYKEAQTPVIATASEVGFFNYRPQEAFQVSDSFHSPNEMDVEYCDVDLRP	1-372	372	MMDEVKRIHARQKVASAKELEKRYCIKEAMTEYLRAIDLFLQISNKTPEDINAIVNVHYDLANLYFNRRDYLSAGRHYEAAINHLTETPLKDDSYRLLTELYIDLSDACYELMNQSAGDEAMANALKAFGLIQNKTFEEQQIGDPVANFKQFHIFYEKKLSTKSYLNSAKFMNHEYLLGEGQVARQKEQALFEQFENISISEIQQIDRSLENMLSQLSLAAEPPTPNSVSGVDRVIFNPIFVNVTPSDSSYRGMAMQVLNLAKSYIQNQKISDAIATYQQAIKILNTIKSPIESDLQIVQELTQHIRYLQNKPSSTKDQFSSCYKEAQTPVIATASEVGFFNYRPQEAFQVSDSFHSPNEMDVEYCDVDLRP	[]	[]	[]
gi|52841888|ref|YP_095687.1| | GLOB	YP_095687.1	Q5ZUY2	LegL3	hypothetical protein lpg1660	Leucine-rich repeat-containing protein	MLTLSLAKCINATKNGAFAIKDLDLSGPLSYEDVLFLAEYLKVTPLTDLDLSMAITRENSKALWDLSQVIAKNSQLQKLTFEVQLDFDFYFKHNLPIGWLDFIDDYRLKKIAAPLHEALVNMLKNKPALNKLTIDFLVMETPFHNKHLNQLARSINKIPLNYLNLGLSVTKETQVPLFKTKEPNQTLEFLILRGFNSGRNTLKYLPQTAALKMLAIDDMQFEEHDLKLLANIMKSNSSLVALILGKTNLGQVNSPDVLTWLSACPNLNSLILIDNNLSRLNVDSLCELLANNLQALKKLDLSKNAYMGDDAIKIAKALTFNTHIETLVLDDNYIENEGLQAFIDLVKNNKNITSLSISNTCRYTPSNEIIHSLCDLLRDPGCQLKELKFNQDITLAQYL…	493		0	0	['I']	[[1, 493]]	[493]	['MLTLSLAKCINATKNGAFAIKDLDLSGPLSYEDVLFLAEYLKVTPLTDLDLSMAITRENSKALWDLSQVIAKNSQLQKLTFEVQLDFDFYFKHNLPIGWLDFIDDYRLKKIAAPLHEALVNMLKNKPALNKLTIDFLVMETPFHNKHLNQLARSINKIPLNYLNLGLSVTKETQVPLFKTKEPNQTLEFLILRGFNSGRNTLKYLPQTAALKMLAIDDMQFEEHDLKLLANIMKSNSSLVALILGKTNLGQVNSPDVLTWLSACPNLNSLILIDNNLSRLNVDSLCELLANNLQALKKLDLSKNAYMGDDAIKIAKALTFNTHIETLVLDDNYIENEGLQAFIDLVKNNKNITSLSISNTCRYTPSNEIIHSLCDLLRDPGCQLKELKFNQDITLAQ…	in			493	493	0	0														1	1.225	['236-247']	[12]	['NSSLVALILGKT']	1-235	235	MLTLSLAKCINATKNGAFAIKDLDLSGPLSYEDVLFLAEYLKVTPLTDLDLSMAITRENSKALWDLSQVIAKNSQLQKLTFEVQLDFDFYFKHNLPIGWLDFIDDYRLKKIAAPLHEALVNMLKNKPALNKLTIDFLVMETPFHNKHLNQLARSINKIPLNYLNLGLSVTKETQVPLFKTKEPNQTLEFLILRGFNSGRNTLKYLPQTAALKMLAIDDMQFEEHDLKLLANIMKS	248-493	246	NLGQVNSPDVLTWLSACPNLNSLILIDNNLSRLNVDSLCELLANNLQALKKLDLSKNAYMGDDAIKIAKALTFNTHIETLVLDDNYIENEGLQAFIDLVKNNKNITSLSISNTCRYTPSNEIIHSLCDLLRDPGCQLKELKFNQDITLAQYLMLQHALNSNKTLEYIDFNFRNQNILEAILGKNNSGNLNENEFSSDNPKEEKAPNTLNTDPTSKSAPLFFISPKSRQEENKNELSSLPSHSVHLH	[]	[]	[]
gi|52841889|ref|YP_095688.1| | TM	YP_095688.1	Q5ZUY1	lpg1661	hypothetical protein lpg1661	Heparan-alpha-glucosaminide N-acetyltransferase catalytic domain-containing protein	MNTVPLKPQRLLSLDVFRGMTIVLMIFVNGQAAIDPYPIFEHVDWNGCTLADLVFPFFLFIVGLTSVISLKNQMERKAKTSLYSAIIERSVVLFLLGLFLNVFPHPIEFDSIRIYGILQRIAVCYLISAFIYLNTSIKTQFFIFLVLLLGYWIIMTQVPVPGYGANQLTKDGSWVSYFDQLFFSASHLYEKTYDPEGFLSTFTSIATTLSGVLAGSLLISPCNQFKKFYLLAGIGLLFLLLGWLWNMSFPINKNLWTSSYVLWTSGLALLAFAFCYLLIDRFGVKKWSVFFKVFGMNALFAFVFHVLLLKLQYAFKITTPDGSKMVLISYLKDYFFGGFSNHNAALLYSICFLFLNFLVVLILYKRNVFIRI	372	TRANSMEM 12..33; /note="Helical"; /evidence="ECO:0000256|SAM:Phobius"; TRANSMEM 53..70; /note="Helical"; /evidence="ECO:0000256|SAM:Phobius"; TRANSMEM 112..134; /note="Helical"; /evidence="ECO:0000256|SAM:Phobius"; TRANSMEM 141..160; /note="Helical"; /evidence="ECO:0000256|SAM:Phobius"; TRANSMEM 198..219; /note="Helical"; /evidence="ECO:0000256|SAM:Phobius"; TRANSMEM 228..248; /note="Helical"; /e…	8	10	['I', 'M', 'O', 'M', 'I', 'M', 'O', 'M', 'I', 'M', 'O', 'M', 'I', 'M', 'O', 'M', 'I', 'M', 'O', 'M', 'I']	[[1, 18], [19, 28], [29, 52], [53, 65], [66, 90], [91, 104], [105, 113], [114, 131], [132, 140], [141, 158], [159, 197], [198, 215], [216, 227], [228, 245], [246, 258], [259, 279], [280, 292], [293, 309], [310, 343], [344, 364], [365, 372]]	[18, 10, 24, 13, 25, 14, 9, 18, 9, 18, 39, 18, 12, 18, 13, 21, 13, 17, 34, 21, 8]	['MNTVPLKPQRLLSLDVFR', 'GMTIVLMIFV', 'NGQAAIDPYPIFEHVDWNGCTLAD', 'LVFPFFLFIVGLT', 'SVISLKNQMERKAKTSLYSAIIERS', 'VVLFLLGLFLNVFP', 'HPIEFDSIR', 'IYGILQRIAVCYLISAFI', 'YLNTSIKTQ', 'FFIFLVLLLGYWIIMTQV', 'PVPGYGANQLTKDGSWVSYFDQLFFSASHLYEKTYDPEG', 'FLSTFTSIATTLSGVLAG', 'SLLISPCNQFKK', 'FYLLAGIGLLFLLLGWLW', 'NMSFPINKNLWTS', 'SYVLWTSGLALLAFAFCYLLI', 'DRFGVKKWSVFFK', 'VFGMNALFAFVFHVLLL', 'KLQYAFKITTPDGSKM…	N-in/C-in	[10, 13, 14, 18, 18, 18, 18, 21, 17, 21]	[24, 25, 9, 9, 39, 12, 13, 13, 34]	18	8	0	8	1.105, -0.393, -0.458, -1.768, -3.124, -2.275, -0.888, -2.831	['11-34', '48-70', '82-103', '130-156', '225-249', '255-282', '289-315', '344-366']	[24, 23, 22, 27, 25, 28, 27, 23]	['LLSLDVFRGMTIVLMIFVNGQAAI', 'CTLADLVFPFFLFIVGLTSVISL', 'LYSAIIERSVVLFLLGLFLNVF', 'FIYLNTSIKTQFFIFLVLLLGYWIIMT', 'FKKFYLLAGIGLLFLLLGWLWNMSF', 'LWTSSYVLWTSGLALLAFAFCYLLIDRF', 'VFFKVFGMNALFAFVFHVLLLKLQYAF', 'AALLYSICFLFLNFLVVLILYKR']	1-10	10	MNTVPLKPQR	367-372	6	NVFIRI	['35-47', '71-81', '104-129', '157-224', '250-254', '283-288', '316-343']	[13, 11, 26, 68, 5, 6, 28]	['DPYPIFEHVDWNG', 'KNQMERKAKTS', 'PHPIEFDSIRIYGILQRIAVCYLISA', 'QVPVPGYGANQLTKDGSWVSYFDQLFFSASHLYEKTYDPEGFLSTFTSIATTLSGVLAGSLLISPCNQ', 'PINKN', 'GVKKWS', 'KITTPDGSKMVLISYLKDYFFGGFSNHN']	10	-0.805, -0.95, -1.369, -0.434, -2.707, 0.689, -2.993, -2.005, -0.891, -1.91	['17-28', '53-65', '89-100', '122-133', '141-153', '208-219', '228-244', '267-278', '298-309', '352-365']	[12, 13, 12, 12, 13, 12, 17, 12, 12, 14]	['FRGMTIVLMIFV', 'LVFPFFLFIVGLT', 'RSVVLFLLGLFL', 'AVCYLISAFIYL', 'FFIFLVLLLGYWI', 'TLSGVLAGSLLI', 'FYLLAGIGLLFLLLGWL', 'LALLAFAFCYLL', 'ALFAFVFHVLLL', 'FLFLNFLVVLILYK']	1-16	16	MNTVPLKPQRLLSLDV	366-372	7	RNVFIRI	['29-52', '66-88', '101-121', '134-140', '154-207', '220-227', '245-266', '279-297', '310-351']	[24, 23, 21, 7, 54, 8, 22, 19, 42]	['NGQAAIDPYPIFEHVDWNGCTLAD', 'SVISLKNQMERKAKTSLYSAIIE', 'NVFPHPIEFDSIRIYGILQRI', 'NTSIKTQ', 'IMTQVPVPGYGANQLTKDGSWVSYFDQLFFSASHLYEKTYDPEGFLSTFTSIAT', 'SPCNQFKK', 'WNMSFPINKNLWTSSYVLWTSG', 'IDRFGVKKWSVFFKVFGMN', 'KLQYAFKITTPDGSKMVLISYLKDYFFGGFSNHNAALLYSIC']
gi|52841891|ref|YP_095690.1| | TM	YP_095690.1	Q5ZUX9	cetLP3	hypothetical protein lpg1663	Uncharacterized protein	MIMFESFRKCLSAISMRAPYASTPGHRNAQRANAGSEVLGTTLETFDPAASIPTKLAQTLISIYSLFRFDTHVSEKLIHLLQGSIAATQMGLGIALLFTGTECEEYTDADLCKAIFLLQLLYRGTLLVGWAPSEFSKDPYAEPKVVSEDKAESEEENEDEESRNSASV	168		0	2	['I', 'M', 'O', 'M', 'I']	[[1, 76], [77, 98], [99, 109], [110, 130], [131, 168]]	[76, 22, 11, 21, 38]	['MIMFESFRKCLSAISMRAPYASTPGHRNAQRANAGSEVLGTTLETFDPAASIPTKLAQTLISIYSLFRFDTHVSEK', 'LIHLLQGSIAATQMGLGIALLF', 'TGTECEEYTDA', 'DLCKAIFLLQLLYRGTLLVGW', 'APSEFSKDPYAEPKVVSEDKAESEEENEDEESRNSASV']	N-in/C-in	[22, 21]	[11]	76	38	0	1	1.079	['109-131']	[23]	['ADLCKAIFLLQLLYRGTLLVGWA']	1-108	108	MIMFESFRKCLSAISMRAPYASTPGHRNAQRANAGSEVLGTTLETFDPAASIPTKLAQTLISIYSLFRFDTHVSEKLIHLLQGSIAATQMGLGIALLFTGTECEEYTD	132-168	37	PSEFSKDPYAEPKVVSEDKAESEEENEDEESRNSASV	[]	[]	[]	3	1.073, -0.313, -0.286	['59-70', '90-101', '111-123']	[12, 12, 13]	['TLISIYSLFRFD', 'MGLGIALLFTGT', 'LCKAIFLLQLLYR']	1-58	58	MIMFESFRKCLSAISMRAPYASTPGHRNAQRANAGSEVLGTTLETFDPAASIPTKLAQ	124-168	45	GTLLVGWAPSEFSKDPYAEPKVVSEDKAESEEENEDEESRNSASV	['71-89', '102-110']	[19, 9]	['THVSEKLIHLLQGSIAATQ', 'ECEEYTDAD']
gi|52841894|ref|YP_095693.1| | GLOB	YP_095693.1	Q5ZUX6	lpg1666	hypothetical protein lpg1666	FAD-binding domain-containing protein	MLKFVIYLSSRVQPMGKKAYIIGMGPAGLASALALLVKGYSVELIDRRSEDDVFSRKQGVFLKDDTIRDFFALSQLASKGYSLEFKDNFICKLIRPIDESNLQLSAEDQLDLAFFELIEKERTVIPIAELQRYQYSKLKYIYDKGGFTFQDEEDPYTVKFNNAEQQLIFHLGDTQIAKVDAENQKLTLDHNGSIQNHSFDLLVDASGKTSKSFTQLWNSQNPEFAIGYEKLDNPDHNAFGVMYLSINNPPLAMIANPVLSPTEGTSFIPLDKITPLKAMGWTHDYPPLIYLKYSKKNGAVYLTGEIPESILKDNNKKELKQWFDLVLQLLFNNTDFKMSAPGLASVFKTDIEIADKFALLLPKGGVFCLVGDALMSANFLLGCGISNALDDANKLPDMV…	467		2	0	['I']	[[1, 467]]	[467]	['MLKFVIYLSSRVQPMGKKAYIIGMGPAGLASALALLVKGYSVELIDRRSEDDVFSRKQGVFLKDDTIRDFFALSQLASKGYSLEFKDNFICKLIRPIDESNLQLSAEDQLDLAFFELIEKERTVIPIAELQRYQYSKLKYIYDKGGFTFQDEEDPYTVKFNNAEQQLIFHLGDTQIAKVDAENQKLTLDHNGSIQNHSFDLLVDASGKTSKSFTQLWNSQNPEFAIGYEKLDNPDHNAFGVMYLSINNPPLAMIANPVLSPTEGTSFIPLDKITPLKAMGWTHDYPPLIYLKYSKKNGAVYLTGEIPESILKDNNKKELKQWFDLVLQLLFNNTDFKMSAPGLASVFKTDIEIADKFALLLPKGGVFCLVGDALMSANFLLGCGISNALDDANKLPD…	in			467	467	0	2	1.484, 1.453	['18-37', '357-381']	[20, 25]	['KAYIIGMGPAGLASALALLV', 'FALLLPKGGVFCLVGDALMSANFLL']	1-17	17	MLKFVIYLSSRVQPMGK	382-467	86	GCGISNALDDANKLPDMVDNQFSQSEAEAYRNLRYLDYKDDWLFFKEHIALRLKSLQLEKQLDLSRQELELKQRELESIQQQCSFY	['38-356']	[319]	['KGYSVELIDRRSEDDVFSRKQGVFLKDDTIRDFFALSQLASKGYSLEFKDNFICKLIRPIDESNLQLSAEDQLDLAFFELIEKERTVIPIAELQRYQYSKLKYIYDKGGFTFQDEEDPYTVKFNNAEQQLIFHLGDTQIAKVDAENQKLTLDHNGSIQNHSFDLLVDASGKTSKSFTQLWNSQNPEFAIGYEKLDNPDHNAFGVMYLSINNPPLAMIANPVLSPTEGTSFIPLDKITPLKAMGWTHDYPPLIYLKYSKKNGAVYLTGEIPESILKDNNKKELKQWFDLVLQLLFNNTDFKMSAPGLASVFKTDIEIADK']	2	0.609, 1.371	['27-38', '374-385']	[12, 12]	['AGLASALALLVK', 'LMSANFLLGCGI']	1-26	26	MLKFVIYLSSRVQPMGKKAYIIGMGP	386-467	82	SNALDDANKLPDMVDNQFSQSEAEAYRNLRYLDYKDDWLFFKEHIALRLKSLQLEKQLDLSRQELELKQRELESIQQQCSFY	['39-373']	[335]	['GYSVELIDRRSEDDVFSRKQGVFLKDDTIRDFFALSQLASKGYSLEFKDNFICKLIRPIDESNLQLSAEDQLDLAFFELIEKERTVIPIAELQRYQYSKLKYIYDKGGFTFQDEEDPYTVKFNNAEQQLIFHLGDTQIAKVDAENQKLTLDHNGSIQNHSFDLLVDASGKTSKSFTQLWNSQNPEFAIGYEKLDNPDHNAFGVMYLSINNPPLAMIANPVLSPTEGTSFIPLDKITPLKAMGWTHDYPPLIYLKYSKKNGAVYLTGEIPESILKDNNKKELKQWFDLVLQLLFNNTDFKMSAPGLASVFKTDIEIADKFALLLPKGGVFCLVGDA']
gi|52841895|ref|YP_095694.1| | SP	YP_095694.1	Q5ZUX5	lpg1667	hypothetical protein lpg1667	IgA Peptidase M64	MEYKEVTPMIRFFIICFIFLVSHLAYANPYWDRYKVPRDSHYPNLKFHYINPDSLKIVQENSGIDVLRIQTDWFEETDSYQVGTVIIESSGTPALLSRSIHKPKWGSYLGVLKSRFGGDTVYYDAIGTGKEYRKLARAINLRFPVPSHDMIFELYAENPQTGLMEKVVEKNIIASELTRDNRHFNDLEVRQLLPAVKTPSLRVNIYAEGYTQSEKMKFWNRAIKTVQALQSQQFPGIDYMDFYAVFNPSHKRLGVAEDLGLPVPEFDSFLGLYYPYWDNFGRWYHIVYPTRENKFRQGLASAPYDYPIVLVNNSQYWGVGNYKSHTAIPADNSTYFTYILIHELGHFFGLNEEYEGGGRTELEFAPEMKEPWSQNITFLTTPSYSGLKWNELVNPQMSI…	463		1	0	['S', 'O']	[[1, 27], [28, 463]]	[27, 436]	['MEYKEVTPMIRFFIICFIFLVSHLAYA', 'NPYWDRYKVPRDSHYPNLKFHYINPDSLKIVQENSGIDVLRIQTDWFEETDSYQVGTVIIESSGTPALLSRSIHKPKWGSYLGVLKSRFGGDTVYYDAIGTGKEYRKLARAINLRFPVPSHDMIFELYAENPQTGLMEKVVEKNIIASELTRDNRHFNDLEVRQLLPAVKTPSLRVNIYAEGYTQSEKMKFWNRAIKTVQALQSQQFPGIDYMDFYAVFNPSHKRLGVAEDLGLPVPEFDSFLGLYYPYWDNFGRWYHIVYPTRENKFRQGLASAPYDYPIVLVNNSQYWGVGNYKSHTAIPADNSTYFTYILIHELGHFFGLNEEYEGGGRTELEFAPEMKEPWSQNITFLTTPSYSGLKWNELV…	out			27	436	1	1	-1.404	['9-27']	[19]	['MIRFFIICFIFLVSHLAYA']	1-8	8	MEYKEVTP	28-463	436	NPYWDRYKVPRDSHYPNLKFHYINPDSLKIVQENSGIDVLRIQTDWFEETDSYQVGTVIIESSGTPALLSRSIHKPKWGSYLGVLKSRFGGDTVYYDAIGTGKEYRKLARAINLRFPVPSHDMIFELYAENPQTGLMEKVVEKNIIASELTRDNRHFNDLEVRQLLPAVKTPSLRVNIYAEGYTQSEKMKFWNRAIKTVQALQSQQFPGIDYMDFYAVFNPSHKRLGVAEDLGLPVPEFDSFLGLYYPYWDNFGRWYHIVYPTRENKFRQGLASAPYDYPIVLVNNSQYWGVGNYKSHTAIPADNSTYFTYILIHELGHFFGLNEEYEGGGRTELEFAPEMKEPWSQNITFLTTPSYSGLKWNELVNPQMSIPTPYSDWQSTPPQYGAYRGGYGDSPSH…	[]	[]	[]	1	-2.716	['10-21']	[12]	['IRFFIICFIFLV']	1-9	9	MEYKEVTPM	22-463	442	SHLAYANPYWDRYKVPRDSHYPNLKFHYINPDSLKIVQENSGIDVLRIQTDWFEETDSYQVGTVIIESSGTPALLSRSIHKPKWGSYLGVLKSRFGGDTVYYDAIGTGKEYRKLARAINLRFPVPSHDMIFELYAENPQTGLMEKVVEKNIIASELTRDNRHFNDLEVRQLLPAVKTPSLRVNIYAEGYTQSEKMKFWNRAIKTVQALQSQQFPGIDYMDFYAVFNPSHKRLGVAEDLGLPVPEFDSFLGLYYPYWDNFGRWYHIVYPTRENKFRQGLASAPYDYPIVLVNNSQYWGVGNYKSHTAIPADNSTYFTYILIHELGHFFGLNEEYEGGGRTELEFAPEMKEPWSQNITFLTTPSYSGLKWNELVNPQMSIPTPYSDWQSTPPQYGAYRGGY…	[]	[]	[]
gi|52841898|ref|YP_095697.1| | GLOB	YP_095697.1	Q5ZUX2	lpg1670	hypothetical protein lpg1670	Ankyrin repeat protein	MGSSYNDWLKSSYSELKKINIIENLIKENNFARAKMLLNNLDLTTLIKYTELSKTITDFCEEAEQADIWRTHLQNFNEEHFSFEEYPPLTVSQLVKGIYFYGQAAECREEEGKPFGDNELEFLKKSAYQHCFYAYNSLSTWAYEKYKMGLNDYSLLTLHYAQKACQYHWTPGYLLFYKTCLNLAILSNAPSLSYQEALEALLIARKLSEHQYSISAINNAYFGKGLIHGNKTQIESWDKAISETIAKGKIPSTLLNKIYDKASEKAKGILDEFTVEVKDMPEEEKLENEVAPTLSI	296		0	0	['I']	[[1, 296]]	[296]	['MGSSYNDWLKSSYSELKKINIIENLIKENNFARAKMLLNNLDLTTLIKYTELSKTITDFCEEAEQADIWRTHLQNFNEEHFSFEEYPPLTVSQLVKGIYFYGQAAECREEEGKPFGDNELEFLKKSAYQHCFYAYNSLSTWAYEKYKMGLNDYSLLTLHYAQKACQYHWTPGYLLFYKTCLNLAILSNAPSLSYQEALEALLIARKLSEHQYSISAINNAYFGKGLIHGNKTQIESWDKAISETIAKGKIPSTLLNKIYDKASEKAKGILDEFTVEVKDMPEEEKLENEVAPTLSI']	in			296	296	0	0		[]	[]	[]	1-296	296	MGSSYNDWLKSSYSELKKINIIENLIKENNFARAKMLLNNLDLTTLIKYTELSKTITDFCEEAEQADIWRTHLQNFNEEHFSFEEYPPLTVSQLVKGIYFYGQAAECREEEGKPFGDNELEFLKKSAYQHCFYAYNSLSTWAYEKYKMGLNDYSLLTLHYAQKACQYHWTPGYLLFYKTCLNLAILSNAPSLSYQEALEALLIARKLSEHQYSISAINNAYFGKGLIHGNKTQIESWDKAISETIAKGKIPSTLLNKIYDKASEKAKGILDEFTVEVKDMPEEEKLENEVAPTLSI	1-296	296	MGSSYNDWLKSSYSELKKINIIENLIKENNFARAKMLLNNLDLTTLIKYTELSKTITDFCEEAEQADIWRTHLQNFNEEHFSFEEYPPLTVSQLVKGIYFYGQAAECREEEGKPFGDNELEFLKKSAYQHCFYAYNSLSTWAYEKYKMGLNDYSLLTLHYAQKACQYHWTPGYLLFYKTCLNLAILSNAPSLSYQEALEALLIARKLSEHQYSISAINNAYFGKGLIHGNKTQIESWDKAISETIAKGKIPSTLLNKIYDKASEKAKGILDEFTVEVKDMPEEEKLENEVAPTLSI	[]	[]	[]	1	1.482	['197-208']	[12]	['ALEALLIARKLS']	1-196	196	MGSSYNDWLKSSYSELKKINIIENLIKENNFARAKMLLNNLDLTTLIKYTELSKTITDFCEEAEQADIWRTHLQNFNEEHFSFEEYPPLTVSQLVKGIYFYGQAAECREEEGKPFGDNELEFLKKSAYQHCFYAYNSLSTWAYEKYKMGLNDYSLLTLHYAQKACQYHWTPGYLLFYKTCLNLAILSNAPSLSYQE	209-296	88	EHQYSISAINNAYFGKGLIHGNKTQIESWDKAISETIAKGKIPSTLLNKIYDKASEKAKGILDEFTVEVKDMPEEEKLENEVAPTLSI	[]	[]	[]
gi|52841911|ref|YP_095710.1| | GLOB	YP_095710.1	Q5ZUV9	RavZ	hypothetical protein lpg1683	Cysteine protease RavZ (EC 3.4.22.-) (Region allowing vacuole colocalization protein Z)	MKGKLTGKDKLIVDEFEELGEQESDIDEFDLLEGDEKLPGDSELDKTTSIYPPETSWEVNKGMNSSRLHKLYSLFFDKSSAFYLGDDVSVLEDKPLTGAYGFQSKKNDQQIFLFRPDSDYVAGYHVDAKSDAGWVNDKLDRRLSEISEFCSKATQPATFILPFVEMPTDITKGVQHQVLLTISYDPKSKQLTPTVYDSIGRDTYSESLSSYFKGKYRTTCDEILTQSIEKAIKSTDFTLGKFTRAAYNHQNRLTEGNCGSYTFRTIKEVISSSAQGTEVKIPGSGYITSNSYLTSQHVQDIESCIKYRNLGVVDIESALTEGKTLPVQLSEFIVALEDYGKLRSQQSEKSMLNFIGYSKTAKLTAVELLIGILNDIKGKNEISESQYDKLVKEVDCLMD…	502		0	0	['I']	[[1, 502]]	[502]	['MKGKLTGKDKLIVDEFEELGEQESDIDEFDLLEGDEKLPGDSELDKTTSIYPPETSWEVNKGMNSSRLHKLYSLFFDKSSAFYLGDDVSVLEDKPLTGAYGFQSKKNDQQIFLFRPDSDYVAGYHVDAKSDAGWVNDKLDRRLSEISEFCSKATQPATFILPFVEMPTDITKGVQHQVLLTISYDPKSKQLTPTVYDSIGRDTYSESLSSYFKGKYRTTCDEILTQSIEKAIKSTDFTLGKFTRAAYNHQNRLTEGNCGSYTFRTIKEVISSSAQGTEVKIPGSGYITSNSYLTSQHVQDIESCIKYRNLGVVDIESALTEGKTLPVQLSEFIVALEDYGKLRSQQSEKSMLNFIGYSKTAKLTAVELLIGILNDIKGKNEISESQYDKLVKEVDCL…	in			502	502	0	0														1	0.738	['362-373']	[12]	['KLTAVELLIGIL']	1-361	361	MKGKLTGKDKLIVDEFEELGEQESDIDEFDLLEGDEKLPGDSELDKTTSIYPPETSWEVNKGMNSSRLHKLYSLFFDKSSAFYLGDDVSVLEDKPLTGAYGFQSKKNDQQIFLFRPDSDYVAGYHVDAKSDAGWVNDKLDRRLSEISEFCSKATQPATFILPFVEMPTDITKGVQHQVLLTISYDPKSKQLTPTVYDSIGRDTYSESLSSYFKGKYRTTCDEILTQSIEKAIKSTDFTLGKFTRAAYNHQNRLTEGNCGSYTFRTIKEVISSSAQGTEVKIPGSGYITSNSYLTSQHVQDIESCIKYRNLGVVDIESALTEGKTLPVQLSEFIVALEDYGKLRSQQSEKSMLNFIGYSKTA	374-502	129	NDIKGKNEISESQYDKLVKEVDCLMDSSLGKLVQFHLKNLGAESLQKLVLPCVKFDDTIDDFVTIEKDELFDVPDITGEELASKKGIEQGALDKEALLKQKQIKTDLLDLREEDKTGLKKPLHGGIKVK	[]	[]	[]
gi|52841912|ref|YP_095711.1| | GLOB	YP_095711.1	Q5ZUV8	lpg1684	hypothetical protein lpg1684	D123	MKSVDEIDSLLQSAKTSEKDSSEQIVPPNDEIEDGFYLIDDSNHDEDLDFSDFPWLDPDHPLFFPATQANNSKGSTRWDAVNKFSVENWYPHLRKHTFKSHFITLNYNDIHYLMGNIPPDYDSSKLESIFNKILSEFNNKEVFMRLSTRSPKDSKFLFEEASTIMSKDFVYWNENDNKHQQLVSFVASMLKAMKIKSGRKIIETIAQSPRVYNDLLALVSSSNQSDCTTNVILREWHDIRPDHEFRVFVSRRHRKESIVTAISQYFHFLYFDKSPADCFNFLDEEDKKAVIKKFENYVLKSVDPDVAKFLNFSSEQDDDESSDCIREYIVDLALIPVSQYHGEITDENIIEIGANTYVMVVIELNPFAPAATGSGLFNWKNDLMMLWGKASCDYPVFKY…	465		0	0	['I']	[[1, 465]]	[465]	['MKSVDEIDSLLQSAKTSEKDSSEQIVPPNDEIEDGFYLIDDSNHDEDLDFSDFPWLDPDHPLFFPATQANNSKGSTRWDAVNKFSVENWYPHLRKHTFKSHFITLNYNDIHYLMGNIPPDYDSSKLESIFNKILSEFNNKEVFMRLSTRSPKDSKFLFEEASTIMSKDFVYWNENDNKHQQLVSFVASMLKAMKIKSGRKIIETIAQSPRVYNDLLALVSSSNQSDCTTNVILREWHDIRPDHEFRVFVSRRHRKESIVTAISQYFHFLYFDKSPADCFNFLDEEDKKAVIKKFENYVLKSVDPDVAKFLNFSSEQDDDESSDCIREYIVDLALIPVSQYHGEITDENIIEIGANTYVMVVIELNPFAPAATGSGLFNWKNDLMMLWGKASCDYPVF…	in			465	465	0	0														0		[]	[]	[]	1-465	465	MKSVDEIDSLLQSAKTSEKDSSEQIVPPNDEIEDGFYLIDDSNHDEDLDFSDFPWLDPDHPLFFPATQANNSKGSTRWDAVNKFSVENWYPHLRKHTFKSHFITLNYNDIHYLMGNIPPDYDSSKLESIFNKILSEFNNKEVFMRLSTRSPKDSKFLFEEASTIMSKDFVYWNENDNKHQQLVSFVASMLKAMKIKSGRKIIETIAQSPRVYNDLLALVSSSNQSDCTTNVILREWHDIRPDHEFRVFVSRRHRKESIVTAISQYFHFLYFDKSPADCFNFLDEEDKKAVIKKFENYVLKSVDPDVAKFLNFSSEQDDDESSDCIREYIVDLALIPVSQYHGEITDENIIEIGANTYVMVVIELNPFAPAATGSGLFNWKNDLMMLWGKASCDYPVFKY…	1-465	465	MKSVDEIDSLLQSAKTSEKDSSEQIVPPNDEIEDGFYLIDDSNHDEDLDFSDFPWLDPDHPLFFPATQANNSKGSTRWDAVNKFSVENWYPHLRKHTFKSHFITLNYNDIHYLMGNIPPDYDSSKLESIFNKILSEFNNKEVFMRLSTRSPKDSKFLFEEASTIMSKDFVYWNENDNKHQQLVSFVASMLKAMKIKSGRKIIETIAQSPRVYNDLLALVSSSNQSDCTTNVILREWHDIRPDHEFRVFVSRRHRKESIVTAISQYFHFLYFDKSPADCFNFLDEEDKKAVIKKFENYVLKSVDPDVAKFLNFSSEQDDDESSDCIREYIVDLALIPVSQYHGEITDENIIEIGANTYVMVVIELNPFAPAATGSGLFNWKNDLMMLWGKASCDYPVFKY…	[]	[]	[]
gi|52841913|ref|YP_095712.1| | GLOB	YP_095712.1	Q5ZUV7	lpg1685	hypothetical protein lpg1685	Uncharacterized protein	MQCAIERKNSLRDLQSQPNLGDWMFISSLGSQDFDERKFFSQISLQSLSFIIRIAKFSAYFAALCEKSEYDELWKKLYSTFGLVLTRDKPVPKSFFTHDGGEINHFNLLRGAYYFHLSQKALAAKEKSFSDSELYWLNQAMKFGSIHASQRYIQFLYQKLDKVASADEAEQILTEAIKLCKANLNQYGSYAYMMLAEAFFRYAMWAQQSGNINRAKSAITSSINSCTKANQHLRASASSIHNASLGEGLKASNTLAMESPEEAIAFLNAWAVAHLYKHEIELVSRPGFY	289		0	0	['I']	[[1, 289]]	[289]	['MQCAIERKNSLRDLQSQPNLGDWMFISSLGSQDFDERKFFSQISLQSLSFIIRIAKFSAYFAALCEKSEYDELWKKLYSTFGLVLTRDKPVPKSFFTHDGGEINHFNLLRGAYYFHLSQKALAAKEKSFSDSELYWLNQAMKFGSIHASQRYIQFLYQKLDKVASADEAEQILTEAIKLCKANLNQYGSYAYMMLAEAFFRYAMWAQQSGNINRAKSAITSSINSCTKANQHLRASASSIHNASLGEGLKASNTLAMESPEEAIAFLNAWAVAHLYKHEIELVSRPGFY']	in			289	289	0	0		[]	[]	[]	1-289	289	MQCAIERKNSLRDLQSQPNLGDWMFISSLGSQDFDERKFFSQISLQSLSFIIRIAKFSAYFAALCEKSEYDELWKKLYSTFGLVLTRDKPVPKSFFTHDGGEINHFNLLRGAYYFHLSQKALAAKEKSFSDSELYWLNQAMKFGSIHASQRYIQFLYQKLDKVASADEAEQILTEAIKLCKANLNQYGSYAYMMLAEAFFRYAMWAQQSGNINRAKSAITSSINSCTKANQHLRASASSIHNASLGEGLKASNTLAMESPEEAIAFLNAWAVAHLYKHEIELVSRPGFY	1-289	289	MQCAIERKNSLRDLQSQPNLGDWMFISSLGSQDFDERKFFSQISLQSLSFIIRIAKFSAYFAALCEKSEYDELWKKLYSTFGLVLTRDKPVPKSFFTHDGGEINHFNLLRGAYYFHLSQKALAAKEKSFSDSELYWLNQAMKFGSIHASQRYIQFLYQKLDKVASADEAEQILTEAIKLCKANLNQYGSYAYMMLAEAFFRYAMWAQQSGNINRAKSAITSSINSCTKANQHLRASASSIHNASLGEGLKASNTLAMESPEEAIAFLNAWAVAHLYKHEIELVSRPGFY	[]	[]	[]	3	1.432, 0.559, 0.915	['44-55', '77-88', '190-201']	[12, 12, 12]	['SLQSLSFIIRIA', 'LYSTFGLVLTRD', 'YAYMMLAEAFFR']	1-43	43	MQCAIERKNSLRDLQSQPNLGDWMFISSLGSQDFDERKFFSQI	202-289	88	YAMWAQQSGNINRAKSAITSSINSCTKANQHLRASASSIHNASLGEGLKASNTLAMESPEEAIAFLNAWAVAHLYKHEIELVSRPGFY	['56-76', '89-189']	[21, 101]	['KFSAYFAALCEKSEYDELWKK', 'KPVPKSFFTHDGGEINHFNLLRGAYYFHLSQKALAAKEKSFSDSELYWLNQAMKFGSIHASQRYIQFLYQKLDKVASADEAEQILTEAIKLCKANLNQYGS']
gi|52841915|ref|YP_095714.1| | GLOB	YP_095714.1	Q5ZUV5	MavA	hypothetical protein lpg1687	Ras-GEF domain-containing protein	MSHNYFRTCLTTKDNKFFWQKPLASERFDKLIADRKFQKSIAHSRKNQLMYSFIESKIASDYALLIDTKLREQLKQFTLDDFNDISGFERKEKSNSRQQSYFKLRQELEFFLKNDIQQHKSCPDAQLNAFRRWINISDLLLRHHCYEGFLLVFVNLQLIADKQLIDGLPVSVRNNYNQLCQLSSPIGNHGALRHFMNTHQGESDFTPLFFTYHAIGALDESLESLKDKEVLLKKQLKHLNKKISHLRTEATPGVIDVISELLKNKQQIPKKMMERRGHLIQLMEEVRFTGKQLKQIQVNMQNQLEQRANLVGLIVKEQKATPRTLPEYFEKTYSIIKYRFNRQSIATVKSSQLPESTASSNPSSSNLYKSKLLPHFWNRHGKSSSSYWEEVFTPSCLNNK	400		0	0	['I']	[[1, 400]]	[400]	['MSHNYFRTCLTTKDNKFFWQKPLASERFDKLIADRKFQKSIAHSRKNQLMYSFIESKIASDYALLIDTKLREQLKQFTLDDFNDISGFERKEKSNSRQQSYFKLRQELEFFLKNDIQQHKSCPDAQLNAFRRWINISDLLLRHHCYEGFLLVFVNLQLIADKQLIDGLPVSVRNNYNQLCQLSSPIGNHGALRHFMNTHQGESDFTPLFFTYHAIGALDESLESLKDKEVLLKKQLKHLNKKISHLRTEATPGVIDVISELLKNKQQIPKKMMERRGHLIQLMEEVRFTGKQLKQIQVNMQNQLEQRANLVGLIVKEQKATPRTLPEYFEKTYSIIKYRFNRQSIATVKSSQLPESTASSNPSSSNLYKSKLLPHFWNRHGKSSSSYWEEVFTPSCL…	in			400	400	0	0		[]	[]	[]	1-400	400	MSHNYFRTCLTTKDNKFFWQKPLASERFDKLIADRKFQKSIAHSRKNQLMYSFIESKIASDYALLIDTKLREQLKQFTLDDFNDISGFERKEKSNSRQQSYFKLRQELEFFLKNDIQQHKSCPDAQLNAFRRWINISDLLLRHHCYEGFLLVFVNLQLIADKQLIDGLPVSVRNNYNQLCQLSSPIGNHGALRHFMNTHQGESDFTPLFFTYHAIGALDESLESLKDKEVLLKKQLKHLNKKISHLRTEATPGVIDVISELLKNKQQIPKKMMERRGHLIQLMEEVRFTGKQLKQIQVNMQNQLEQRANLVGLIVKEQKATPRTLPEYFEKTYSIIKYRFNRQSIATVKSSQLPESTASSNPSSSNLYKSKLLPHFWNRHGKSSSSYWEEVFTPSCLNNK	1-400	400	MSHNYFRTCLTTKDNKFFWQKPLASERFDKLIADRKFQKSIAHSRKNQLMYSFIESKIASDYALLIDTKLREQLKQFTLDDFNDISGFERKEKSNSRQQSYFKLRQELEFFLKNDIQQHKSCPDAQLNAFRRWINISDLLLRHHCYEGFLLVFVNLQLIADKQLIDGLPVSVRNNYNQLCQLSSPIGNHGALRHFMNTHQGESDFTPLFFTYHAIGALDESLESLKDKEVLLKKQLKHLNKKISHLRTEATPGVIDVISELLKNKQQIPKKMMERRGHLIQLMEEVRFTGKQLKQIQVNMQNQLEQRANLVGLIVKEQKATPRTLPEYFEKTYSIIKYRFNRQSIATVKSSQLPESTASSNPSSSNLYKSKLLPHFWNRHGKSSSSYWEEVFTPSCLNNK	[]	[]	[]	1	-0.006	['149-160']	[12]	['FLLVFVNLQLIA']	1-148	148	MSHNYFRTCLTTKDNKFFWQKPLASERFDKLIADRKFQKSIAHSRKNQLMYSFIESKIASDYALLIDTKLREQLKQFTLDDFNDISGFERKEKSNSRQQSYFKLRQELEFFLKNDIQQHKSCPDAQLNAFRRWINISDLLLRHHCYEG	161-400	240	DKQLIDGLPVSVRNNYNQLCQLSSPIGNHGALRHFMNTHQGESDFTPLFFTYHAIGALDESLESLKDKEVLLKKQLKHLNKKISHLRTEATPGVIDVISELLKNKQQIPKKMMERRGHLIQLMEEVRFTGKQLKQIQVNMQNQLEQRANLVGLIVKEQKATPRTLPEYFEKTYSIIKYRFNRQSIATVKSSQLPESTASSNPSSSNLYKSKLLPHFWNRHGKSSSSYWEEVFTPSCLNNK	[]	[]	[]
gi|52841917|ref|YP_095716.1| | TM	YP_095716.1	P37033	lpg1689	hypothetical protein lpg1689	Uncharacterized protein lpg1689	MYHYLFSCHKSQESIDGLIEQVKQLLNHVEMEQKAYFLNLLTARVAEFQNELKSEASNTINKQQILIQYEKFAKTLLICIKQPERTSYAIHNYHKGFYYPVAIHDKIKPDPTIENAAIATLGVSLALLLGSIPTFIFNPLFGVIMVSLAVTLLLPSGFYLLIPDSPDTTSKKEEEKRIFMEGAKIINPDVRIEEFDEQPYLSSSLIKT	208		1	2	['I', 'M', 'O', 'M', 'I']	[[1, 115], [116, 137], [138, 140], [141, 158], [159, 208]]	[115, 22, 3, 18, 50]	['MYHYLFSCHKSQESIDGLIEQVKQLLNHVEMEQKAYFLNLLTARVAEFQNELKSEASNTINKQQILIQYEKFAKTLLICIKQPERTSYAIHNYHKGFYYPVAIHDKIKPDPTIEN', 'AAIATLGVSLALLLGSIPTFIF', 'NPL', 'FGVIMVSLAVTLLLPSGF', 'YLLIPDSPDTTSKKEEEKRIFMEGAKIINPDVRIEEFDEQPYLSSSLIKT']	N-in/C-in	[22, 18]	[3]	115	50	0	1	-2.134	['127-161']	[35]	['LLLGSIPTFIFNPLFGVIMVSLAVTLLLPSGFYLL']	1-126	126	MYHYLFSCHKSQESIDGLIEQVKQLLNHVEMEQKAYFLNLLTARVAEFQNELKSEASNTINKQQILIQYEKFAKTLLICIKQPERTSYAIHNYHKGFYYPVAIHDKIKPDPTIENAAIATLGVSLA	162-208	47	IPDSPDTTSKKEEEKRIFMEGAKIINPDVRIEEFDEQPYLSSSLIKT	[]	[]	[]	3	0.946, -0.599, -1.16	['35-46', '118-129', '140-154']	[12, 12, 15]	['AYFLNLLTARVA', 'IATLGVSLALLL', 'LFGVIMVSLAVTLLL']	1-34	34	MYHYLFSCHKSQESIDGLIEQVKQLLNHVEMEQK	155-208	54	PSGFYLLIPDSPDTTSKKEEEKRIFMEGAKIINPDVRIEEFDEQPYLSSSLIKT	['47-117', '130-139']	[71, 10]	['EFQNELKSEASNTINKQQILIQYEKFAKTLLICIKQPERTSYAIHNYHKGFYYPVAIHDKIKPDPTIENAA', 'GSIPTFIFNP']
gi|52841920|ref|YP_095719.1| | GLOB	YP_095719.1	Q5ZUV0	lpg1692	hypothetical protein lpg1692	SidC homolog	MARSKEEKALEPKDAENKFRVLTSDVAGNIPTHSSVTDVLNLIYSSITTHNLFKPHLEPLKAKACVVQGDLATLILIAQRNPAALFQKGNITDPRERTFYNVSAWQLILFLCDVDMKNQLMPFIPEQFKAIAQKQTNELGSGGADLIKLSRDPQAVAFEDFDGLTQFKQTLPLIDGTRKEVTFPLLENVDGIVYFQDKNKEVHFYYANRESKTITSLVPDLKSEEDKQLFAAFKASFDAMENNSSRRSSDTEHQLIAKLFNAKPQRQGIQYEHQGIRYQDSRTSFSLINAYRTSIRLYDEVQNYQYEKADTYWREVVGKAQGEEMWLLERICEEGRPFHPLPADFKEFKRGFTFYNWITNKVESAFAGGKLAVGLGSDFALYKGRLGGGRGWAAAGWDG…	436		0	0	['I']	[[1, 436]]	[436]	['MARSKEEKALEPKDAENKFRVLTSDVAGNIPTHSSVTDVLNLIYSSITTHNLFKPHLEPLKAKACVVQGDLATLILIAQRNPAALFQKGNITDPRERTFYNVSAWQLILFLCDVDMKNQLMPFIPEQFKAIAQKQTNELGSGGADLIKLSRDPQAVAFEDFDGLTQFKQTLPLIDGTRKEVTFPLLENVDGIVYFQDKNKEVHFYYANRESKTITSLVPDLKSEEDKQLFAAFKASFDAMENNSSRRSSDTEHQLIAKLFNAKPQRQGIQYEHQGIRYQDSRTSFSLINAYRTSIRLYDEVQNYQYEKADTYWREVVGKAQGEEMWLLERICEEGRPFHPLPADFKEFKRGFTFYNWITNKVESAFAGGKLAVGLGSDFALYKGRLGGGRGWAAAGW…	in			436	436	0	0		[]	[]	[]	1-436	436	MARSKEEKALEPKDAENKFRVLTSDVAGNIPTHSSVTDVLNLIYSSITTHNLFKPHLEPLKAKACVVQGDLATLILIAQRNPAALFQKGNITDPRERTFYNVSAWQLILFLCDVDMKNQLMPFIPEQFKAIAQKQTNELGSGGADLIKLSRDPQAVAFEDFDGLTQFKQTLPLIDGTRKEVTFPLLENVDGIVYFQDKNKEVHFYYANRESKTITSLVPDLKSEEDKQLFAAFKASFDAMENNSSRRSSDTEHQLIAKLFNAKPQRQGIQYEHQGIRYQDSRTSFSLINAYRTSIRLYDEVQNYQYEKADTYWREVVGKAQGEEMWLLERICEEGRPFHPLPADFKEFKRGFTFYNWITNKVESAFAGGKLAVGLGSDFALYKGRLGGGRGWAAAGWDG…	1-436	436	MARSKEEKALEPKDAENKFRVLTSDVAGNIPTHSSVTDVLNLIYSSITTHNLFKPHLEPLKAKACVVQGDLATLILIAQRNPAALFQKGNITDPRERTFYNVSAWQLILFLCDVDMKNQLMPFIPEQFKAIAQKQTNELGSGGADLIKLSRDPQAVAFEDFDGLTQFKQTLPLIDGTRKEVTFPLLENVDGIVYFQDKNKEVHFYYANRESKTITSLVPDLKSEEDKQLFAAFKASFDAMENNSSRRSSDTEHQLIAKLFNAKPQRQGIQYEHQGIRYQDSRTSFSLINAYRTSIRLYDEVQNYQYEKADTYWREVVGKAQGEEMWLLERICEEGRPFHPLPADFKEFKRGFTFYNWITNKVESAFAGGKLAVGLGSDFALYKGRLGGGRGWAAAGWDG…	[]	[]	[]	3	0.613, 0.508, 0.613	['70-81', '103-114', '401-412']	[12, 12, 12]	['DLATLILIAQRN', 'SAWQLILFLCDV', 'RGWDLIAVWRLV']	1-69	69	MARSKEEKALEPKDAENKFRVLTSDVAGNIPTHSSVTDVLNLIYSSITTHNLFKPHLEPLKAKACVVQG	413-436	24	EDAKANIIEPEQEQVPDLRTSGPS	['82-102', '115-400']	[21, 286]	['PAALFQKGNITDPRERTFYNV', 'DMKNQLMPFIPEQFKAIAQKQTNELGSGGADLIKLSRDPQAVAFEDFDGLTQFKQTLPLIDGTRKEVTFPLLENVDGIVYFQDKNKEVHFYYANRESKTITSLVPDLKSEEDKQLFAAFKASFDAMENNSSRRSSDTEHQLIAKLFNAKPQRQGIQYEHQGIRYQDSRTSFSLINAYRTSIRLYDEVQNYQYEKADTYWREVVGKAQGEEMWLLERICEEGRPFHPLPADFKEFKRGFTFYNWITNKVESAFAGGKLAVGLGSDFALYKGRLGGGRGWAAAGWDGG']
gi|52841929|ref|YP_095728.1| | TM	YP_095728.1	Q5ZUU1	PpeA/legC3	kinectin 1	Kinectin 1 (Kinesin receptor)	MIMFLANCNIEELVTEHIKQFLADEELSFSGLKDLILSKAPIPWIHSSVTATLLKSRDSDKTEVKKNLEQQSYKAQLAEDKIQKEQDDAEALKDKKLKEVLTRELNHIPTQISEQQTELRLLHYKLERLFESQAKVDVIQHPDSPMKKIKPSSSHSASIERLQRSINEREIKIQSLFEQEVNNKIKLNEIEKRASVRSQHHTKRVKRAQARIGYNSTGEDILSTLSGKNQSILLRSIQKQHHALEKKCSDLIQEADQINYPLFLEELQKYLNKKKHTLSSQEVDALKSVIKYIKQHLEFEHEVINTQSSLHIKKQSISSQIVKLRELQNKLKTLKNNNPNLTAANEELVSRNLELTAMKEHHADLRHRLGTPALLLFGLTFLFSIPLILTISGVIPFFI…	560	TRANSMEM 374..407; /note="Helical"; /evidence="ECO:0000256|SAM:Phobius"; TRANSMEM 413..431; /note="Helical"; /evidence="ECO:0000256|SAM:Phobius"	2	2	['I', 'M', 'O', 'M', 'I']	[[1, 372], [373, 400], [401, 401], [402, 429], [430, 560]]	[372, 28, 1, 28, 131]	['MIMFLANCNIEELVTEHIKQFLADEELSFSGLKDLILSKAPIPWIHSSVTATLLKSRDSDKTEVKKNLEQQSYKAQLAEDKIQKEQDDAEALKDKKLKEVLTRELNHIPTQISEQQTELRLLHYKLERLFESQAKVDVIQHPDSPMKKIKPSSSHSASIERLQRSINEREIKIQSLFEQEVNNKIKLNEIEKRASVRSQHHTKRVKRAQARIGYNSTGEDILSTLSGKNQSILLRSIQKQHHALEKKCSDLIQEADQINYPLFLEELQKYLNKKKHTLSSQEVDALKSVIKYIKQHLEFEHEVINTQSSLHIKKQSISSQIVKLRELQNKLKTLKNNNPNLTAANEELVSRNLELTAMKEHHADLRHRLGTP', 'ALLLFGLTFLFSIPLILTISG…	N-in/C-in	[28, 28]	[1]	372	131	0	2	-4.633, -0.353	['374-408', '413-433']	[35, 21]	['LLLFGLTFLFSIPLILTISGVIPFFIAPALLYILV', 'TILLLSTLGVGIAAIVFSFKM']	1-373	373	MIMFLANCNIEELVTEHIKQFLADEELSFSGLKDLILSKAPIPWIHSSVTATLLKSRDSDKTEVKKNLEQQSYKAQLAEDKIQKEQDDAEALKDKKLKEVLTRELNHIPTQISEQQTELRLLHYKLERLFESQAKVDVIQHPDSPMKKIKPSSSHSASIERLQRSINEREIKIQSLFEQEVNNKIKLNEIEKRASVRSQHHTKRVKRAQARIGYNSTGEDILSTLSGKNQSILLRSIQKQHHALEKKCSDLIQEADQINYPLFLEELQKYLNKKKHTLSSQEVDALKSVIKYIKQHLEFEHEVINTQSSLHIKKQSISSQIVKLRELQNKLKTLKNNNPNLTAANEELVSRNLELTAMKEHHADLRHRLGTPA	434-560	127	HSNESAIKSNLQTIETNSNQMSRNSQNLKSLETLTIPTLDMQIKKDENLRDQLMLSLQKQQRQAAQAFQKAKEVECLSYATSSLLNSGNTQSSDPSLSTHSEESDEGLNDSNDSLQALEEETVNEIA	['409-412']	[4]	['SAPP']	3	-1.411, -0.264, -0.332	['374-390', '397-408', '414-429']	[17, 12, 16]	['LLLFGLTFLFSIPLILT', 'FFIAPALLYILV', 'ILLLSTLGVGIAAIVF']	1-373	373	MIMFLANCNIEELVTEHIKQFLADEELSFSGLKDLILSKAPIPWIHSSVTATLLKSRDSDKTEVKKNLEQQSYKAQLAEDKIQKEQDDAEALKDKKLKEVLTRELNHIPTQISEQQTELRLLHYKLERLFESQAKVDVIQHPDSPMKKIKPSSSHSASIERLQRSINEREIKIQSLFEQEVNNKIKLNEIEKRASVRSQHHTKRVKRAQARIGYNSTGEDILSTLSGKNQSILLRSIQKQHHALEKKCSDLIQEADQINYPLFLEELQKYLNKKKHTLSSQEVDALKSVIKYIKQHLEFEHEVINTQSSLHIKKQSISSQIVKLRELQNKLKTLKNNNPNLTAANEELVSRNLELTAMKEHHADLRHRLGTPA	430-560	131	SFKMHSNESAIKSNLQTIETNSNQMSRNSQNLKSLETLTIPTLDMQIKKDENLRDQLMLSLQKQQRQAAQAFQKAKEVECLSYATSSLLNSGNTQSSDPSLSTHSEESDEGLNDSNDSLQALEEETVNEIA	['391-396', '409-413']	[6, 5]	['ISGVIP', 'SAPPT']
gi|52841930|ref|YP_095729.1| | TM	YP_095729.1	Q5ZUU0	PpeB	hypothetical protein lpg1702	Tpr	MSLATYDVKQELVKLTQNFFSIDHQFSELKNLLTDKKTIPWIHNQIVDQLSQIKKSDEIAMIARLEKSAYEQQMKEDDDEKNRDVEELRQDLLRRNDLTRQLEILRVRKEQYERELLIRNTVPHVHTHPDTPVIHQHPSQPISAPLLNPNNHVHTHLEATLSSQDIELSVRKINRRISEINKELEILDSRNNAREIRRGDREKRLQARLNYVQKTAGVVNTLSPDNQKKLLSNIEKEKKSLTQQHSSLLLKADQLNYSIFLQQFELSLQSMQRPFQEADALKAIVKRMKEHLNYKEKAASIQSRLDNTVLTIGENLRRLTRLNTQLSSLQLANPDLTRRNERLEEQNRELLESYNSHIKTRNKLFFPTLVITGLSLLFSIPLILTLTGIIPYAIAPAVL…	546	TRANSMEM 364..394; /note="Helical"; /evidence="ECO:0000256|SAM:Phobius"; TRANSMEM 400..426; /note="Helical"; /evidence="ECO:0000256|SAM:Phobius"	2	2	['I', 'M', 'O', 'M', 'I']	[[1, 363], [364, 384], [385, 407], [408, 428], [429, 546]]	[363, 21, 23, 21, 118]	['MSLATYDVKQELVKLTQNFFSIDHQFSELKNLLTDKKTIPWIHNQIVDQLSQIKKSDEIAMIARLEKSAYEQQMKEDDDEKNRDVEELRQDLLRRNDLTRQLEILRVRKEQYERELLIRNTVPHVHTHPDTPVIHQHPSQPISAPLLNPNNHVHTHLEATLSSQDIELSVRKINRRISEINKELEILDSRNNAREIRRGDREKRLQARLNYVQKTAGVVNTLSPDNQKKLLSNIEKEKKSLTQQHSSLLLKADQLNYSIFLQQFELSLQSMQRPFQEADALKAIVKRMKEHLNYKEKAASIQSRLDNTVLTIGENLRRLTRLNTQLSSLQLANPDLTRRNERLEEQNRELLESYNSHIKTRNK', 'LFFPTLVITGLSLLFSIPLIL', 'TLTGI…	N-in/C-in	[21, 21]	[23]	363	118	0	2	-2.813, -2.859	['364-395', '397-430']	[32, 34]	['LFFPTLVITGLSLLFSIPLILTLTGIIPYAIA', 'AVLLTLVIAPPALLLLAGLGVGIATIIYAVKAYF']	1-363	363	MSLATYDVKQELVKLTQNFFSIDHQFSELKNLLTDKKTIPWIHNQIVDQLSQIKKSDEIAMIARLEKSAYEQQMKEDDDEKNRDVEELRQDLLRRNDLTRQLEILRVRKEQYERELLIRNTVPHVHTHPDTPVIHQHPSQPISAPLLNPNNHVHTHLEATLSSQDIELSVRKINRRISEINKELEILDSRNNAREIRRGDREKRLQARLNYVQKTAGVVNTLSPDNQKKLLSNIEKEKKSLTQQHSSLLLKADQLNYSIFLQQFELSLQSMQRPFQEADALKAIVKRMKEHLNYKEKAASIQSRLDNTVLTIGENLRRLTRLNTQLSSLQLANPDLTRRNERLEEQNRELLESYNSHIKTRNK	431-546	116	NNSTIESNQETIESNRRQMGANQKEIYTLENQTIPNLKKELLENEEIKNRLTDELQYIENLAEQALKQANEVEPYVYSAMPFFNPEVVVHQHPSVGNGIVTPSAPPIDPLYPAVRH	['396-396']	[1]	['P']	3	-0.765, -0.17, -0.993	['374-386', '392-405', '409-425']	[13, 14, 17]	['LSLLFSIPLILTL', 'YAIAPAVLLTLVIA', 'LLLLAGLGVGIATIIYA']	1-373	373	MSLATYDVKQELVKLTQNFFSIDHQFSELKNLLTDKKTIPWIHNQIVDQLSQIKKSDEIAMIARLEKSAYEQQMKEDDDEKNRDVEELRQDLLRRNDLTRQLEILRVRKEQYERELLIRNTVPHVHTHPDTPVIHQHPSQPISAPLLNPNNHVHTHLEATLSSQDIELSVRKINRRISEINKELEILDSRNNAREIRRGDREKRLQARLNYVQKTAGVVNTLSPDNQKKLLSNIEKEKKSLTQQHSSLLLKADQLNYSIFLQQFELSLQSMQRPFQEADALKAIVKRMKEHLNYKEKAASIQSRLDNTVLTIGENLRRLTRLNTQLSSLQLANPDLTRRNERLEEQNRELLESYNSHIKTRNKLFFPTLVITG	426-546	121	VKAYFNNSTIESNQETIESNRRQMGANQKEIYTLENQTIPNLKKELLENEEIKNRLTDELQYIENLAEQALKQANEVEPYVYSAMPFFNPEVVVHQHPSVGNGIVTPSAPPIDPLYPAVRH	['387-391', '406-408']	[5, 3]	['TGIIP', 'PPA']
gi|52841944|ref|YP_095743.1| | GLOB	YP_095743.1	Q5ZUS6	lpg1716	hypothetical protein lpg1716	Permease	MRGHMIFLSIPKGMEFKQITEKDNTNDYFVDPNGKLPRINIQALVKDALQYNKGRKKEISLPDFTIYRHKPPYRDELFLQYNPDHNGKYFTKESVNLVNGKEFIKYKTPATSYGTFWFQKVQLSESRMDEVLAKRSEQRENRRHTGDSPNPT	152		0	0	['I']	[[1, 152]]	[152]	['MRGHMIFLSIPKGMEFKQITEKDNTNDYFVDPNGKLPRINIQALVKDALQYNKGRKKEISLPDFTIYRHKPPYRDELFLQYNPDHNGKYFTKESVNLVNGKEFIKYKTPATSYGTFWFQKVQLSESRMDEVLAKRSEQRENRRHTGDSPNPT']	in			152	152	0	0														0		[]	[]	[]	1-152	152	MRGHMIFLSIPKGMEFKQITEKDNTNDYFVDPNGKLPRINIQALVKDALQYNKGRKKEISLPDFTIYRHKPPYRDELFLQYNPDHNGKYFTKESVNLVNGKEFIKYKTPATSYGTFWFQKVQLSESRMDEVLAKRSEQRENRRHTGDSPNPT	1-152	152	MRGHMIFLSIPKGMEFKQITEKDNTNDYFVDPNGKLPRINIQALVKDALQYNKGRKKEISLPDFTIYRHKPPYRDELFLQYNPDHNGKYFTKESVNLVNGKEFIKYKTPATSYGTFWFQKVQLSESRMDEVLAKRSEQRENRRHTGDSPNPT	[]	[]	[]
gi|52841945|ref|YP_095744.1| | GLOB	YP_095744.1	Q5ZUS5	lpg1717	hypothetical protein lpg1717	Type IV secretion protein Dot	MPVRYSGFDYDGCVGVTNLINIVAQNPKLAQRIRETSNYYTKEVALIASNRQSDRDDKRNARSNGNGSCFIQIQKLCTDLGMEFDPFLLADAYNLVPAGTSLHEATNPANGAKIQNGWLHDKSKASLVYAHMQRASSLEAREQIDYFFYDDREDILEGLYQFFSANPELIPSNVTMHLVKYACSRENVHTMDNYKIPVQGKGFTNPDYVKTIKAFGDKAIENARDVYDIDGKEINAAGVRQAKYNCNFEFEANKLQPMKFVNNFNSPAELIKAHEQAIEKIKLGAFELYKAKINVITTLSNEQKVFLIRAKAQQWNLLCDEGQWNNPIFTLQAIMAEKSDRFFLPQYAFTAKMLIKNYQEARENSKDGSRFWEQINAFIKSMNALKDPMRNAQSIFEVF…	562		0	0	['I']	[[1, 562]]	[562]	['MPVRYSGFDYDGCVGVTNLINIVAQNPKLAQRIRETSNYYTKEVALIASNRQSDRDDKRNARSNGNGSCFIQIQKLCTDLGMEFDPFLLADAYNLVPAGTSLHEATNPANGAKIQNGWLHDKSKASLVYAHMQRASSLEAREQIDYFFYDDREDILEGLYQFFSANPELIPSNVTMHLVKYACSRENVHTMDNYKIPVQGKGFTNPDYVKTIKAFGDKAIENARDVYDIDGKEINAAGVRQAKYNCNFEFEANKLQPMKFVNNFNSPAELIKAHEQAIEKIKLGAFELYKAKINVITTLSNEQKVFLIRAKAQQWNLLCDEGQWNNPIFTLQAIMAEKSDRFFLPQYAFTAKMLIKNYQEARENSKDGSRFWEQINAFIKSMNALKDPMRNAQSIFE…	in			562	562	0	0														0		[]	[]	[]	1-562	562	MPVRYSGFDYDGCVGVTNLINIVAQNPKLAQRIRETSNYYTKEVALIASNRQSDRDDKRNARSNGNGSCFIQIQKLCTDLGMEFDPFLLADAYNLVPAGTSLHEATNPANGAKIQNGWLHDKSKASLVYAHMQRASSLEAREQIDYFFYDDREDILEGLYQFFSANPELIPSNVTMHLVKYACSRENVHTMDNYKIPVQGKGFTNPDYVKTIKAFGDKAIENARDVYDIDGKEINAAGVRQAKYNCNFEFEANKLQPMKFVNNFNSPAELIKAHEQAIEKIKLGAFELYKAKINVITTLSNEQKVFLIRAKAQQWNLLCDEGQWNNPIFTLQAIMAEKSDRFFLPQYAFTAKMLIKNYQEARENSKDGSRFWEQINAFIKSMNALKDPMRNAQSIFEVF…	1-562	562	MPVRYSGFDYDGCVGVTNLINIVAQNPKLAQRIRETSNYYTKEVALIASNRQSDRDDKRNARSNGNGSCFIQIQKLCTDLGMEFDPFLLADAYNLVPAGTSLHEATNPANGAKIQNGWLHDKSKASLVYAHMQRASSLEAREQIDYFFYDDREDILEGLYQFFSANPELIPSNVTMHLVKYACSRENVHTMDNYKIPVQGKGFTNPDYVKTIKAFGDKAIENARDVYDIDGKEINAAGVRQAKYNCNFEFEANKLQPMKFVNNFNSPAELIKAHEQAIEKIKLGAFELYKAKINVITTLSNEQKVFLIRAKAQQWNLLCDEGQWNNPIFTLQAIMAEKSDRFFLPQYAFTAKMLIKNYQEARENSKDGSRFWEQINAFIKSMNALKDPMRNAQSIFEVF…	[]	[]	[]
gi|52841946|ref|YP_095745.1| | GLOB	YP_095745.1	Q5ZUS4	AnkI/legAS4	hypothetical protein lpg1718	Eukaryotic huntingtin interacting protein B	MIILYDFLQESSVMPRSKNDSKLKKKSALQSKFKEQQLNHGSKEHKSKFKFSQRKAKKKGPGMTHLPGNIYTLFTPVNGPKSKDEWIDTSKIMLDLHIDNMSSSDYIPSAIDRTDLVMVQSVHLLRKTGGRGLFAREDIPKGTCIGIYTGEVYSEQEFEQYLKEHVGSDKSYAMYVGGRVIDAARKGNLTRYINFSDSQDNAEFVETTLNRKKVAKVITTKNIKAGQQLLINYNTYEEQASRYYYFLNPGDGWLSAQEFYQTYQSQYRLEQMPYNLEGFDLKAGDRVLMTQIGRIILANYSLAKEQELNASDIDLPFLKVGSDEKILDFDEADTFTPLMAACYLGQVENVKWLIEHGANIDQQQSHSGHCPLSLTLKGYSLAKDTQKYIDIIQLLIKNQ…	545		0	0	['I']	[[1, 545]]	[545]	['MIILYDFLQESSVMPRSKNDSKLKKKSALQSKFKEQQLNHGSKEHKSKFKFSQRKAKKKGPGMTHLPGNIYTLFTPVNGPKSKDEWIDTSKIMLDLHIDNMSSSDYIPSAIDRTDLVMVQSVHLLRKTGGRGLFAREDIPKGTCIGIYTGEVYSEQEFEQYLKEHVGSDKSYAMYVGGRVIDAARKGNLTRYINFSDSQDNAEFVETTLNRKKVAKVITTKNIKAGQQLLINYNTYEEQASRYYYFLNPGDGWLSAQEFYQTYQSQYRLEQMPYNLEGFDLKAGDRVLMTQIGRIILANYSLAKEQELNASDIDLPFLKVGSDEKILDFDEADTFTPLMAACYLGQVENVKWLIEHGANIDQQQSHSGHCPLSLTLKGYSLAKDTQKYIDIIQLLIK…	in			545	545	0	0														3	1.255, 0.834, 0.354	['292-303', '334-345', '464-475']	[12, 12, 12]	['IGRIILANYSLA', 'TFTPLMAACYLG', 'FDKALVLLAFYP']	1-291	291	MIILYDFLQESSVMPRSKNDSKLKKKSALQSKFKEQQLNHGSKEHKSKFKFSQRKAKKKGPGMTHLPGNIYTLFTPVNGPKSKDEWIDTSKIMLDLHIDNMSSSDYIPSAIDRTDLVMVQSVHLLRKTGGRGLFAREDIPKGTCIGIYTGEVYSEQEFEQYLKEHVGSDKSYAMYVGGRVIDAARKGNLTRYINFSDSQDNAEFVETTLNRKKVAKVITTKNIKAGQQLLINYNTYEEQASRYYYFLNPGDGWLSAQEFYQTYQSQYRLEQMPYNLEGFDLKAGDRVLMTQ	476-545	70	DYFKRNYMSDNEGHNQFNINAFRKAIKDFNSNERSILLMQLRESGLHLPEDLLEQLGIMDSSITLESKFF	['304-333', '346-463']	[30, 118]	['KEQELNASDIDLPFLKVGSDEKILDFDEAD', 'QVENVKWLIEHGANIDQQQSHSGHCPLSLTLKGYSLAKDTQKYIDIIQLLIKNQVNLLVHDRSDKTFLHNAALVLNNLDFQSVVKFLIGQNPIDINEYFTYIDENDFDIVMHCYNNKL']
gi|52841978|ref|YP_095777.1| | GLOB	YP_095777.1	Q5ZUP2	lpg1751	hypothetical protein lpg1751	Type IV secretion protein Dot	MTFTPPEFKILSVNTRNLETIFSTLLGRYKIITDPPVSEAVSSGEIIRNTLETLLARTHKVVICKTDRETARDVFKQLSNELREVLKENNEEKNKQAILFLLGALLHRYFRLIKEYDNFNSYIPYPSFLFSKPPSNVKDCRLFQAIRLALGLPEVMERNYRINDLKILDVTTIVTALETFRDNMQLIVGKDEGKMPRYKSYPHFAADKNFETYLQEIIDEHKRRNPVVLNQFKAINFIQSLVKQIEEEQRQIEEALTHLGKFLPKTCSDFKTISLELMEEQIKAQIESNVLQEKIIDLLYTGHIQENFSTMDCGSFIEAMKNCNSSLARYRALGGYCLLLQNEGVKEQLRFCIHQALGVEINPNELTDKDMLDAIRLLKTYFEANPKVELNFDFFNGKG…	436		1	0	['I']	[[1, 436]]	[436]	['MTFTPPEFKILSVNTRNLETIFSTLLGRYKIITDPPVSEAVSSGEIIRNTLETLLARTHKVVICKTDRETARDVFKQLSNELREVLKENNEEKNKQAILFLLGALLHRYFRLIKEYDNFNSYIPYPSFLFSKPPSNVKDCRLFQAIRLALGLPEVMERNYRINDLKILDVTTIVTALETFRDNMQLIVGKDEGKMPRYKSYPHFAADKNFETYLQEIIDEHKRRNPVVLNQFKAINFIQSLVKQIEEEQRQIEEALTHLGKFLPKTCSDFKTISLELMEEQIKAQIESNVLQEKIIDLLYTGHIQENFSTMDCGSFIEAMKNCNSSLARYRALGGYCLLLQNEGVKEQLRFCIHQALGVEINPNELTDKDMLDAIRLLKTYFEANPKVELNFDFFNG…	in			436	436	0	1	1.155	['95-112']	[18]	['KQAILFLLGALLHRYFRL']	1-94	94	MTFTPPEFKILSVNTRNLETIFSTLLGRYKIITDPPVSEAVSSGEIIRNTLETLLARTHKVVICKTDRETARDVFKQLSNELREVLKENNEEKN	113-436	324	IKEYDNFNSYIPYPSFLFSKPPSNVKDCRLFQAIRLALGLPEVMERNYRINDLKILDVTTIVTALETFRDNMQLIVGKDEGKMPRYKSYPHFAADKNFETYLQEIIDEHKRRNPVVLNQFKAINFIQSLVKQIEEEQRQIEEALTHLGKFLPKTCSDFKTISLELMEEQIKAQIESNVLQEKIIDLLYTGHIQENFSTMDCGSFIEAMKNCNSSLARYRALGGYCLLLQNEGVKEQLRFCIHQALGVEINPNELTDKDMLDAIRLLKTYFEANPKVELNFDFFNGKGSMNTFILQTELALAKKVQTVNKAQEDNSETRTTSLFV	[]	[]	[]	2	-0.523, 0.372	['97-108', '329-340']	[12, 12]	['AILFLLGALLHR', 'RYRALGGYCLLL']	1-96	96	MTFTPPEFKILSVNTRNLETIFSTLLGRYKIITDPPVSEAVSSGEIIRNTLETLLARTHKVVICKTDRETARDVFKQLSNELREVLKENNEEKNKQ	341-436	96	QNEGVKEQLRFCIHQALGVEINPNELTDKDMLDAIRLLKTYFEANPKVELNFDFFNGKGSMNTFILQTELALAKKVQTVNKAQEDNSETRTTSLFV	['109-328']	[220]	['YFRLIKEYDNFNSYIPYPSFLFSKPPSNVKDCRLFQAIRLALGLPEVMERNYRINDLKILDVTTIVTALETFRDNMQLIVGKDEGKMPRYKSYPHFAADKNFETYLQEIIDEHKRRNPVVLNQFKAINFIQSLVKQIEEEQRQIEEALTHLGKFLPKTCSDFKTISLELMEEQIKAQIESNVLQEKIIDLLYTGHIQENFSTMDCGSFIEAMKNCNSSLA']
gi|52841979|ref|YP_095778.1| | GLOB	YP_095778.1	Q5ZUP1	lpg1752	hypothetical protein lpg1752	Uncharacterized protein	MRFLRVGPCGRETMLEFAEFQQNALKLTDQLKKRSIPSLGCFCFFSVILPNTAAIEDTHTIKLIAYSLDSENDDDLIAYLKGVTTYSAVTPKNINEFKKKVLTGIYLMMWSHYSSTVSNLMNSTLVELFQRDLQVSSPQKMSDTLFDASLEALSQYCSFAYQNRNERIYDNLIRRLGKTVQADIHALRHSREKQETSFYDIYKGIMRTLGLNSVF	215		0	0	['I']	[[1, 215]]	[215]	['MRFLRVGPCGRETMLEFAEFQQNALKLTDQLKKRSIPSLGCFCFFSVILPNTAAIEDTHTIKLIAYSLDSENDDDLIAYLKGVTTYSAVTPKNINEFKKKVLTGIYLMMWSHYSSTVSNLMNSTLVELFQRDLQVSSPQKMSDTLFDASLEALSQYCSFAYQNRNERIYDNLIRRLGKTVQADIHALRHSREKQETSFYDIYKGIMRTLGLNSVF']	in			215	215	0	0		[]	[]	[]	1-215	215	MRFLRVGPCGRETMLEFAEFQQNALKLTDQLKKRSIPSLGCFCFFSVILPNTAAIEDTHTIKLIAYSLDSENDDDLIAYLKGVTTYSAVTPKNINEFKKKVLTGIYLMMWSHYSSTVSNLMNSTLVELFQRDLQVSSPQKMSDTLFDASLEALSQYCSFAYQNRNERIYDNLIRRLGKTVQADIHALRHSREKQETSFYDIYKGIMRTLGLNSVF	1-215	215	MRFLRVGPCGRETMLEFAEFQQNALKLTDQLKKRSIPSLGCFCFFSVILPNTAAIEDTHTIKLIAYSLDSENDDDLIAYLKGVTTYSAVTPKNINEFKKKVLTGIYLMMWSHYSSTVSNLMNSTLVELFQRDLQVSSPQKMSDTLFDASLEALSQYCSFAYQNRNERIYDNLIRRLGKTVQADIHALRHSREKQETSFYDIYKGIMRTLGLNSVF	[]	[]	[]	2	-0.273, 0.684	['38-49', '100-111']	[12, 12]	['SLGCFCFFSVIL', 'KVLTGIYLMMWS']	1-37	37	MRFLRVGPCGRETMLEFAEFQQNALKLTDQLKKRSIP	112-215	104	HYSSTVSNLMNSTLVELFQRDLQVSSPQKMSDTLFDASLEALSQYCSFAYQNRNERIYDNLIRRLGKTVQADIHALRHSREKQETSFYDIYKGIMRTLGLNSVF	['50-99']	[50]	['PNTAAIEDTHTIKLIAYSLDSENDDDLIAYLKGVTTYSAVTPKNINEFKK']
gi|52842003|ref|YP_095802.1| | GLOB	YP_095802.1	Q5ZUL7	lpg1776	hypothetical protein lpg1776	Transmembrane protein	MQSKIHKKEDNTNYSFLLKCMAAATAALATAAIVTAVVIKATATAAVGFGVATTGAALSPLLFVGGALLAAVGICCLPLLLCCGSSRSVYTVSNSPAYRPWSSAWYTGGYNPTFHSHPVYNNGGTYHTHHSGTVHTHSNPVHTHGNNVHVHTTPSNVHGHR	161	TRANSMEM 21..41; /note="Helical"; /evidence="ECO:0000256|SAM:Phobius"; TRANSMEM 61..81; /note="Helical"; /evidence="ECO:0000256|SAM:Phobius"	2	0	['I']	[[1, 161]]	[161]	['MQSKIHKKEDNTNYSFLLKCMAAATAALATAAIVTAVVIKATATAAVGFGVATTGAALSPLLFVGGALLAAVGICCLPLLLCCGSSRSVYTVSNSPAYRPWSSAWYTGGYNPTFHSHPVYNNGGTYHTHHSGTVHTHSNPVHTHGNNVHVHTTPSNVHGHR']	in			161	161	0	2	-0.694, -2.564	['16-47', '61-83']	[32, 23]	['FLLKCMAAATAALATAAIVTAVVIKATATAAV', 'LLFVGGALLAAVGICCLPLLLCC']	1-15	15	MQSKIHKKEDNTNYS	84-161	78	GSSRSVYTVSNSPAYRPWSSAWYTGGYNPTFHSHPVYNNGGTYHTHHSGTVHTHSNPVHTHGNNVHVHTTPSNVHGHR	['48-60']	[13]	['GFGVATTGAALSP']	4	1.172, -0.079, 1.011, -1.226	['16-27', '28-39', '43-54', '67-81']	[12, 12, 12, 15]	['FLLKCMAAATAA', 'LATAAIVTAVVI', 'ATAAVGFGVATT', 'ALLAAVGICCLPLLL']	1-15	15	MQSKIHKKEDNTNYS	82-161	80	CCGSSRSVYTVSNSPAYRPWSSAWYTGGYNPTFHSHPVYNNGGTYHTHHSGTVHTHSNPVHTHGNNVHVHTTPSNVHGHR	['28-27', '40-42', '55-66']	[0, 3, 12]	['', 'KAT', 'GAALSPLLFVGG']
gi|52842024|ref|YP_095823.1| | GLOB	YP_095823.1	Q5ZUK1	RvfA	hypothetical protein lpg1797	Coiled-coil protein	MFKFIYCINQEHIMSITIHTWKGGTKGLGFKTPVKSTLFGGNVGHAALELTWPANKQGDELAKKYAQAHGVIISKRTEIVGETQEEGRIMPKERVTYFAYFSWWPGEQNGHYINSFNDDKDAEWRHEPDKKMHADWKNQIYGPQGMSEENTTDVKGILIKNKNIQKLKTIQHSTLTADIAQDKAYNELLQHKEKLDEEYKSLHAKAVAYQKEKENAIREEREINPNFELLDEDISRMGDLPREFSILEAQLNLCIADFNERHLSSGKKPDSSVILPTSMDETSLNHTLDTESILREMITLANSEKAYNFTKFNCSTSVCHIVKAGVDEKLKENLSDNGFNINRYVTSYITTPTNVNALGLKLQDALLKLELAEHTKEAEQVQKPVANTISNRFNEFKSR…	426		0	0	['I']	[[1, 426]]	[426]	['MFKFIYCINQEHIMSITIHTWKGGTKGLGFKTPVKSTLFGGNVGHAALELTWPANKQGDELAKKYAQAHGVIISKRTEIVGETQEEGRIMPKERVTYFAYFSWWPGEQNGHYINSFNDDKDAEWRHEPDKKMHADWKNQIYGPQGMSEENTTDVKGILIKNKNIQKLKTIQHSTLTADIAQDKAYNELLQHKEKLDEEYKSLHAKAVAYQKEKENAIREEREINPNFELLDEDISRMGDLPREFSILEAQLNLCIADFNERHLSSGKKPDSSVILPTSMDETSLNHTLDTESILREMITLANSEKAYNFTKFNCSTSVCHIVKAGVDEKLKENLSDNGFNINRYVTSYITTPTNVNALGLKLQDALLKLELAEHTKEAEQVQKPVANTISNRFNEFK…	in			426	426	0	0														1	1.077	['94-105']	[12]	['RVTYFAYFSWWP']	1-93	93	MFKFIYCINQEHIMSITIHTWKGGTKGLGFKTPVKSTLFGGNVGHAALELTWPANKQGDELAKKYAQAHGVIISKRTEIVGETQEEGRIMPKE	106-426	321	GEQNGHYINSFNDDKDAEWRHEPDKKMHADWKNQIYGPQGMSEENTTDVKGILIKNKNIQKLKTIQHSTLTADIAQDKAYNELLQHKEKLDEEYKSLHAKAVAYQKEKENAIREEREINPNFELLDEDISRMGDLPREFSILEAQLNLCIADFNERHLSSGKKPDSSVILPTSMDETSLNHTLDTESILREMITLANSEKAYNFTKFNCSTSVCHIVKAGVDEKLKENLSDNGFNINRYVTSYITTPTNVNALGLKLQDALLKLELAEHTKEAEQVQKPVANTISNRFNEFKSRLQAVVSERNAHKDDTEEVTINNHNSLR	[]	[]	[]
gi|52842025|ref|YP_095824.1| | GLOB	YP_095824.1	Q5ZUK0	MarB	hypothetical protein lpg1798	Rho-GAP domain-containing protein	MPPPYSTHVIVNVFRCVAQLVSQNPELLNWPGVFRLAGSREESEKLLEQVINDNFSVGNLACYILEDGQINNLHLNNVLGMLPLVLKESVLLKTEDPLLKLFMTELKNLLSSEKNNVENTDAIVQLLSKFIDSLLLSKILDHQRVGEILYHYCYLMHTAGVFYETNLMTWENLAIIMAPHFTNEFGLYPAEDLLGLIQFTNQLKPILECFIAHPDSGIPFKERHADKLEHLAKTRHTIVEKLTHMGSESRRIVVAPMKSLMLQASMLRAQIDTVETQSKDSSLKKKDKKELNRQLEKLTEELEKLNIEISGLTSKIKKMNHGHAKLKEEIRVISRSEDAVSTHAAQQSGVSSSSSNSVRIQLGIFGNNSSSSAYLIEEQEEGEVTENEYSGLDSAKLT	398		0	0	['I']	[[1, 398]]	[398]	['MPPPYSTHVIVNVFRCVAQLVSQNPELLNWPGVFRLAGSREESEKLLEQVINDNFSVGNLACYILEDGQINNLHLNNVLGMLPLVLKESVLLKTEDPLLKLFMTELKNLLSSEKNNVENTDAIVQLLSKFIDSLLLSKILDHQRVGEILYHYCYLMHTAGVFYETNLMTWENLAIIMAPHFTNEFGLYPAEDLLGLIQFTNQLKPILECFIAHPDSGIPFKERHADKLEHLAKTRHTIVEKLTHMGSESRRIVVAPMKSLMLQASMLRAQIDTVETQSKDSSLKKKDKKELNRQLEKLTEELEKLNIEISGLTSKIKKMNHGHAKLKEEIRVISRSEDAVSTHAAQQSGVSSSSSNSVRIQLGIFGNNSSSSAYLIEEQEEGEVTENEYSGLDSAKL…	in			398	398	0	0														0		[]	[]	[]	1-398	398	MPPPYSTHVIVNVFRCVAQLVSQNPELLNWPGVFRLAGSREESEKLLEQVINDNFSVGNLACYILEDGQINNLHLNNVLGMLPLVLKESVLLKTEDPLLKLFMTELKNLLSSEKNNVENTDAIVQLLSKFIDSLLLSKILDHQRVGEILYHYCYLMHTAGVFYETNLMTWENLAIIMAPHFTNEFGLYPAEDLLGLIQFTNQLKPILECFIAHPDSGIPFKERHADKLEHLAKTRHTIVEKLTHMGSESRRIVVAPMKSLMLQASMLRAQIDTVETQSKDSSLKKKDKKELNRQLEKLTEELEKLNIEISGLTSKIKKMNHGHAKLKEEIRVISRSEDAVSTHAAQQSGVSSSSSNSVRIQLGIFGNNSSSSAYLIEEQEEGEVTENEYSGLDSAKLT	1-398	398	MPPPYSTHVIVNVFRCVAQLVSQNPELLNWPGVFRLAGSREESEKLLEQVINDNFSVGNLACYILEDGQINNLHLNNVLGMLPLVLKESVLLKTEDPLLKLFMTELKNLLSSEKNNVENTDAIVQLLSKFIDSLLLSKILDHQRVGEILYHYCYLMHTAGVFYETNLMTWENLAIIMAPHFTNEFGLYPAEDLLGLIQFTNQLKPILECFIAHPDSGIPFKERHADKLEHLAKTRHTIVEKLTHMGSESRRIVVAPMKSLMLQASMLRAQIDTVETQSKDSSLKKKDKKELNRQLEKLTEELEKLNIEISGLTSKIKKMNHGHAKLKEEIRVISRSEDAVSTHAAQQSGVSSSSSNSVRIQLGIFGNNSSSSAYLIEEQEEGEVTENEYSGLDSAKLT	[]	[]	[]
gi|52842030|ref|YP_095829.1| | GLOB	YP_095829.1	Q5ZUJ5	lpg1803	hypothetical protein lpg1803	Uncharacterized protein	MSQYTRLFEFLCDLIDIQIKKYVELAKLKVGEDAIINAALIYEEVNELLGFAEKLLKEIETNSKSDSMDMTIFDRVFEQVKFYVEQEYLRSYAEWLLIENNSKDTVYNRTKEQLLRLSEIKSFDDKGFSQPSTEIQQQCQHDSVQIVYSILNLAREVRKNPDMGFDDSIPHNKLNVLRRNATTRYVEFGNEIDKLHQHSEEFLQQSSLGVFDAELAYESALSKAKDHDLKLNTLFGRYKENKETASVPQSLSLVNKVDEENIMTEKKPSTEVSDNKTPFFSTSNLLFFGGIVLAAVIFVPRLLTHLKVNKL	311	TRANSMEM 285..303; /note="Helical"; /evidence="ECO:0000256|SAM:Phobius"	1	0	['I']	[[1, 311]]	[311]	['MSQYTRLFEFLCDLIDIQIKKYVELAKLKVGEDAIINAALIYEEVNELLGFAEKLLKEIETNSKSDSMDMTIFDRVFEQVKFYVEQEYLRSYAEWLLIENNSKDTVYNRTKEQLLRLSEIKSFDDKGFSQPSTEIQQQCQHDSVQIVYSILNLAREVRKNPDMGFDDSIPHNKLNVLRRNATTRYVEFGNEIDKLHQHSEEFLQQSSLGVFDAELAYESALSKAKDHDLKLNTLFGRYKENKETASVPQSLSLVNKVDEENIMTEKKPSTEVSDNKTPFFSTSNLLFFGGIVLAAVIFVPRLLTHLKVNKL']	in			311	311	0	1	-2.045	['279-304']	[26]	['FFSTSNLLFFGGIVLAAVIFVPRLLT']	1-278	278	MSQYTRLFEFLCDLIDIQIKKYVELAKLKVGEDAIINAALIYEEVNELLGFAEKLLKEIETNSKSDSMDMTIFDRVFEQVKFYVEQEYLRSYAEWLLIENNSKDTVYNRTKEQLLRLSEIKSFDDKGFSQPSTEIQQQCQHDSVQIVYSILNLAREVRKNPDMGFDDSIPHNKLNVLRRNATTRYVEFGNEIDKLHQHSEEFLQQSSLGVFDAELAYESALSKAKDHDLKLNTLFGRYKENKETASVPQSLSLVNKVDEENIMTEKKPSTEVSDNKTP	305-311	7	HLKVNKL	[]	[]	[]	1	-1.625	['285-299']	[15]	['LLFFGGIVLAAVIFV']	1-284	284	MSQYTRLFEFLCDLIDIQIKKYVELAKLKVGEDAIINAALIYEEVNELLGFAEKLLKEIETNSKSDSMDMTIFDRVFEQVKFYVEQEYLRSYAEWLLIENNSKDTVYNRTKEQLLRLSEIKSFDDKGFSQPSTEIQQQCQHDSVQIVYSILNLAREVRKNPDMGFDDSIPHNKLNVLRRNATTRYVEFGNEIDKLHQHSEEFLQQSSLGVFDAELAYESALSKAKDHDLKLNTLFGRYKENKETASVPQSLSLVNKVDEENIMTEKKPSTEVSDNKTPFFSTSN	300-311	12	PRLLTHLKVNKL	[]	[]	[]
gi|52842063|ref|YP_095862.1| | GLOB	YP_095862.1	Q5ZUG2	Ceg25	coiled coil domain-containing protein	Coiled coil domain protein	MAFYNSIPLIGKHLKSESRAKKYTSEEFKRLEREYRDHIGLPENSSFSSDAFDKLVSSRVDDFRAFPKTNLPGGLLFHDKLKEANTTEGDNIRDVLSKTVLAPTEKFKTAQKNFTESTSTFKELTKLIPSKFRAQDLVGTMKELTDDARKAIIEQQAHEIQMLKEKLDPQKEGQAGNYVSDFKKALGLKDNDEVKKVTEGLIKELEETHKKQLGEFDKSTSDSLNQLHKASASESSEYLFLANLYENNKEMRQTLEKLYAKERQRKGLPPESTTVQVGISENKIDLNGIKLKDIPVIKSITGREIHQQPDGSFAIQMPMINPFYYQDPRQNVKTDMMLIAQAIKASGYDSIEMNCNFPNSEKVAMERGRQAFAACIEAGFPVDKITINVNGKPMKADEL…	472		0	0	['I']	[[1, 472]]	[472]	['MAFYNSIPLIGKHLKSESRAKKYTSEEFKRLEREYRDHIGLPENSSFSSDAFDKLVSSRVDDFRAFPKTNLPGGLLFHDKLKEANTTEGDNIRDVLSKTVLAPTEKFKTAQKNFTESTSTFKELTKLIPSKFRAQDLVGTMKELTDDARKAIIEQQAHEIQMLKEKLDPQKEGQAGNYVSDFKKALGLKDNDEVKKVTEGLIKELEETHKKQLGEFDKSTSDSLNQLHKASASESSEYLFLANLYENNKEMRQTLEKLYAKERQRKGLPPESTTVQVGISENKIDLNGIKLKDIPVIKSITGREIHQQPDGSFAIQMPMINPFYYQDPRQNVKTDMMLIAQAIKASGYDSIEMNCNFPNSEKVAMERGRQAFAACIEAGFPVDKITINVNGKPMKAD…	in			472	472	0	0														0		[]	[]	[]	1-472	472	MAFYNSIPLIGKHLKSESRAKKYTSEEFKRLEREYRDHIGLPENSSFSSDAFDKLVSSRVDDFRAFPKTNLPGGLLFHDKLKEANTTEGDNIRDVLSKTVLAPTEKFKTAQKNFTESTSTFKELTKLIPSKFRAQDLVGTMKELTDDARKAIIEQQAHEIQMLKEKLDPQKEGQAGNYVSDFKKALGLKDNDEVKKVTEGLIKELEETHKKQLGEFDKSTSDSLNQLHKASASESSEYLFLANLYENNKEMRQTLEKLYAKERQRKGLPPESTTVQVGISENKIDLNGIKLKDIPVIKSITGREIHQQPDGSFAIQMPMINPFYYQDPRQNVKTDMMLIAQAIKASGYDSIEMNCNFPNSEKVAMERGRQAFAACIEAGFPVDKITINVNGKPMKADEL…	1-472	472	MAFYNSIPLIGKHLKSESRAKKYTSEEFKRLEREYRDHIGLPENSSFSSDAFDKLVSSRVDDFRAFPKTNLPGGLLFHDKLKEANTTEGDNIRDVLSKTVLAPTEKFKTAQKNFTESTSTFKELTKLIPSKFRAQDLVGTMKELTDDARKAIIEQQAHEIQMLKEKLDPQKEGQAGNYVSDFKKALGLKDNDEVKKVTEGLIKELEETHKKQLGEFDKSTSDSLNQLHKASASESSEYLFLANLYENNKEMRQTLEKLYAKERQRKGLPPESTTVQVGISENKIDLNGIKLKDIPVIKSITGREIHQQPDGSFAIQMPMINPFYYQDPRQNVKTDMMLIAQAIKASGYDSIEMNCNFPNSEKVAMERGRQAFAACIEAGFPVDKITINVNGKPMKADEL…	[]	[]	[]
gi|52842078|ref|YP_095877.1| | GLOB	YP_095877.1	Q5ZUE7	Lem14	hypothetical protein lpg1851	Dot/Icm T4SS effector	MSFELVAYEKLKGSIRESIITLIKSHNEKAKIIEDKLEYSVKEVSRERQPQVLVLLKTIELLDNSSKEPEDKARVLNALAYYIRDQIAATYKYTSPDNSDFYKSLTISLDLNKDNNPNREDLADMYSALEKFLRSHVYKNSDPRKGYLDKQPFAIKHYSVVDDILELSDRVHKLRHEIIIAARDLHLLQQKPKSSQGGLFSVPSGKEKVTDTHEVANHRL	220		0	0	['I']	[[1, 220]]	[220]	['MSFELVAYEKLKGSIRESIITLIKSHNEKAKIIEDKLEYSVKEVSRERQPQVLVLLKTIELLDNSSKEPEDKARVLNALAYYIRDQIAATYKYTSPDNSDFYKSLTISLDLNKDNNPNREDLADMYSALEKFLRSHVYKNSDPRKGYLDKQPFAIKHYSVVDDILELSDRVHKLRHEIIIAARDLHLLQQKPKSSQGGLFSVPSGKEKVTDTHEVANHRL']	in			220	220	0	0														1	1.465	['73-84']	[12]	['ARVLNALAYYIR']	1-72	72	MSFELVAYEKLKGSIRESIITLIKSHNEKAKIIEDKLEYSVKEVSRERQPQVLVLLKTIELLDNSSKEPEDK	85-220	136	DQIAATYKYTSPDNSDFYKSLTISLDLNKDNNPNREDLADMYSALEKFLRSHVYKNSDPRKGYLDKQPFAIKHYSVVDDILELSDRVHKLRHEIIIAARDLHLLQQKPKSSQGGLFSVPSGKEKVTDTHEVANHRL	[]	[]	[]
gi|52842102|ref|YP_095901.1| | TM	YP_095901.1	Q5ZUC3	YlfB/legC2	microtubule binding protein	Microtubule binding protein, putative	MTDTPKANLAVDEIKEDTPKDQPLPEENTEILVKKLKVLETTQENFDQIKKHIAAVIDSLAKNRSFFGRVAAYWGEMQLWLKITLGIVLVVPTLTLGIAIQVASLIVVSVLTLVTYVGSALLLENHVQKEEHITDRLKEEMIGLADNLGKVIESFEPLRKQIAEQIEYFHKENDRLNLNVTQLSDHIMRLTKQAEQLQKTEQTLRKVREELEKTSETLDEKVQVQTELLQINQEELNRIREEIAKNEIELSEKISELDQVKKEMSVEIEKAETVTQVLKNTVEKLSQTAIADHNHRESFQNKLNDFLSNKEQSFNDVAQRICEAEHELCFVKEELNFSNKRYQELLERQEEVVKRLEQLQFSRKPTPYSNAKVLGKLGIMATEEKESPTPVSAEENTIP…	405	TRANSMEM 79..100; /note="Helical"; /evidence="ECO:0000256|SAM:Phobius"; TRANSMEM 106..123; /note="Helical"; /evidence="ECO:0000256|SAM:Phobius"	1	2	['I', 'M', 'O', 'M', 'I']	[[1, 82], [83, 100], [101, 104], [105, 121], [122, 405]]	[82, 18, 4, 17, 284]	['MTDTPKANLAVDEIKEDTPKDQPLPEENTEILVKKLKVLETTQENFDQIKKHIAAVIDSLAKNRSFFGRVAAYWGEMQLWLK', 'ITLGIVLVVPTLTLGIAI', 'QVAS', 'LIVVSVLTLVTYVGSAL', 'LLENHVQKEEHITDRLKEEMIGLADNLGKVIESFEPLRKQIAEQIEYFHKENDRLNLNVTQLSDHIMRLTKQAEQLQKTEQTLRKVREELEKTSETLDEKVQVQTELLQINQEELNRIREEIAKNEIELSEKISELDQVKKEMSVEIEKAETVTQVLKNTVEKLSQTAIADHNHRESFQNKLNDFLSNKEQSFNDVAQRICEAEHELCFVKEELNFSNKRYQELLERQEEVVKRLEQLQFSRKPTPYSNAKVLGKLGIMA…	N-in/C-in	[18, 17]	[4]	82	284	0	1	-2.382	['79-113']	[35]	['LWLKITLGIVLVVPTLTLGIAIQVASLIVVSVLTL']	1-78	78	MTDTPKANLAVDEIKEDTPKDQPLPEENTEILVKKLKVLETTQENFDQIKKHIAAVIDSLAKNRSFFGRVAAYWGEMQ	114-405	292	VTYVGSALLLENHVQKEEHITDRLKEEMIGLADNLGKVIESFEPLRKQIAEQIEYFHKENDRLNLNVTQLSDHIMRLTKQAEQLQKTEQTLRKVREELEKTSETLDEKVQVQTELLQINQEELNRIREEIAKNEIELSEKISELDQVKKEMSVEIEKAETVTQVLKNTVEKLSQTAIADHNHRESFQNKLNDFLSNKEQSFNDVAQRICEAEHELCFVKEELNFSNKRYQELLERQEEVVKRLEQLQFSRKPTPYSNAKVLGKLGIMATEEKESPTPVSAEENTIPTQTLTG	[]	[]	[]	2	-0.545, -0.593	['83-96', '102-113']	[14, 12]	['ITLGIVLVVPTLTL', 'VASLIVVSVLTL']	1-82	82	MTDTPKANLAVDEIKEDTPKDQPLPEENTEILVKKLKVLETTQENFDQIKKHIAAVIDSLAKNRSFFGRVAAYWGEMQLWLK	114-405	292	VTYVGSALLLENHVQKEEHITDRLKEEMIGLADNLGKVIESFEPLRKQIAEQIEYFHKENDRLNLNVTQLSDHIMRLTKQAEQLQKTEQTLRKVREELEKTSETLDEKVQVQTELLQINQEELNRIREEIAKNEIELSEKISELDQVKKEMSVEIEKAETVTQVLKNTVEKLSQTAIADHNHRESFQNKLNDFLSNKEQSFNDVAQRICEAEHELCFVKEELNFSNKRYQELLERQEEVVKRLEQLQFSRKPTPYSNAKVLGKLGIMATEEKESPTPVSAEENTIPTQTLTG	['97-101']	[5]	['GIAIQ']
gi|52842106|ref|YP_095905.1| | GLOB	YP_095905.1	Q5ZUB9	lpdA	hypothetical protein lpg1888	PLD phosphodiesterase domain-containing protein	MLQFFEKGLQYSGEKISTDSYLMRKIVEAAIPSADKGTVSAEKMLGLMNPNQIEIVSGSESAYRLIVHKIKEAKKQILIQAFVWEPGTQVVKDIRNALCDIKHEVEVFLLVDQLDRLAQVFYHGEILPKKPKHDPACLGLDNLPQNIKLHIGTHVHNSIASNHNKAIWIDGDVILTGANFQQENYGPNGFHDAAMFIPGGAAEAVFYDFKAMWDKRTNKSDEPEISPIYTGQESTESYRNTNSCSVLYVTNTIRQKWALLPFYRAPLPEDPLNNAYMAAIKYAKHTIRIAVPNLNSPEIIHALADFINNRNGHVYLLMGKGFNDFRERFYGGTNQSAIDYFSSLLDEDRQNNLQVRWFHRVNNNENSMKKEVIHMKFMSIDGQVVIYGSSNLDLLSLHN…	443		0	0	['I']	[[1, 443]]	[443]	['MLQFFEKGLQYSGEKISTDSYLMRKIVEAAIPSADKGTVSAEKMLGLMNPNQIEIVSGSESAYRLIVHKIKEAKKQILIQAFVWEPGTQVVKDIRNALCDIKHEVEVFLLVDQLDRLAQVFYHGEILPKKPKHDPACLGLDNLPQNIKLHIGTHVHNSIASNHNKAIWIDGDVILTGANFQQENYGPNGFHDAAMFIPGGAAEAVFYDFKAMWDKRTNKSDEPEISPIYTGQESTESYRNTNSCSVLYVTNTIRQKWALLPFYRAPLPEDPLNNAYMAAIKYAKHTIRIAVPNLNSPEIIHALADFINNRNGHVYLLMGKGFNDFRERFYGGTNQSAIDYFSSLLDEDRQNNLQVRWFHRVNNNENSMKKEVIHMKFMSIDGQVVIYGSSNLDLLSL…	in			443	443	0	0														0		[]	[]	[]	1-443	443	MLQFFEKGLQYSGEKISTDSYLMRKIVEAAIPSADKGTVSAEKMLGLMNPNQIEIVSGSESAYRLIVHKIKEAKKQILIQAFVWEPGTQVVKDIRNALCDIKHEVEVFLLVDQLDRLAQVFYHGEILPKKPKHDPACLGLDNLPQNIKLHIGTHVHNSIASNHNKAIWIDGDVILTGANFQQENYGPNGFHDAAMFIPGGAAEAVFYDFKAMWDKRTNKSDEPEISPIYTGQESTESYRNTNSCSVLYVTNTIRQKWALLPFYRAPLPEDPLNNAYMAAIKYAKHTIRIAVPNLNSPEIIHALADFINNRNGHVYLLMGKGFNDFRERFYGGTNQSAIDYFSSLLDEDRQNNLQVRWFHRVNNNENSMKKEVIHMKFMSIDGQVVIYGSSNLDLLSLHN…	1-443	443	MLQFFEKGLQYSGEKISTDSYLMRKIVEAAIPSADKGTVSAEKMLGLMNPNQIEIVSGSESAYRLIVHKIKEAKKQILIQAFVWEPGTQVVKDIRNALCDIKHEVEVFLLVDQLDRLAQVFYHGEILPKKPKHDPACLGLDNLPQNIKLHIGTHVHNSIASNHNKAIWIDGDVILTGANFQQENYGPNGFHDAAMFIPGGAAEAVFYDFKAMWDKRTNKSDEPEISPIYTGQESTESYRNTNSCSVLYVTNTIRQKWALLPFYRAPLPEDPLNNAYMAAIKYAKHTIRIAVPNLNSPEIIHALADFINNRNGHVYLLMGKGFNDFRERFYGGTNQSAIDYFSSLLDEDRQNNLQVRWFHRVNNNENSMKKEVIHMKFMSIDGQVVIYGSSNLDLLSLHN…	[]	[]	[]
gi|52842108|ref|YP_095907.1| | GLOB	YP_095907.1	Q5ZUB7	LegLC8	hypothetical protein lpg1890	Leucine-rich repeat-and coiled coil-containing protein	MIFELNILPNRNFLFIFGDNMPLTSLKKFLKDIGKENIKQHQVKLVLKTSQDIQLFLNALRDSRNHGISSLSELDLSDTRFTNQELSDLVTALNNIPGIKSLRLDSCGLKDSDTVELSKLTHIKKLSLKSNYLKNRPMFNSMLEALYLDYNTELSASYVLFSLSRNAAALKKLSLRNCGVTDANLEYLTRPESRLKSLTHFNLRRNNITHQGVDSFAHLQSLTTIDLSQNTGIGDEGVSRLAPLKQLRTLYLDNCGIGGEGIKAIAKMNLQTVDLSFNPGLKKEWGLDDIRPNHTIRTLLLTFCSLNDNHAKLIVSKFPAATDLNVANNNMTRAGVKTLLSNPIIENLDVSTQSLYAKSTGASGTGMISPRIMMKKKEIKQQEKEKAQDLLDTICNTIT…	573		0	0	['I']	[[1, 573]]	[573]	['MIFELNILPNRNFLFIFGDNMPLTSLKKFLKDIGKENIKQHQVKLVLKTSQDIQLFLNALRDSRNHGISSLSELDLSDTRFTNQELSDLVTALNNIPGIKSLRLDSCGLKDSDTVELSKLTHIKKLSLKSNYLKNRPMFNSMLEALYLDYNTELSASYVLFSLSRNAAALKKLSLRNCGVTDANLEYLTRPESRLKSLTHFNLRRNNITHQGVDSFAHLQSLTTIDLSQNTGIGDEGVSRLAPLKQLRTLYLDNCGIGGEGIKAIAKMNLQTVDLSFNPGLKKEWGLDDIRPNHTIRTLLLTFCSLNDNHAKLIVSKFPAATDLNVANNNMTRAGVKTLLSNPIIENLDVSTQSLYAKSTGASGTGMISPRIMMKKKEIKQQEKEKAQDLLDTICNT…	in			573	573	0	0														2	1.382, -0.049	['154-165', '295-306']	[12, 12]	['LSASYVLFSLSR', 'TIRTLLLTFCSL']	1-153	153	MIFELNILPNRNFLFIFGDNMPLTSLKKFLKDIGKENIKQHQVKLVLKTSQDIQLFLNALRDSRNHGISSLSELDLSDTRFTNQELSDLVTALNNIPGIKSLRLDSCGLKDSDTVELSKLTHIKKLSLKSNYLKNRPMFNSMLEALYLDYNTE	307-573	267	NDNHAKLIVSKFPAATDLNVANNNMTRAGVKTLLSNPIIENLDVSTQSLYAKSTGASGTGMISPRIMMKKKEIKQQEKEKAQDLLDTICNTITLKSINLEHTGITSRMLLSLIPDETDHKRYLKKINGVSCKELKPKLEQQIALRKAEKQSSPPVINAVEDSKTSDLMVKSGSSSKTEMQTREDDLIASPDEKIKALELENQKLKDELATARKRIFELENQSLSGSKTRKKTSIPPLAIPVMFQDFAKPGKNETDDNTINSITAIPK	['166-294']	[129]	['NAAALKKLSLRNCGVTDANLEYLTRPESRLKSLTHFNLRRNNITHQGVDSFAHLQSLTTIDLSQNTGIGDEGVSRLAPLKQLRTLYLDNCGIGGEGIKAIAKMNLQTVDLSFNPGLKKEWGLDDIRPNH']
gi|52842125|ref|YP_095924.1| | TM	YP_095924.1	Q5ZUA0	lpg1907	hypothetical protein lpg1907	Fungal lipase-like domain-containing protein	MVRECTSFKGGLNLNFIENAEFESRKNIPPEEQRAVLIRNTLRLLMMGWNTSWTELFSWETFKAIYLQRDPLLLKEFRLAFQKGFDALFTQLSGRQFNSQQNEQIQLYLSNCLGYLPLFDLNPYESIKVPQRINDQWVMVDYYIKPIELTNHRGKNDLILRDDDRVFAYGLEPIDNPNAQSHLIFMGTTYPAGQGFISQLNTDLKGFETVGYSLYKNGRDRIKDWILKQNSKIHVCGISLGGSLSLLLAIDMGKYLSRVDALNPAGLHDTDNKVKYDKWYKIKKKPLVVVQQQGNDPVSFFGVWKKEWNILHVKPPKDKQGPNLFCDHFLNYAGFAETEFTYVSAEQQNAKRKARNFWLYSLGRGVLYYFGLAPYTYLIRPVIHYIAEKWPLIVFGIIP…	601	TRANSMEM 357..378; /note="Helical"; /evidence="ECO:0000256|SAM:Phobius"; TRANSMEM 390..408; /note="Helical"; /evidence="ECO:0000256|SAM:Phobius"; TRANSMEM 414..438; /note="Helical"; /evidence="ECO:0000256|SAM:Phobius"	2	2	['I', 'M', 'O', 'M', 'I']	[[1, 389], [390, 410], [411, 413], [414, 436], [437, 601]]	[389, 21, 3, 23, 165]	['MVRECTSFKGGLNLNFIENAEFESRKNIPPEEQRAVLIRNTLRLLMMGWNTSWTELFSWETFKAIYLQRDPLLLKEFRLAFQKGFDALFTQLSGRQFNSQQNEQIQLYLSNCLGYLPLFDLNPYESIKVPQRINDQWVMVDYYIKPIELTNHRGKNDLILRDDDRVFAYGLEPIDNPNAQSHLIFMGTTYPAGQGFISQLNTDLKGFETVGYSLYKNGRDRIKDWILKQNSKIHVCGISLGGSLSLLLAIDMGKYLSRVDALNPAGLHDTDNKVKYDKWYKIKKKPLVVVQQQGNDPVSFFGVWKKEWNILHVKPPKDKQGPNLFCDHFLNYAGFAETEFTYVSAEQQNAKRKARNFWLYSLGRGVLYYFGLAPYTYLIRPVIHYIAEK', 'WPLI…	N-in/C-in	[21, 23]	[3]	389	165	0	2	0.807, -1.279	['357-380', '395-429']	[24, 35]	['FWLYSLGRGVLYYFGLAPYTYLIR', 'FGIIPLLTIGTLIGLSTAGIIPAIVSIGTLAVFAI']	1-356	356	MVRECTSFKGGLNLNFIENAEFESRKNIPPEEQRAVLIRNTLRLLMMGWNTSWTELFSWETFKAIYLQRDPLLLKEFRLAFQKGFDALFTQLSGRQFNSQQNEQIQLYLSNCLGYLPLFDLNPYESIKVPQRINDQWVMVDYYIKPIELTNHRGKNDLILRDDDRVFAYGLEPIDNPNAQSHLIFMGTTYPAGQGFISQLNTDLKGFETVGYSLYKNGRDRIKDWILKQNSKIHVCGISLGGSLSLLLAIDMGKYLSRVDALNPAGLHDTDNKVKYDKWYKIKKKPLVVVQQQGNDPVSFFGVWKKEWNILHVKPPKDKQGPNLFCDHFLNYAGFAETEFTYVSAEQQNAKRKARN	430-601	172	SSGIFYLSFGLSNNEEDKNTWAGMFDFILKGKEKVPDENELKLAKLHHPSTPRNPEMDIYKNETAIDLTYKQINTYYQVTRCLLKQKEFLPLKDKPEKRFGGLSKKEALLASMNSASHDEVISLQIPKAKAVHIKHSLTLAAKIGMENEIELKSALKKEYNQYQIGKHQRLC	['381-394']	[14]	['PVIHYIAEKWPLIV']	6	1.077, 0.755, 0.369, -0.572, 1.287, -0.027	['41-52', '240-251', '367-378', '392-403', '404-415', '424-436']	[12, 12, 12, 12, 12, 13]	['TLRLLMMGWNTS', 'LGGSLSLLLAID', 'LYYFGLAPYTYL', 'LIVFGIIPLLTI', 'GTLIGLSTAGII', 'LAVFAISSGIFYL']	1-40	40	MVRECTSFKGGLNLNFIENAEFESRKNIPPEEQRAVLIRN	437-601	165	SFGLSNNEEDKNTWAGMFDFILKGKEKVPDENELKLAKLHHPSTPRNPEMDIYKNETAIDLTYKQINTYYQVTRCLLKQKEFLPLKDKPEKRFGGLSKKEALLASMNSASHDEVISLQIPKAKAVHIKHSLTLAAKIGMENEIELKSALKKEYNQYQIGKHQRLC	['53-239', '252-366', '379-391', '404-403', '416-423']	[187, 115, 13, 0, 8]	['WTELFSWETFKAIYLQRDPLLLKEFRLAFQKGFDALFTQLSGRQFNSQQNEQIQLYLSNCLGYLPLFDLNPYESIKVPQRINDQWVMVDYYIKPIELTNHRGKNDLILRDDDRVFAYGLEPIDNPNAQSHLIFMGTTYPAGQGFISQLNTDLKGFETVGYSLYKNGRDRIKDWILKQNSKIHVCGIS', 'MGKYLSRVDALNPAGLHDTDNKVKYDKWYKIKKKPLVVVQQQGNDPVSFFGVWKKEWNILHVKPPKDKQGPNLFCDHFLNYAGFAETEFTYVSAEQQNAKRKARNFWLYSLGRGV', 'IRPVIHYIAEKWP', '', 'PAIVSIGT']
gi|52842142|ref|YP_095941.1| | GLOB	YP_095941.1	Q5ZU83	lpg1924	hypothetical protein lpg1924	Protein kinase domain containing protein	MPLNLPPKSSKNTMPLVIAYNNAPEDDKIQKLFYLQKINYLLNKTQLNDDLFDWINDAEEGGWLNELAKFSINPNASFFLKGMQFAKAITEEIKNKPEINSSEVNIYHLMQERDQLLKEVEFEKCATRYAEINFLLNELALNDKKTKEIVERQTEILRLVAPKIKAIKGESIDNLPVIPSYKTKELGNHVNNFNFKFTMSGWEAPFVFRVEDRHELGKEQELHSYGVSKYFIEDYSVFMMRFKAEDGSTVYKPVILSQFANQNNLEEIAKQLKDGSPKNIAPRIGYYFVQLTDFCLKLIETHNYHPDIKLNNFLVHNNRVLVSDRKTFTTNDNPLASEILTSPLFAPDEFLKCLLFNKEGDPVGYNRNALWKRMNMPQFMAYQLGMALKQFLILTQLDE…	930		0	0	['I']	[[1, 930]]	[930]	['MPLNLPPKSSKNTMPLVIAYNNAPEDDKIQKLFYLQKINYLLNKTQLNDDLFDWINDAEEGGWLNELAKFSINPNASFFLKGMQFAKAITEEIKNKPEINSSEVNIYHLMQERDQLLKEVEFEKCATRYAEINFLLNELALNDKKTKEIVERQTEILRLVAPKIKAIKGESIDNLPVIPSYKTKELGNHVNNFNFKFTMSGWEAPFVFRVEDRHELGKEQELHSYGVSKYFIEDYSVFMMRFKAEDGSTVYKPVILSQFANQNNLEEIAKQLKDGSPKNIAPRIGYYFVQLTDFCLKLIETHNYHPDIKLNNFLVHNNRVLVSDRKTFTTNDNPLASEILTSPLFAPDEFLKCLLFNKEGDPVGYNRNALWKRMNMPQFMAYQLGMALKQFLILTQL…	in			930	930	0	0														2	1.027, 1.04	['634-645', '665-676']	[12, 12]	['ALHWLTFGYFRV', 'FQIYFWQLLFLP']	1-633	633	MPLNLPPKSSKNTMPLVIAYNNAPEDDKIQKLFYLQKINYLLNKTQLNDDLFDWINDAEEGGWLNELAKFSINPNASFFLKGMQFAKAITEEIKNKPEINSSEVNIYHLMQERDQLLKEVEFEKCATRYAEINFLLNELALNDKKTKEIVERQTEILRLVAPKIKAIKGESIDNLPVIPSYKTKELGNHVNNFNFKFTMSGWEAPFVFRVEDRHELGKEQELHSYGVSKYFIEDYSVFMMRFKAEDGSTVYKPVILSQFANQNNLEEIAKQLKDGSPKNIAPRIGYYFVQLTDFCLKLIETHNYHPDIKLNNFLVHNNRVLVSDRKTFTTNDNPLASEILTSPLFAPDEFLKCLLFNKEGDPVGYNRNALWKRMNMPQFMAYQLGMALKQFLILTQLDE…	677-930	254	SEEIKNMFTSKDSQISEFLLGYIEKEREKRETETPSVQIPVDLKGEEFQIHFPQLEFLPSKDFESIGEKEGEHLECFIFANLQEILSHNNSDSSEKNSTSEPSDSESEIHLNAGNVDTIIIANEPNPTDAKPQKKDNDGAKQNNPAKASSPEGIVSTPEVEEHPKKKITDDAPKPKTKRSVHFFDEAKKSKPKEKENASPAVDETPPAKRKNVCRIDSVRSTLFRGDGSHRQKIKEQRPRLSEIAWEPPKPNLQ	['646-664']	[19]	['DNVTEISSLKIPEHTKGKE']
gi|52842150|ref|YP_095949.1| | GLOB	YP_095949.1	Q5ZU75	Lem15	hypothetical protein lpg1933	Leucine-rich repeat-containing protein	MIYKITLTDISLAQAFISIPQDVIALDLSNNLLGSKSCVDLLVNIADCIPAGVTSLDLSSNGLRLTQVSLVTPKHVTSLNLCFNPLHEISIDGLEWLKDSLAHIQIIYLSYDMVNNMSREQRQAFRAVIPNIQTIILVDKNGKEIGPSHTAKIANLISELGGGNPEVPSLLNQCTFFVKTQGINIDKAYIPEELKKRIHDCNPL	204		0	0	['I']	[[1, 204]]	[204]	['MIYKITLTDISLAQAFISIPQDVIALDLSNNLLGSKSCVDLLVNIADCIPAGVTSLDLSSNGLRLTQVSLVTPKHVTSLNLCFNPLHEISIDGLEWLKDSLAHIQIIYLSYDMVNNMSREQRQAFRAVIPNIQTIILVDKNGKEIGPSHTAKIANLISELGGGNPEVPSLLNQCTFFVKTQGINIDKAYIPEELKKRIHDCNPL']	in			204	204	0	0														1	1.489	['100-111']	[12]	['SLAHIQIIYLSY']	1-99	99	MIYKITLTDISLAQAFISIPQDVIALDLSNNLLGSKSCVDLLVNIADCIPAGVTSLDLSSNGLRLTQVSLVTPKHVTSLNLCFNPLHEISIDGLEWLKD	112-204	93	DMVNNMSREQRQAFRAVIPNIQTIILVDKNGKEIGPSHTAKIANLISELGGGNPEVPSLLNQCTFFVKTQGINIDKAYIPEELKKRIHDCNPL	[]	[]	[]
gi|52842164|ref|YP_095963.1| | GLOB	YP_095963.1	Q5ZU61	Lem16	hypothetical protein lpg1947	Uncharacterized protein	MFFKREKNTPISFIAILEKYDINPVNLNIASSYDEELHTPAVLTKYLGRDIKFLVAILEANKGHLAKDGELYKNITDALRFAEYDLERAKNNLNSVHSKRKKIKNKNDMNIESEWNAANHALKKCQTHFDRMESFKNWLDETEEEYLDKDTCKLLKSNIKTLQNLADEITHLTKKANLIYQKYKDFWGENQENIEEKLDSKDQKIDKKEIEKFEKITSSLAKLYQILPEQHQFLDEFLQNVCLITHRLS	249		0	0	['I']	[[1, 249]]	[249]	['MFFKREKNTPISFIAILEKYDINPVNLNIASSYDEELHTPAVLTKYLGRDIKFLVAILEANKGHLAKDGELYKNITDALRFAEYDLERAKNNLNSVHSKRKKIKNKNDMNIESEWNAANHALKKCQTHFDRMESFKNWLDETEEEYLDKDTCKLLKSNIKTLQNLADEITHLTKKANLIYQKYKDFWGENQENIEEKLDSKDQKIDKKEIEKFEKITSSLAKLYQILPEQHQFLDEFLQNVCLITHRLS']	in			249	249	0	0														0		[]	[]	[]	1-249	249	MFFKREKNTPISFIAILEKYDINPVNLNIASSYDEELHTPAVLTKYLGRDIKFLVAILEANKGHLAKDGELYKNITDALRFAEYDLERAKNNLNSVHSKRKKIKNKNDMNIESEWNAANHALKKCQTHFDRMESFKNWLDETEEEYLDKDTCKLLKSNIKTLQNLADEITHLTKKANLIYQKYKDFWGENQENIEEKLDSKDQKIDKKEIEKFEKITSSLAKLYQILPEQHQFLDEFLQNVCLITHRLS	1-249	249	MFFKREKNTPISFIAILEKYDINPVNLNIASSYDEELHTPAVLTKYLGRDIKFLVAILEANKGHLAKDGELYKNITDALRFAEYDLERAKNNLNSVHSKRKKIKNKNDMNIESEWNAANHALKKCQTHFDRMESFKNWLDETEEEYLDKDTCKLLKSNIKTLQNLADEITHLTKKANLIYQKYKDFWGENQENIEEKLDSKDQKIDKKEIEKFEKITSSLAKLYQILPEQHQFLDEFLQNVCLITHRLS	[]	[]	[]
gi|52842165|ref|YP_095964.1| | GLOB	YP_095964.1	Q5ZU60	LegLC4	hypothetical protein lpg1948	Leucine-rich repeat-and coiled coil-containing protein	MGNLAMKLELNFLQKQTKEIIAELQKLKDSGVTHLDLSGNEFDKRTGIELAAILSALKNSGVTHLDLSLNNFDKMPATDLVVMLSALKGSGITHLDLSGNDFGEKSGAELVEILNAIKGSGITSLSLAENDLGTKTESELFDILSTLKDSGVTHLDLYGNKLGERKGPELSTMLGALKDSGITHLDLSWNNFGKMAKTDLFVMLKAVNHTGITHLNLSDNFLGTKSGKELSELFRQIEGKLTITIAKNKLEKCGCSAKEFARLLFDTSHHYVLGSSEYDKAVSEEFHRLKKQHLVALLFTGKKLAEKKESFFYYEGGRRDVMSLISAKMPSIQII	335		0	0	['I']	[[1, 335]]	[335]	['MGNLAMKLELNFLQKQTKEIIAELQKLKDSGVTHLDLSGNEFDKRTGIELAAILSALKNSGVTHLDLSLNNFDKMPATDLVVMLSALKGSGITHLDLSGNDFGEKSGAELVEILNAIKGSGITSLSLAENDLGTKTESELFDILSTLKDSGVTHLDLYGNKLGERKGPELSTMLGALKDSGITHLDLSWNNFGKMAKTDLFVMLKAVNHTGITHLNLSDNFLGTKSGKELSELFRQIEGKLTITIAKNKLEKCGCSAKEFARLLFDTSHHYVLGSSEYDKAVSEEFHRLKKQHLVALLFTGKKLAEKKESFFYYEGGRRDVMSLISAKMPSIQII']	in			335	335	0	0														2	1.065, 0.931	['46-57', '77-88']	[12, 12]	['TGIELAAILSAL', 'ATDLVVMLSALK']	1-45	45	MGNLAMKLELNFLQKQTKEIIAELQKLKDSGVTHLDLSGNEFDKR	89-335	247	GSGITHLDLSGNDFGEKSGAELVEILNAIKGSGITSLSLAENDLGTKTESELFDILSTLKDSGVTHLDLYGNKLGERKGPELSTMLGALKDSGITHLDLSWNNFGKMAKTDLFVMLKAVNHTGITHLNLSDNFLGTKSGKELSELFRQIEGKLTITIAKNKLEKCGCSAKEFARLLFDTSHHYVLGSSEYDKAVSEEFHRLKKQHLVALLFTGKKLAEKKESFFYYEGGRRDVMSLISAKMPSIQII	['58-76']	[19]	['KNSGVTHLDLSLNNFDKMP']
gi|52842166|ref|YP_095965.1| | GLOB	YP_095965.1	Q5ZU59	Lem17	hypothetical protein lpg1949	Dot/Icm T4SS effector	MAMEDESKVKKGLKEEKEQLNQKWLEQLLNNPRWGPSVVKLAMARKKENRNKRGEAFNCFVLSRPQNAFEEDEYRKFLDKLKNNINDFSGTTRFQIALFTADNHHWTAFDFFIVDGKLHVFCLDAANDSAGDAALDEIMSRFPDCDAYRLEPDRDPKAKDSKHFRLIQTDRENCSRMTIEHILLLSKKKFLFNENFANYKVVNGVKLINPDALFRQSPDLYRMTQIDSILDSLMIASPKEAQQLVSKKGLNPEQYRDLLGHTSGKQSKSSKNTTIDYKRQRVEKNLLAFLAESEQKHLEDIIDNSEKQWSEFLEMSKSERTQFLLGNIREKPFKEIVGNILGKGIKDRLDHKKYIENDVIKKSSFTLFRGIDKHFEIKKIKAEINELEKALKIVNQLSN…	446		0	0	['I']	[[1, 446]]	[446]	['MAMEDESKVKKGLKEEKEQLNQKWLEQLLNNPRWGPSVVKLAMARKKENRNKRGEAFNCFVLSRPQNAFEEDEYRKFLDKLKNNINDFSGTTRFQIALFTADNHHWTAFDFFIVDGKLHVFCLDAANDSAGDAALDEIMSRFPDCDAYRLEPDRDPKAKDSKHFRLIQTDRENCSRMTIEHILLLSKKKFLFNENFANYKVVNGVKLINPDALFRQSPDLYRMTQIDSILDSLMIASPKEAQQLVSKKGLNPEQYRDLLGHTSGKQSKSSKNTTIDYKRQRVEKNLLAFLAESEQKHLEDIIDNSEKQWSEFLEMSKSERTQFLLGNIREKPFKEIVGNILGKGIKDRLDHKKYIENDVIKKSSFTLFRGIDKHFEIKKIKAEINELEKALKIVNQL…	in			446	446	0	0														1	1.308	['91-102']	[12]	['TTRFQIALFTAD']	1-90	90	MAMEDESKVKKGLKEEKEQLNQKWLEQLLNNPRWGPSVVKLAMARKKENRNKRGEAFNCFVLSRPQNAFEEDEYRKFLDKLKNNINDFSG	103-446	344	NHHWTAFDFFIVDGKLHVFCLDAANDSAGDAALDEIMSRFPDCDAYRLEPDRDPKAKDSKHFRLIQTDRENCSRMTIEHILLLSKKKFLFNENFANYKVVNGVKLINPDALFRQSPDLYRMTQIDSILDSLMIASPKEAQQLVSKKGLNPEQYRDLLGHTSGKQSKSSKNTTIDYKRQRVEKNLLAFLAESEQKHLEDIIDNSEKQWSEFLEMSKSERTQFLLGNIREKPFKEIVGNILGKGIKDRLDHKKYIENDVIKKSSFTLFRGIDKHFEIKKIKAEINELEKALKIVNQLSNDTSADEVLLHLQKQKLPLAVKGEMESAREIYTTVDREKSNLQSHKIN	[]	[]	[]
gi|52842167|ref|YP_095966.1| | GLOB	YP_095966.1	Q5ZU58	RalF	guanine nucleotide exchange protein	Guanine nucleotide exchange protein	MHPEIEKAQREIIEAFNAKPKNGINKIKEICEQYKISPNEEIAEFFHQQRKNLDLEAVGDYLSSPEAENQQVLKAFTSQMNFNGQSFVEGLRTFLKTFKLPGEAQKIDRLVQSFSGAYFQQNPDVVSNADAAYLLAFQTIMLNTDLHNPSIPEKNKMTVDGLKRNLRGGNNGGDFDAKFLEELYSEIKAKPFELNFVKTSPGYELTSTTLNKDSTFKKLDSFLHSTDVNINTVFPGIGDNVKTTVDQPKSWLSFFTGYKGTITLTDNKTSAQATIQVYTPNIFSKWLFGEQPRVIIQPGQTKESIDLAAKAAADFSSPVKNFKATYDYEVGDLIKAYDNQKKLITIERNLALKEGVPKDPDAEMQKEKGRQLKF	374		0	0	['I']	[[1, 374]]	[374]	['MHPEIEKAQREIIEAFNAKPKNGINKIKEICEQYKISPNEEIAEFFHQQRKNLDLEAVGDYLSSPEAENQQVLKAFTSQMNFNGQSFVEGLRTFLKTFKLPGEAQKIDRLVQSFSGAYFQQNPDVVSNADAAYLLAFQTIMLNTDLHNPSIPEKNKMTVDGLKRNLRGGNNGGDFDAKFLEELYSEIKAKPFELNFVKTSPGYELTSTTLNKDSTFKKLDSFLHSTDVNINTVFPGIGDNVKTTVDQPKSWLSFFTGYKGTITLTDNKTSAQATIQVYTPNIFSKWLFGEQPRVIIQPGQTKESIDLAAKAAADFSSPVKNFKATYDYEVGDLIKAYDNQKKLITIERNLALKEGVPKDPDAEMQKEKGRQLKF']	in			374	374	0	0		[]	[]	[]	1-374	374	MHPEIEKAQREIIEAFNAKPKNGINKIKEICEQYKISPNEEIAEFFHQQRKNLDLEAVGDYLSSPEAENQQVLKAFTSQMNFNGQSFVEGLRTFLKTFKLPGEAQKIDRLVQSFSGAYFQQNPDVVSNADAAYLLAFQTIMLNTDLHNPSIPEKNKMTVDGLKRNLRGGNNGGDFDAKFLEELYSEIKAKPFELNFVKTSPGYELTSTTLNKDSTFKKLDSFLHSTDVNINTVFPGIGDNVKTTVDQPKSWLSFFTGYKGTITLTDNKTSAQATIQVYTPNIFSKWLFGEQPRVIIQPGQTKESIDLAAKAAADFSSPVKNFKATYDYEVGDLIKAYDNQKKLITIERNLALKEGVPKDPDAEMQKEKGRQLKF	1-374	374	MHPEIEKAQREIIEAFNAKPKNGINKIKEICEQYKISPNEEIAEFFHQQRKNLDLEAVGDYLSSPEAENQQVLKAFTSQMNFNGQSFVEGLRTFLKTFKLPGEAQKIDRLVQSFSGAYFQQNPDVVSNADAAYLLAFQTIMLNTDLHNPSIPEKNKMTVDGLKRNLRGGNNGGDFDAKFLEELYSEIKAKPFELNFVKTSPGYELTSTTLNKDSTFKKLDSFLHSTDVNINTVFPGIGDNVKTTVDQPKSWLSFFTGYKGTITLTDNKTSAQATIQVYTPNIFSKWLFGEQPRVIIQPGQTKESIDLAAKAAADFSSPVKNFKATYDYEVGDLIKAYDNQKKLITIERNLALKEGVPKDPDAEMQKEKGRQLKF	[]	[]	[]	1	0.178	['131-142']	[12]	['AAYLLAFQTIML']	1-130	130	MHPEIEKAQREIIEAFNAKPKNGINKIKEICEQYKISPNEEIAEFFHQQRKNLDLEAVGDYLSSPEAENQQVLKAFTSQMNFNGQSFVEGLRTFLKTFKLPGEAQKIDRLVQSFSGAYFQQNPDVVSNAD	143-374	232	NTDLHNPSIPEKNKMTVDGLKRNLRGGNNGGDFDAKFLEELYSEIKAKPFELNFVKTSPGYELTSTTLNKDSTFKKLDSFLHSTDVNINTVFPGIGDNVKTTVDQPKSWLSFFTGYKGTITLTDNKTSAQATIQVYTPNIFSKWLFGEQPRVIIQPGQTKESIDLAAKAAADFSSPVKNFKATYDYEVGDLIKAYDNQKKLITIERNLALKEGVPKDPDAEMQKEKGRQLKF	[]	[]	[]
gi|52842170|ref|YP_095969.1| | GLOB	YP_095969.1	Q5ZU55	LegC4	hypothetical protein lpg1953	Coiled-coil-containing protein	MIHYVSLIHFNELFEIMKPNLFYFVLTHILAESPNLKLLDEITPVHDITLKDKKYYRLELPLANIAAEGFRLHDAHISLYEKTDPHNPNLGLSHFTAIFHDQNGQTYRMHLFLNRFDALACPATWELLDDDEQYVKVPPPENLEYFIHSVWQLGLPCLQLLRKKQKEIEAKLLADYHRLNEETTSLSKDLDKNRAVYLEKLDELIKTTKSLSQISESNHWLREAIYLGKTHKYVSSMPEPILEPVKKSDEEHKKDDKAEVVALSPKQGATEPKISRGNIGLSQSTLFSKSAKAKRPVDVKMERDISKIKKLFAQLLKTEDKKIKAVLLIDLHWKIKEINLETEELLTKEQTQALNEIEGRANKEAKSLLERALFAGEFEYAQTLSPYYPLINNDLMVLA…	760		0	0	['I']	[[1, 760]]	[760]	['MIHYVSLIHFNELFEIMKPNLFYFVLTHILAESPNLKLLDEITPVHDITLKDKKYYRLELPLANIAAEGFRLHDAHISLYEKTDPHNPNLGLSHFTAIFHDQNGQTYRMHLFLNRFDALACPATWELLDDDEQYVKVPPPENLEYFIHSVWQLGLPCLQLLRKKQKEIEAKLLADYHRLNEETTSLSKDLDKNRAVYLEKLDELIKTTKSLSQISESNHWLREAIYLGKTHKYVSSMPEPILEPVKKSDEEHKKDDKAEVVALSPKQGATEPKISRGNIGLSQSTLFSKSAKAKRPVDVKMERDISKIKKLFAQLLKTEDKKIKAVLLIDLHWKIKEINLETEELLTKEQTQALNEIEGRANKEAKSLLERALFAGEFEYAQTLSPYYPLINNDLMV…	in			760	760	0	0														2	0.718, 1.256	['21-32', '322-333']	[12, 12]	['LFYFVLTHILAE', 'KIKAVLLIDLHW']	1-20	20	MIHYVSLIHFNELFEIMKPN	334-760	427	KIKEINLETEELLTKEQTQALNEIEGRANKEAKSLLERALFAGEFEYAQTLSPYYPLINNDLMVLALTQRKADLLSFLVTKVGLPINSYPIKTKAQTYSNAVEYCFSEHSESLVDCFSVLIKNGASLMQPVGLHKLPLAHLLLSEIPRHPLHAALEQNKNLTLNNKQFYAHLINALKSCLLSGDIEGDQKIALEESIVRYEHLKINVKNSSSLLSPQNQALADEISDITKKLLPDAVAEAIENDEEISREKAIADKEYKELIRKVKAFYHKTGKNFAFQSLINSANQELKKELLEIDFNIDISFSELKESILENLSKERLMFSYCSELIDVQRTIMQISQGASRKNKNLKKLNARHAELIELLTDLSQNTPQSMIKEANEFQDSFSQLQDLLNGLNQLE…	['33-321']	[289]	['SPNLKLLDEITPVHDITLKDKKYYRLELPLANIAAEGFRLHDAHISLYEKTDPHNPNLGLSHFTAIFHDQNGQTYRMHLFLNRFDALACPATWELLDDDEQYVKVPPPENLEYFIHSVWQLGLPCLQLLRKKQKEIEAKLLADYHRLNEETTSLSKDLDKNRAVYLEKLDELIKTTKSLSQISESNHWLREAIYLGKTHKYVSSMPEPILEPVKKSDEEHKKDDKAEVVALSPKQGATEPKISRGNIGLSQSTLFSKSAKAKRPVDVKMERDISKIKKLFAQLLKTEDK']
gi|52842175|ref|YP_095974.1| | GLOB	YP_095974.1	Q5ZU50	LegL5	hypothetical protein lpg1958	Leucine-rich repeat-containing protein	MFQIGEHNMILIYKLTLTKLTEDELKKDFATIPSWATHLDLSNNRLGETSNEELIRVFAKIPGWISHIKLRFNNLGQKNGKDLAKAFAKIPISVTTLDLGSNQLGKKSGEELANAFAGIPTSVTRLILSQNELYKRTGGELATAFAKIPSSVTHLVLVNNGLGEKNGKELATAFANIPSSVTTLDLALNDLSKIKSTELAVIFTKIPTSVTQLDLSHNNLNKKSGKNLAKIFANIPTSVTNLNLSCNELGKKSGKGLAAAFAKIPTSVTDLNIEDNDLDNRTGKELAMAFAHIPAFVNTLRLGDNNLGNKSGEELAEIFAKIPLSVTSLDLRYNELGKRNGKELAIAFAKIPSSVTNLNLKFNHLGKITGEELAMAFANIPTNVDSLVLANNELGAKSG…	542		0	0	['I']	[[1, 542]]	[542]	['MFQIGEHNMILIYKLTLTKLTEDELKKDFATIPSWATHLDLSNNRLGETSNEELIRVFAKIPGWISHIKLRFNNLGQKNGKDLAKAFAKIPISVTTLDLGSNQLGKKSGEELANAFAGIPTSVTRLILSQNELYKRTGGELATAFAKIPSSVTHLVLVNNGLGEKNGKELATAFANIPSSVTTLDLALNDLSKIKSTELAVIFTKIPTSVTQLDLSHNNLNKKSGKNLAKIFANIPTSVTNLNLSCNELGKKSGKGLAAAFAKIPTSVTDLNIEDNDLDNRTGKELAMAFAHIPAFVNTLRLGDNNLGNKSGEELAEIFAKIPLSVTSLDLRYNELGKRNGKELAIAFAKIPSSVTNLNLKFNHLGKITGEELAMAFANIPTNVDSLVLANNELGAK…	in			542	542	0	0														0		[]	[]	[]	1-542	542	MFQIGEHNMILIYKLTLTKLTEDELKKDFATIPSWATHLDLSNNRLGETSNEELIRVFAKIPGWISHIKLRFNNLGQKNGKDLAKAFAKIPISVTTLDLGSNQLGKKSGEELANAFAGIPTSVTRLILSQNELYKRTGGELATAFAKIPSSVTHLVLVNNGLGEKNGKELATAFANIPSSVTTLDLALNDLSKIKSTELAVIFTKIPTSVTQLDLSHNNLNKKSGKNLAKIFANIPTSVTNLNLSCNELGKKSGKGLAAAFAKIPTSVTDLNIEDNDLDNRTGKELAMAFAHIPAFVNTLRLGDNNLGNKSGEELAEIFAKIPLSVTSLDLRYNELGKRNGKELAIAFAKIPSSVTNLNLKFNHLGKITGEELAMAFANIPTNVDSLVLANNELGAKSG…	1-542	542	MFQIGEHNMILIYKLTLTKLTEDELKKDFATIPSWATHLDLSNNRLGETSNEELIRVFAKIPGWISHIKLRFNNLGQKNGKDLAKAFAKIPISVTTLDLGSNQLGKKSGEELANAFAGIPTSVTRLILSQNELYKRTGGELATAFAKIPSSVTHLVLVNNGLGEKNGKELATAFANIPSSVTTLDLALNDLSKIKSTELAVIFTKIPTSVTQLDLSHNNLNKKSGKNLAKIFANIPTSVTNLNLSCNELGKKSGKGLAAAFAKIPTSVTDLNIEDNDLDNRTGKELAMAFAHIPAFVNTLRLGDNNLGNKSGEELAEIFAKIPLSVTSLDLRYNELGKRNGKELAIAFAKIPSSVTNLNLKFNHLGKITGEELAMAFANIPTNVDSLVLANNELGAKSG…	[]	[]	[]
gi|52842176|ref|YP_095975.1| | GLOB	YP_095975.1	Q5ZU49	lpg1959	hypothetical protein lpg1959	Alpha/beta hydrolase	MLVSNTILKAALSHFEDRSDLIKQLDLSSDNDKNSFYKWVLAFWLGSNITREKIIKHPLYIKCEVFIDLGYSCILVLDKQMSLLKQNSLAYKILQKNLFEIIQYYNVNYPLLTQNPQTLFSFFANILAKIDSKVCEDISHRKILELTQNTCLAELSRTQNGPPDGLAATQVSNDVTSLMKVNPFNLGVAINKLITENFSKELFFPHYIKPTTDKHITHKLLIPAWDGIVLEGLSVKERKTTNNTVVLALIGHFQTEHHYLNTSFHEFQELFGTELVLINHRNYSNRSNKFANSAEEIARDVLAFAKHFRQKNKKIVLYGMCGGAAHMILAAHMLSHQKIPFKLIVDRFSQKYINFVDFKTLSRARDFSHSNGQDCSRLLPGYKYYPGLMPYLLILLFLL…	664	TRANSMEM 315..334; /note="Helical"; /evidence="ECO:0000256|SAM:Phobius"; TRANSMEM 388..410; /note="Helical"; /evidence="ECO:0000256|SAM:Phobius"	1	0	['I']	[[1, 664]]	[664]	['MLVSNTILKAALSHFEDRSDLIKQLDLSSDNDKNSFYKWVLAFWLGSNITREKIIKHPLYIKCEVFIDLGYSCILVLDKQMSLLKQNSLAYKILQKNLFEIIQYYNVNYPLLTQNPQTLFSFFANILAKIDSKVCEDISHRKILELTQNTCLAELSRTQNGPPDGLAATQVSNDVTSLMKVNPFNLGVAINKLITENFSKELFFPHYIKPTTDKHITHKLLIPAWDGIVLEGLSVKERKTTNNTVVLALIGHFQTEHHYLNTSFHEFQELFGTELVLINHRNYSNRSNKFANSAEEIARDVLAFAKHFRQKNKKIVLYGMCGGAAHMILAAHMLSHQKIPFKLIVDRFSQKYINFVDFKTLSRARDFSHSNGQDCSRLLPGYKYYPGLMPYLLILLF…	in			664	664	0	1	-5.266	['388-411']	[24]	['LMPYLLILLFLLLFILVQLGLFLT']	1-387	387	MLVSNTILKAALSHFEDRSDLIKQLDLSSDNDKNSFYKWVLAFWLGSNITREKIIKHPLYIKCEVFIDLGYSCILVLDKQMSLLKQNSLAYKILQKNLFEIIQYYNVNYPLLTQNPQTLFSFFANILAKIDSKVCEDISHRKILELTQNTCLAELSRTQNGPPDGLAATQVSNDVTSLMKVNPFNLGVAINKLITENFSKELFFPHYIKPTTDKHITHKLLIPAWDGIVLEGLSVKERKTTNNTVVLALIGHFQTEHHYLNTSFHEFQELFGTELVLINHRNYSNRSNKFANSAEEIARDVLAFAKHFRQKNKKIVLYGMCGGAAHMILAAHMLSHQKIPFKLIVDRFSQKYINFVDFKTLSRARDFSHSNGQDCSRLLPGYKYYPG	412-664	253	KTNIDFAKLVRRIPEEDLLILQAKGEKIAALKKPFFTDIIVHPENDMRAAVKDKRKQRKTILKNLCEHCLHAAGQAVFSAEMQKIFLQLFNCFDQCLQLINNEKLMENTITNRPVDLHSKKLYTLTTRNKLPISQFIRGFFKQSPKMHAHLLDSIKPYSSHLIVDALKQIYGNHPSMHSNLLQFSNHLALLLNDMKTNQFFISYMADRLSATQLADLNEPINALLRSELLQLIFKSSSEQNNQNIINNHRVSI	[]	[]	[]	5	0.186, 1.346, 1.307, 1.327, -4.239	['36-47', '66-77', '118-129', '244-255', '391-404']	[12, 12, 12, 12, 14]	['FYKWVLAFWLGS', 'FIDLGYSCILVL', 'TLFSFFANILAK', 'TVVLALIGHFQT', 'YLLILLFLLLFILV']	1-35	35	MLVSNTILKAALSHFEDRSDLIKQLDLSSDNDKNS	405-664	260	QLGLFLTKTNIDFAKLVRRIPEEDLLILQAKGEKIAALKKPFFTDIIVHPENDMRAAVKDKRKQRKTILKNLCEHCLHAAGQAVFSAEMQKIFLQLFNCFDQCLQLINNEKLMENTITNRPVDLHSKKLYTLTTRNKLPISQFIRGFFKQSPKMHAHLLDSIKPYSSHLIVDALKQIYGNHPSMHSNLLQFSNHLALLLNDMKTNQFFISYMADRLSATQLADLNEPINALLRSELLQLIFKSSSEQNNQNIINNHRVSI	['48-65', '78-117', '130-243', '256-390']	[18, 40, 114, 135]	['NITREKIIKHPLYIKCEV', 'DKQMSLLKQNSLAYKILQKNLFEIIQYYNVNYPLLTQNPQ', 'IDSKVCEDISHRKILELTQNTCLAELSRTQNGPPDGLAATQVSNDVTSLMKVNPFNLGVAINKLITENFSKELFFPHYIKPTTDKHITHKLLIPAWDGIVLEGLSVKERKTTNN', 'EHHYLNTSFHEFQELFGTELVLINHRNYSNRSNKFANSAEEIARDVLAFAKHFRQKNKKIVLYGMCGGAAHMILAAHMLSHQKIPFKLIVDRFSQKYINFVDFKTLSRARDFSHSNGQDCSRLLPGYKYYPGLMP']
gi|52842177|ref|YP_095976.1| | GLOB	YP_095976.1	Q5ZU48	LirA	hypothetical protein lpg1960	DUF5636 domain-containing protein	MFFSKDEKNPIKRALQGELLQNEPFIQLCTKIENYLMDTEAVNEQLIELNEQLTMRLKEKGLKPGEKGATKQLRTLIQEILTEAGFREGMLQTIGNKPLKKEDFMFLVSSGFMLKDSSLRASSHGELTHAIQWCLIILKQKKDSSFLENIPTSEICDRIYKKLGHQDSSNPNYPFTCWDVLIDKLGEIDSRSPEWLSDHIQNDEDQIFPVLREVIKNRTEKGKTEENKGKLQKKLENPPEHYEKHEEIENILMPKPK	257		0	0	['I']	[[1, 257]]	[257]	['MFFSKDEKNPIKRALQGELLQNEPFIQLCTKIENYLMDTEAVNEQLIELNEQLTMRLKEKGLKPGEKGATKQLRTLIQEILTEAGFREGMLQTIGNKPLKKEDFMFLVSSGFMLKDSSLRASSHGELTHAIQWCLIILKQKKDSSFLENIPTSEICDRIYKKLGHQDSSNPNYPFTCWDVLIDKLGEIDSRSPEWLSDHIQNDEDQIFPVLREVIKNRTEKGKTEENKGKLQKKLENPPEHYEKHEEIENILMPKPK']	in			257	257	0	0														2	0.628, 1.33	['104-115', '130-141']	[12, 12]	['FMFLVSSGFMLK', 'AIQWCLIILKQK']	1-103	103	MFFSKDEKNPIKRALQGELLQNEPFIQLCTKIENYLMDTEAVNEQLIELNEQLTMRLKEKGLKPGEKGATKQLRTLIQEILTEAGFREGMLQTIGNKPLKKED	142-257	116	KDSSFLENIPTSEICDRIYKKLGHQDSSNPNYPFTCWDVLIDKLGEIDSRSPEWLSDHIQNDEDQIFPVLREVIKNRTEKGKTEENKGKLQKKLENPPEHYEKHEEIENILMPKPK	['116-129']	[14]	['DSSLRASSHGELTH']
gi|52842178|ref|YP_095977.1| | GLOB	YP_095977.1	Q5ZU47	lpg1961	hypothetical protein lpg1961	Glycosyltransferase	MLCESFMSDSEYESDSESDSDSKSEYELRTLPSKIHFVWVGGPIRAQYLRTIMDVAAVALKSGFEVNLWVDNEMNYIKTSTQEGIDIPNLRIRNVHELEEGMRNAPFYEEGDRYKKFWEYVNRERVGFKNLAAAADFFRFEILRQEGGYYFDTDIVFYLDENSQFVADEVAFGIKAHVDLHTGSFTDPRGGSTTHYVNTLGDVNNDIIAAIPDHEVMEDAILNAMQRHEEYDSSPLPLESLKKKFGPYGNLMDAKRTPYQLKEPMDFRKYQTIAAGPGALQEALRDYMEGVEVEDSSLLVTLKVGNQYSNVANDKDKKPIMGIEVVSKCDKTWLTKKRKAAQKAFDTDSIVIEPSLSKESGHPVSNREAYSDDDEEYSDELTEETGFHGNLRKEQFINE…	510		0	0	['I']	[[1, 510]]	[510]	['MLCESFMSDSEYESDSESDSDSKSEYELRTLPSKIHFVWVGGPIRAQYLRTIMDVAAVALKSGFEVNLWVDNEMNYIKTSTQEGIDIPNLRIRNVHELEEGMRNAPFYEEGDRYKKFWEYVNRERVGFKNLAAAADFFRFEILRQEGGYYFDTDIVFYLDENSQFVADEVAFGIKAHVDLHTGSFTDPRGGSTTHYVNTLGDVNNDIIAAIPDHEVMEDAILNAMQRHEEYDSSPLPLESLKKKFGPYGNLMDAKRTPYQLKEPMDFRKYQTIAAGPGALQEALRDYMEGVEVEDSSLLVTLKVGNQYSNVANDKDKKPIMGIEVVSKCDKTWLTKKRKAAQKAFDTDSIVIEPSLSKESGHPVSNREAYSDDDEEYSDELTEETGFHGNLRKEQFI…	in			510	510	0	0														0		[]	[]	[]	1-510	510	MLCESFMSDSEYESDSESDSDSKSEYELRTLPSKIHFVWVGGPIRAQYLRTIMDVAAVALKSGFEVNLWVDNEMNYIKTSTQEGIDIPNLRIRNVHELEEGMRNAPFYEEGDRYKKFWEYVNRERVGFKNLAAAADFFRFEILRQEGGYYFDTDIVFYLDENSQFVADEVAFGIKAHVDLHTGSFTDPRGGSTTHYVNTLGDVNNDIIAAIPDHEVMEDAILNAMQRHEEYDSSPLPLESLKKKFGPYGNLMDAKRTPYQLKEPMDFRKYQTIAAGPGALQEALRDYMEGVEVEDSSLLVTLKVGNQYSNVANDKDKKPIMGIEVVSKCDKTWLTKKRKAAQKAFDTDSIVIEPSLSKESGHPVSNREAYSDDDEEYSDELTEETGFHGNLRKEQFINE…	1-510	510	MLCESFMSDSEYESDSESDSDSKSEYELRTLPSKIHFVWVGGPIRAQYLRTIMDVAAVALKSGFEVNLWVDNEMNYIKTSTQEGIDIPNLRIRNVHELEEGMRNAPFYEEGDRYKKFWEYVNRERVGFKNLAAAADFFRFEILRQEGGYYFDTDIVFYLDENSQFVADEVAFGIKAHVDLHTGSFTDPRGGSTTHYVNTLGDVNNDIIAAIPDHEVMEDAILNAMQRHEEYDSSPLPLESLKKKFGPYGNLMDAKRTPYQLKEPMDFRKYQTIAAGPGALQEALRDYMEGVEVEDSSLLVTLKVGNQYSNVANDKDKKPIMGIEVVSKCDKTWLTKKRKAAQKAFDTDSIVIEPSLSKESGHPVSNREAYSDDDEEYSDELTEETGFHGNLRKEQFINE…	[]	[]	[]
gi|52842179|ref|YP_095978.1| | SP	YP_095978.1	Q5ZU46	LirB	peptidyl-prolyl cis-trans isomerase	Peptidyl-prolyl cis-trans isomerase (PPIase) (EC 5.2.1.8)	MKKIICLLSNLVLTVGIMSAHAETAIIKTSEGNITCELFTKEAPNTVANFVGLATGTKEFKDIKTGKMVKRPFYNGLTFHRVIAGFMIQGGDPLGNGTGGPGYTFDNENTNASFNKPGVLAMANAGPNTNGSQFFITVAPTPELQGGYNVFGQVISGQEVVDKISKMPTDPQDKPITPVVIENITIQK	188		0	0	['S', 'O']	[[1, 22], [23, 188]]	[22, 166]	['MKKIICLLSNLVLTVGIMSAHA', 'ETAIIKTSEGNITCELFTKEAPNTVANFVGLATGTKEFKDIKTGKMVKRPFYNGLTFHRVIAGFMIQGGDPLGNGTGGPGYTFDNENTNASFNKPGVLAMANAGPNTNGSQFFITVAPTPELQGGYNVFGQVISGQEVVDKISKMPTDPQDKPITPVVIENITIQK']	out			22	166	1	0		[]	[]	[]	1-188	188	MKKIICLLSNLVLTVGIMSAHAETAIIKTSEGNITCELFTKEAPNTVANFVGLATGTKEFKDIKTGKMVKRPFYNGLTFHRVIAGFMIQGGDPLGNGTGGPGYTFDNENTNASFNKPGVLAMANAGPNTNGSQFFITVAPTPELQGGYNVFGQVISGQEVVDKISKMPTDPQDKPITPVVIENITIQK	1-188	188	MKKIICLLSNLVLTVGIMSAHAETAIIKTSEGNITCELFTKEAPNTVANFVGLATGTKEFKDIKTGKMVKRPFYNGLTFHRVIAGFMIQGGDPLGNGTGGPGYTFDNENTNASFNKPGVLAMANAGPNTNGSQFFITVAPTPELQGGYNVFGQVISGQEVVDKISKMPTDPQDKPITPVVIENITIQK	[]	[]	[]	1	0.661	['4-15']	[12]	['IICLLSNLVLTV']	1-3	3	MKK	16-188	173	GIMSAHAETAIIKTSEGNITCELFTKEAPNTVANFVGLATGTKEFKDIKTGKMVKRPFYNGLTFHRVIAGFMIQGGDPLGNGTGGPGYTFDNENTNASFNKPGVLAMANAGPNTNGSQFFITVAPTPELQGGYNVFGQVISGQEVVDKISKMPTDPQDKPITPVVIENITIQK	[]	[]	[]
gi|52842180|ref|YP_095979.1| | GLOB	YP_095979.1	Q5ZU45	PieA/lirC	hypothetical protein lpg1963	Type IV secretion protein Dot	MQEKIINLGKGLKKVNEGIKKHISRAEEFLYLANQWEKENIKINDLLNGVQFTVNDKKMSGQEIKEELSNLIERYNNFLKKNLKGERSETLELKEIQQQLTNLYNAVNDIYTYLSINKTEFFLEAIKSCYKKDQRMGSTIQFVLKIADHLSKERLQFNLNLNSQFAEASESFQEVTTKFYREVATPRIESAQKLLELMNNFVDQYISQGASPEDAIKKLKPFEKYFTIEISHYEEFGHLVYKTNFNCNPALFDVNPIEFLNELFVQFYKDTTLSSRSKTALKQVLDKFEITYEVPKTWYGYIGWDIPIVTDKNSVLVTYDKQAYYRYHQESGQREMEFFETIERCLDKSKDIIIATKKENLKDQKEFSKLIDKAIKELEETKKKRIFQKEPHELVTSII…	699		0	0	['I']	[[1, 699]]	[699]	['MQEKIINLGKGLKKVNEGIKKHISRAEEFLYLANQWEKENIKINDLLNGVQFTVNDKKMSGQEIKEELSNLIERYNNFLKKNLKGERSETLELKEIQQQLTNLYNAVNDIYTYLSINKTEFFLEAIKSCYKKDQRMGSTIQFVLKIADHLSKERLQFNLNLNSQFAEASESFQEVTTKFYREVATPRIESAQKLLELMNNFVDQYISQGASPEDAIKKLKPFEKYFTIEISHYEEFGHLVYKTNFNCNPALFDVNPIEFLNELFVQFYKDTTLSSRSKTALKQVLDKFEITYEVPKTWYGYIGWDIPIVTDKNSVLVTYDKQAYYRYHQESGQREMEFFETIERCLDKSKDIIIATKKENLKDQKEFSKLIDKAIKELEETKKKRIFQKEPHELVTS…	in			699	699	0	0														0		[]	[]	[]	1-699	699	MQEKIINLGKGLKKVNEGIKKHISRAEEFLYLANQWEKENIKINDLLNGVQFTVNDKKMSGQEIKEELSNLIERYNNFLKKNLKGERSETLELKEIQQQLTNLYNAVNDIYTYLSINKTEFFLEAIKSCYKKDQRMGSTIQFVLKIADHLSKERLQFNLNLNSQFAEASESFQEVTTKFYREVATPRIESAQKLLELMNNFVDQYISQGASPEDAIKKLKPFEKYFTIEISHYEEFGHLVYKTNFNCNPALFDVNPIEFLNELFVQFYKDTTLSSRSKTALKQVLDKFEITYEVPKTWYGYIGWDIPIVTDKNSVLVTYDKQAYYRYHQESGQREMEFFETIERCLDKSKDIIIATKKENLKDQKEFSKLIDKAIKELEETKKKRIFQKEPHELVTSII…	1-699	699	MQEKIINLGKGLKKVNEGIKKHISRAEEFLYLANQWEKENIKINDLLNGVQFTVNDKKMSGQEIKEELSNLIERYNNFLKKNLKGERSETLELKEIQQQLTNLYNAVNDIYTYLSINKTEFFLEAIKSCYKKDQRMGSTIQFVLKIADHLSKERLQFNLNLNSQFAEASESFQEVTTKFYREVATPRIESAQKLLELMNNFVDQYISQGASPEDAIKKLKPFEKYFTIEISHYEEFGHLVYKTNFNCNPALFDVNPIEFLNELFVQFYKDTTLSSRSKTALKQVLDKFEITYEVPKTWYGYIGWDIPIVTDKNSVLVTYDKQAYYRYHQESGQREMEFFETIERCLDKSKDIIIATKKENLKDQKEFSKLIDKAIKELEETKKKRIFQKEPHELVTSII…	[]	[]	[]
gi|52842181|ref|YP_095980.1| | GLOB	YP_095980.1	Q5ZU44	PieB/lirD	hypothetical protein lpg1964	Uncharacterized protein	MKIYSIVNLVVQKEKILINLDKFHTKEDGSFRFEPKNIDTSLPILSFQKEDATKFPLFNDLNIKINKSDSIDFKAAYISETISSLIPEYTKENTYRLTSLTYELPLNPSLALQIIAVFDNYLTQTKEARFSKKSIKQSIDEHGNLKICLMEFFDDSHYIAMWDEEMGINPLEIRKRKFSDKHPFLQGFINASNIPEIYLPVIDNLKKYYAFCEIEHLTISECLNNTKLNQLISTNKNPYLLLTDLSPSQQLSIVNEIKRDLLKGNSSIPWEKIINRIFEYKIDNLFRPSIGQKAHDGGKYNLNYTEIEFLKHIANNLTLKGNKICISNLNENPAYLKYYAFGCKNNNIFEKELRFLGKYVGLEFEDCDFHKEIVLTQKCSDYLKEKGFTYLIQLKNLMN…	436		0	0	['I']	[[1, 436]]	[436]	['MKIYSIVNLVVQKEKILINLDKFHTKEDGSFRFEPKNIDTSLPILSFQKEDATKFPLFNDLNIKINKSDSIDFKAAYISETISSLIPEYTKENTYRLTSLTYELPLNPSLALQIIAVFDNYLTQTKEARFSKKSIKQSIDEHGNLKICLMEFFDDSHYIAMWDEEMGINPLEIRKRKFSDKHPFLQGFINASNIPEIYLPVIDNLKKYYAFCEIEHLTISECLNNTKLNQLISTNKNPYLLLTDLSPSQQLSIVNEIKRDLLKGNSSIPWEKIINRIFEYKIDNLFRPSIGQKAHDGGKYNLNYTEIEFLKHIANNLTLKGNKICISNLNENPAYLKYYAFGCKNNNIFEKELRFLGKYVGLEFEDCDFHKEIVLTQKCSDYLKEKGFTYLIQLKNL…	in			436	436	0	0														0		[]	[]	[]	1-436	436	MKIYSIVNLVVQKEKILINLDKFHTKEDGSFRFEPKNIDTSLPILSFQKEDATKFPLFNDLNIKINKSDSIDFKAAYISETISSLIPEYTKENTYRLTSLTYELPLNPSLALQIIAVFDNYLTQTKEARFSKKSIKQSIDEHGNLKICLMEFFDDSHYIAMWDEEMGINPLEIRKRKFSDKHPFLQGFINASNIPEIYLPVIDNLKKYYAFCEIEHLTISECLNNTKLNQLISTNKNPYLLLTDLSPSQQLSIVNEIKRDLLKGNSSIPWEKIINRIFEYKIDNLFRPSIGQKAHDGGKYNLNYTEIEFLKHIANNLTLKGNKICISNLNENPAYLKYYAFGCKNNNIFEKELRFLGKYVGLEFEDCDFHKEIVLTQKCSDYLKEKGFTYLIQLKNLMN…	1-436	436	MKIYSIVNLVVQKEKILINLDKFHTKEDGSFRFEPKNIDTSLPILSFQKEDATKFPLFNDLNIKINKSDSIDFKAAYISETISSLIPEYTKENTYRLTSLTYELPLNPSLALQIIAVFDNYLTQTKEARFSKKSIKQSIDEHGNLKICLMEFFDDSHYIAMWDEEMGINPLEIRKRKFSDKHPFLQGFINASNIPEIYLPVIDNLKKYYAFCEIEHLTISECLNNTKLNQLISTNKNPYLLLTDLSPSQQLSIVNEIKRDLLKGNSSIPWEKIINRIFEYKIDNLFRPSIGQKAHDGGKYNLNYTEIEFLKHIANNLTLKGNKICISNLNENPAYLKYYAFGCKNNNIFEKELRFLGKYVGLEFEDCDFHKEIVLTQKCSDYLKEKGFTYLIQLKNLMN…	[]	[]	[]
gi|52842182|ref|YP_095981.1| | GLOB	YP_095981.1	Q5ZU43	PieC/lirE	hypothetical protein lpg1965	Type IV secretion protein Dot	MLKFYSDSGAKMIKKLLIKVEKLINNLPKEFKLSETVLFSIKEDINSLASRFDGSKGYINYYSPKVVQQINDKQKLLEKYKSYLTALLAVLICSKQSKDIRDNKKLQPVYEITDLKNLLERKDVEKIINEITQFDEDQRELQRIERQIQKDEEKEDNQKMHLGKRSKLELRRAELSKRVQLFNNKLKNIPQAEEIKAVLDYCQKYIEKHINLSKQLPKGMLDVKRALSLFDEINSTKTQIRKLSKDKLDSSGQIKLEGLKKELTKAELALQFSYSEEEDKTLKDMLNDLKRLMKMSIRDYQKLATSGGEINVFLHKTTGFYWESLFLYRNVLCEINEYLKKNKKKLSEQGMLVAECISKAFSQMPELDTIEKALEKVKRIDGDLHRQEEYNDKINGAWI…	988		0	0	['I']	[[1, 988]]	[988]	['MLKFYSDSGAKMIKKLLIKVEKLINNLPKEFKLSETVLFSIKEDINSLASRFDGSKGYINYYSPKVVQQINDKQKLLEKYKSYLTALLAVLICSKQSKDIRDNKKLQPVYEITDLKNLLERKDVEKIINEITQFDEDQRELQRIERQIQKDEEKEDNQKMHLGKRSKLELRRAELSKRVQLFNNKLKNIPQAEEIKAVLDYCQKYIEKHINLSKQLPKGMLDVKRALSLFDEINSTKTQIRKLSKDKLDSSGQIKLEGLKKELTKAELALQFSYSEEEDKTLKDMLNDLKRLMKMSIRDYQKLATSGGEINVFLHKTTGFYWESLFLYRNVLCEINEYLKKNKKKLSEQGMLVAECISKAFSQMPELDTIEKALEKVKRIDGDLHRQEEYNDKINGA…	in			988	988	0	0		[]	[]	[]	1-988	988	MLKFYSDSGAKMIKKLLIKVEKLINNLPKEFKLSETVLFSIKEDINSLASRFDGSKGYINYYSPKVVQQINDKQKLLEKYKSYLTALLAVLICSKQSKDIRDNKKLQPVYEITDLKNLLERKDVEKIINEITQFDEDQRELQRIERQIQKDEEKEDNQKMHLGKRSKLELRRAELSKRVQLFNNKLKNIPQAEEIKAVLDYCQKYIEKHINLSKQLPKGMLDVKRALSLFDEINSTKTQIRKLSKDKLDSSGQIKLEGLKKELTKAELALQFSYSEEEDKTLKDMLNDLKRLMKMSIRDYQKLATSGGEINVFLHKTTGFYWESLFLYRNVLCEINEYLKKNKKKLSEQGMLVAECISKAFSQMPELDTIEKALEKVKRIDGDLHRQEEYNDKINGAWI…	1-988	988	MLKFYSDSGAKMIKKLLIKVEKLINNLPKEFKLSETVLFSIKEDINSLASRFDGSKGYINYYSPKVVQQINDKQKLLEKYKSYLTALLAVLICSKQSKDIRDNKKLQPVYEITDLKNLLERKDVEKIINEITQFDEDQRELQRIERQIQKDEEKEDNQKMHLGKRSKLELRRAELSKRVQLFNNKLKNIPQAEEIKAVLDYCQKYIEKHINLSKQLPKGMLDVKRALSLFDEINSTKTQIRKLSKDKLDSSGQIKLEGLKKELTKAELALQFSYSEEEDKTLKDMLNDLKRLMKMSIRDYQKLATSGGEINVFLHKTTGFYWESLFLYRNVLCEINEYLKKNKKKLSEQGMLVAECISKAFSQMPELDTIEKALEKVKRIDGDLHRQEEYNDKINGAWI…	[]	[]	[]	3	-0.98, 1.393, 1.386	['83-94', '527-538', '897-909']	[12, 12, 13]	['YLTALLAVLICS', 'FGDVCMITLTGA', 'LYPLISNMCIRLL']	1-82	82	MLKFYSDSGAKMIKKLLIKVEKLINNLPKEFKLSETVLFSIKEDINSLASRFDGSKGYINYYSPKVVQQINDKQKLLEKYKS	910-988	79	DDIRILSLEDTIIKNTRLSKLISSKQCDINTLKTLENKKMELTKTCSLAKSNFTLFGATDNKVDGGNANTHNHITPENK	['95-526', '539-896']	[432, 358]	['KQSKDIRDNKKLQPVYEITDLKNLLERKDVEKIINEITQFDEDQRELQRIERQIQKDEEKEDNQKMHLGKRSKLELRRAELSKRVQLFNNKLKNIPQAEEIKAVLDYCQKYIEKHINLSKQLPKGMLDVKRALSLFDEINSTKTQIRKLSKDKLDSSGQIKLEGLKKELTKAELALQFSYSEEEDKTLKDMLNDLKRLMKMSIRDYQKLATSGGEINVFLHKTTGFYWESLFLYRNVLCEINEYLKKNKKKLSEQGMLVAECISKAFSQMPELDTIEKALEKVKRIDGDLHRQEEYNDKINGAWIRFYKKGPVKFVQKVLEQNLDEKIFYIPYNPHNYVLDHPAQSDFADTLGNCYGETQMFLKQINSKSPSINNICPERVLINYQLDQSRTIAKNT…
gi|52842183|ref|YP_095982.1| | GLOB	YP_095982.1	Q5ZU42	PieD/lirF	hypothetical protein lpg1966	Type IV secretion protein Dot	MIKDILNTIASLVEENVVVFASERGKQLLQKVKADLVSFKPINFYALDAGKQITDALKLIESYCIEMNRIFDELNHQSSVSLANEKLTHKIKNILTNLKNKQNKITQLREKIPEGMLDIKRALYIVENSFLSESEPEEKELRSKFKRIKKFMSNSNKEYLDLIKKGGLLNTVLLDTTTLYWNQLHEYSTLLNQCRITLQKSHHLTKEGQLALRCFNSAIQKMPPKKHIINALKILNKPNSKTEAIEKIGFVSPHGREACMQLTCWGKKFFYIPRSEEMYHFDYDPKEDLNETGGNCFGESMMFIHFLSKGAIRWLCPEAGLINFQLDQTRNLKFKKATLGEGETLVSDNSPHDSLEWEDMRPVLLDNPYFKPGSLCGVIFSMNDYTKAKREFTAGHMIV…	521		0	0	['I']	[[1, 521]]	[521]	['MIKDILNTIASLVEENVVVFASERGKQLLQKVKADLVSFKPINFYALDAGKQITDALKLIESYCIEMNRIFDELNHQSSVSLANEKLTHKIKNILTNLKNKQNKITQLREKIPEGMLDIKRALYIVENSFLSESEPEEKELRSKFKRIKKFMSNSNKEYLDLIKKGGLLNTVLLDTTTLYWNQLHEYSTLLNQCRITLQKSHHLTKEGQLALRCFNSAIQKMPPKKHIINALKILNKPNSKTEAIEKIGFVSPHGREACMQLTCWGKKFFYIPRSEEMYHFDYDPKEDLNETGGNCFGESMMFIHFLSKGAIRWLCPEAGLINFQLDQTRNLKFKKATLGEGETLVSDNSPHDSLEWEDMRPVLLDNPYFKPGSLCGVIFSMNDYTKAKREFTAGHM…	in			521	521	0	0														1	1.227	['392-403']	[12]	['FTAGHMIVVAKL']	1-391	391	MIKDILNTIASLVEENVVVFASERGKQLLQKVKADLVSFKPINFYALDAGKQITDALKLIESYCIEMNRIFDELNHQSSVSLANEKLTHKIKNILTNLKNKQNKITQLREKIPEGMLDIKRALYIVENSFLSESEPEEKELRSKFKRIKKFMSNSNKEYLDLIKKGGLLNTVLLDTTTLYWNQLHEYSTLLNQCRITLQKSHHLTKEGQLALRCFNSAIQKMPPKKHIINALKILNKPNSKTEAIEKIGFVSPHGREACMQLTCWGKKFFYIPRSEEMYHFDYDPKEDLNETGGNCFGESMMFIHFLSKGAIRWLCPEAGLINFQLDQTRNLKFKKATLGEGETLVSDNSPHDSLEWEDMRPVLLDNPYFKPGSLCGVIFSMNDYTKAKRE	404-521	118	DTNLNPYKYIIYEKDFGAFGLTDDESLEYLISEQILPLYRGMNYSKIKLVKYGEASTETYDLLNKIKPQTGIPQKESTASDSINTYFDNAFFKLSKETNKENVIDQVNQTDVFGFCRN	[]	[]	[]
gi|52842186|ref|YP_095985.1| | TM	YP_095985.1	Q5ZU39	PieE	hypothetical protein lpg1969	LegC3 N-terminal Legionellaceae domain-containing protein	MESVFSGESKFLLHHVSIHMNISTYEFVNNTITEESRVMALSEIIINDIVQSQTNAVISESNYHILRQYLLERKPLSRVLNPINSLLSEHCNQDKQAIINHLTQLACESQRNHDLQEARSDEQEGINENSLMINYRSELLTLENTLKELDTKCYQQQRQYNQVSRQFNELKVNMTHINQSIDRVRYERQLLDQQLNHPYSDGNVYTNPPTHTGIYPDLSPPQDRHTRDRLLQEENRLIEERQKLMHLINSKETEKNKEEQNLNRLHKEKKEAEGRYSEVKHQIDVVLPNSEQQRQIRNQERLARENARASYDPHLLQLSHKNLEALKSQIETQIRELDERRNQLMGEATDISYKIYLTQLEQVLQESEKGPQITFNENNALKMILAMMKNMEEMAEKEK…	635	TRANSMEM 464..486; /note="Helical"; /evidence="ECO:0000256|SAM:Phobius"; TRANSMEM 492..514; /note="Helical"; /evidence="ECO:0000256|SAM:Phobius"	2	2	['I', 'M', 'O', 'M', 'I']	[[1, 463], [464, 473], [474, 500], [501, 511], [512, 635]]	[463, 10, 27, 11, 124]	['MESVFSGESKFLLHHVSIHMNISTYEFVNNTITEESRVMALSEIIINDIVQSQTNAVISESNYHILRQYLLERKPLSRVLNPINSLLSEHCNQDKQAIINHLTQLACESQRNHDLQEARSDEQEGINENSLMINYRSELLTLENTLKELDTKCYQQQRQYNQVSRQFNELKVNMTHINQSIDRVRYERQLLDQQLNHPYSDGNVYTNPPTHTGIYPDLSPPQDRHTRDRLLQEENRLIEERQKLMHLINSKETEKNKEEQNLNRLHKEKKEAEGRYSEVKHQIDVVLPNSEQQRQIRNQERLARENARASYDPHLLQLSHKNLEALKSQIETQIRELDERRNQLMGEATDISYKIYLTQLEQVLQESEKGPQITFNENNALKMILAMMKNMEEMAEK…	N-in/C-in	[10, 11]	[27]	463	124	0	2	1.079, -1.2	['460-487', '490-514']	[28, 25]	['WRTKAFYASLFSVGGSLISTGILNTFII', 'VFFAIPGALAALGVVSLVIAVVSYC']	1-459	459	MESVFSGESKFLLHHVSIHMNISTYEFVNNTITEESRVMALSEIIINDIVQSQTNAVISESNYHILRQYLLERKPLSRVLNPINSLLSEHCNQDKQAIINHLTQLACESQRNHDLQEARSDEQEGINENSLMINYRSELLTLENTLKELDTKCYQQQRQYNQVSRQFNELKVNMTHINQSIDRVRYERQLLDQQLNHPYSDGNVYTNPPTHTGIYPDLSPPQDRHTRDRLLQEENRLIEERQKLMHLINSKETEKNKEEQNLNRLHKEKKEAEGRYSEVKHQIDVVLPNSEQQRQIRNQERLARENARASYDPHLLQLSHKNLEALKSQIETQIRELDERRNQLMGEATDISYKIYLTQLEQVLQESEKGPQITFNENNALKMILAMMKNMEEMAEKEK…	515-635	121	QKYFSDMQMEQNNQKIEKNELILMKQWKKANELSLSTIPSLNAKIEQSEKELYALEQKLQDQQHAMSLLLNKAQNVTSNYGGSSNFFGNTTGNVFYLPSAPLHEDSPLYPEIEGERVNYGY	['488-489']	[2]	['SP']	2	0.676, -0.447	['481-494', '497-511']	[14, 15]	['ILNTFIISPVFFAI', 'ALAALGVVSLVIAVV']	1-480	480	MESVFSGESKFLLHHVSIHMNISTYEFVNNTITEESRVMALSEIIINDIVQSQTNAVISESNYHILRQYLLERKPLSRVLNPINSLLSEHCNQDKQAIINHLTQLACESQRNHDLQEARSDEQEGINENSLMINYRSELLTLENTLKELDTKCYQQQRQYNQVSRQFNELKVNMTHINQSIDRVRYERQLLDQQLNHPYSDGNVYTNPPTHTGIYPDLSPPQDRHTRDRLLQEENRLIEERQKLMHLINSKETEKNKEEQNLNRLHKEKKEAEGRYSEVKHQIDVVLPNSEQQRQIRNQERLARENARASYDPHLLQLSHKNLEALKSQIETQIRELDERRNQLMGEATDISYKIYLTQLEQVLQESEKGPQITFNENNALKMILAMMKNMEEMAEKEK…	512-635	124	SYCQKYFSDMQMEQNNQKIEKNELILMKQWKKANELSLSTIPSLNAKIEQSEKELYALEQKLQDQQHAMSLLLNKAQNVTSNYGGSSNFFGNTTGNVFYLPSAPLHEDSPLYPEIEGERVNYGY	['495-496']	[2]	['PG']
gi|52842189|ref|YP_095988.1| | GLOB	YP_095988.1	Q5ZU36	PieF	hypothetical protein lpg1972	Type IV secretion protein Dot	MKRLIICNGNKLTVCTQAISSGGIVEKYTPIFSLTKESDNELTLELSGVARGYYIIPSELTSSQARAAHLITLLTRAEESQTTDMHKILNSFVSGKITSGSMFNFENDGSFKREPEEAYNLINKI	125		0	0	['I']	[[1, 125]]	[125]	['MKRLIICNGNKLTVCTQAISSGGIVEKYTPIFSLTKESDNELTLELSGVARGYYIIPSELTSSQARAAHLITLLTRAEESQTTDMHKILNSFVSGKITSGSMFNFENDGSFKREPEEAYNLINKI']	in			125	125	0	0														1	0.886	['65-76']	[12]	['ARAAHLITLLTR']	1-64	64	MKRLIICNGNKLTVCTQAISSGGIVEKYTPIFSLTKESDNELTLELSGVARGYYIIPSELTSSQ	77-125	49	AEESQTTDMHKILNSFVSGKITSGSMFNFENDGSFKREPEEAYNLINKI	[]	[]	[]
gi|52842192|ref|YP_095991.1| | GLOB	YP_095991.1	Q5ZU33	lpg1975	hypothetical protein lpg1975	F-box domain-containing protein	MGYNETIYHKPFIKINMPDVLGKPDATQIPDDVWLDILINYLQPQDIVNLSEINNRLSRLFKTQHTQSEQLNQKKTLGILKVFAGYSSTFLFARLNGKQRLFKTRNWSAADSDNINPILMPISLPENISVIESIQSTYKHTVVVGRDKHDQIIVATNKINQDYAKQETSHNQLIPLPLRDINISLVSAGNEEDYILNPIFSFPATQQGNCILNCIK	216		0	0	['I']	[[1, 216]]	[216]	['MGYNETIYHKPFIKINMPDVLGKPDATQIPDDVWLDILINYLQPQDIVNLSEINNRLSRLFKTQHTQSEQLNQKKTLGILKVFAGYSSTFLFARLNGKQRLFKTRNWSAADSDNINPILMPISLPENISVIESIQSTYKHTVVVGRDKHDQIIVATNKINQDYAKQETSHNQLIPLPLRDINISLVSAGNEEDYILNPIFSFPATQQGNCILNCIK']	in			216	216	0	0		[]	[]	[]	1-216	216	MGYNETIYHKPFIKINMPDVLGKPDATQIPDDVWLDILINYLQPQDIVNLSEINNRLSRLFKTQHTQSEQLNQKKTLGILKVFAGYSSTFLFARLNGKQRLFKTRNWSAADSDNINPILMPISLPENISVIESIQSTYKHTVVVGRDKHDQIIVATNKINQDYAKQETSHNQLIPLPLRDINISLVSAGNEEDYILNPIFSFPATQQGNCILNCIK	1-216	216	MGYNETIYHKPFIKINMPDVLGKPDATQIPDDVWLDILINYLQPQDIVNLSEINNRLSRLFKTQHTQSEQLNQKKTLGILKVFAGYSSTFLFARLNGKQRLFKTRNWSAADSDNINPILMPISLPENISVIESIQSTYKHTVVVGRDKHDQIIVATNKINQDYAKQETSHNQLIPLPLRDINISLVSAGNEEDYILNPIFSFPATQQGNCILNCIK	[]	[]	[]	1	1.136	['84-95']	[12]	['AGYSSTFLFARL']	1-83	83	MGYNETIYHKPFIKINMPDVLGKPDATQIPDDVWLDILINYLQPQDIVNLSEINNRLSRLFKTQHTQSEQLNQKKTLGILKVF	96-216	121	NGKQRLFKTRNWSAADSDNINPILMPISLPENISVIESIQSTYKHTVVVGRDKHDQIIVATNKINQDYAKQETSHNQLIPLPLRDINISLVSAGNEEDYILNPIFSFPATQQGNCILNCIK	[]	[]	[]
gi|52842193|ref|YP_095992.1| | GLOB	YP_095992.1	Q5ZU32	PieG/legG1	UVB-resistance protein UVR8	UVB-resistance protein UVR8	MHLELHQINGNDPLGTIIGERNYQLPIPLPYTMKTVKQIHSGIWHTVIRGYDQYNRPQIATFGKNYDGQLGTGDCENRDTPTPIKLPPEMLTFHAIQTGFFHTIATGLDKNGFPIVASCGYNSDGQLGCGDKDNKNTLIPIKLPENMKSVEMVATGVKHTVIVGKDINNKPVVATCGHNGYGQLGTGDEENRLCLTPIGIPEDITSVDYVGAGAYHTVICGRNIKNQPIITLCGCNSDGELGFAPQKIAKKSSLMTNPAMFFPPRQDKSAINNLMKISKFSPCNLL	286		0	0	['I']	[[1, 286]]	[286]	['MHLELHQINGNDPLGTIIGERNYQLPIPLPYTMKTVKQIHSGIWHTVIRGYDQYNRPQIATFGKNYDGQLGTGDCENRDTPTPIKLPPEMLTFHAIQTGFFHTIATGLDKNGFPIVASCGYNSDGQLGCGDKDNKNTLIPIKLPENMKSVEMVATGVKHTVIVGKDINNKPVVATCGHNGYGQLGTGDEENRLCLTPIGIPEDITSVDYVGAGAYHTVICGRNIKNQPIITLCGCNSDGELGFAPQKIAKKSSLMTNPAMFFPPRQDKSAINNLMKISKFSPCNLL']	in			286	286	0	0														0		[]	[]	[]	1-286	286	MHLELHQINGNDPLGTIIGERNYQLPIPLPYTMKTVKQIHSGIWHTVIRGYDQYNRPQIATFGKNYDGQLGTGDCENRDTPTPIKLPPEMLTFHAIQTGFFHTIATGLDKNGFPIVASCGYNSDGQLGCGDKDNKNTLIPIKLPENMKSVEMVATGVKHTVIVGKDINNKPVVATCGHNGYGQLGTGDEENRLCLTPIGIPEDITSVDYVGAGAYHTVICGRNIKNQPIITLCGCNSDGELGFAPQKIAKKSSLMTNPAMFFPPRQDKSAINNLMKISKFSPCNLL	1-286	286	MHLELHQINGNDPLGTIIGERNYQLPIPLPYTMKTVKQIHSGIWHTVIRGYDQYNRPQIATFGKNYDGQLGTGDCENRDTPTPIKLPPEMLTFHAIQTGFFHTIATGLDKNGFPIVASCGYNSDGQLGCGDKDNKNTLIPIKLPENMKSVEMVATGVKHTVIVGKDINNKPVVATCGHNGYGQLGTGDEENRLCLTPIGIPEDITSVDYVGAGAYHTVICGRNIKNQPIITLCGCNSDGELGFAPQKIAKKSSLMTNPAMFFPPRQDKSAINNLMKISKFSPCNLL	[]	[]	[]
gi|52842195|ref|YP_095994.1| | GLOB	YP_095994.1	Q5ZU30	SetA	teichoic acid biosynthesis protein	Subversion of eukaryotic traffic protein A (Effector protein SetA) (Subversion of eukaryotic vesicle trafficking A) [Includes: Glucosyltransferase (EC 2.4.1.-); Phosphatidylinositol-3-phosphate-binding domain (PtdIns(3)P-binding domain)]	MYKIYSYLGWRIDMKTENLPQAGQEAQIDKKIHFIWVGHIMPQKNIQVVSEWAEKNPGYETIIWVDKKIAPAKELDLFILDMKSKGITVKDINEEGVCRDSIRHELDQESPNYGMVSDMLRLNILAAEGGIYLDSDILCSAPFPDEIYAPFGFLLSPWSQGANNTLCNDIILCSKGNQIIQQLADAIEQSYIARDSFEFTHEYASMKETKGERIAKTLGVTGPGFLFHQLKKMGILNDKSEMEAIHWELQDQRYLIDGSVKEPDYFYVPQNNTNDASWVPSIKRPGIENMSFQERLENAVQLIAFDIQKTGLFNLDHYANELKVKQNSWCIAAETSPELKPDSYLLIRPRDKTGEWTLYYVDEDKKLNPVTLPVIKGAIKLSEVSDPLRKFHTLLSQVS…	644		0	0	['I']	[[1, 644]]	[644]	['MYKIYSYLGWRIDMKTENLPQAGQEAQIDKKIHFIWVGHIMPQKNIQVVSEWAEKNPGYETIIWVDKKIAPAKELDLFILDMKSKGITVKDINEEGVCRDSIRHELDQESPNYGMVSDMLRLNILAAEGGIYLDSDILCSAPFPDEIYAPFGFLLSPWSQGANNTLCNDIILCSKGNQIIQQLADAIEQSYIARDSFEFTHEYASMKETKGERIAKTLGVTGPGFLFHQLKKMGILNDKSEMEAIHWELQDQRYLIDGSVKEPDYFYVPQNNTNDASWVPSIKRPGIENMSFQERLENAVQLIAFDIQKTGLFNLDHYANELKVKQNSWCIAAETSPELKPDSYLLIRPRDKTGEWTLYYVDEDKKLNPVTLPVIKGAIKLSEVSDPLRKFHTLLSQ…	in			644	644	0	0														1	1.247	['147-158']	[12]	['IYAPFGFLLSPW']	1-146	146	MYKIYSYLGWRIDMKTENLPQAGQEAQIDKKIHFIWVGHIMPQKNIQVVSEWAEKNPGYETIIWVDKKIAPAKELDLFILDMKSKGITVKDINEEGVCRDSIRHELDQESPNYGMVSDMLRLNILAAEGGIYLDSDILCSAPFPDE	159-644	486	SQGANNTLCNDIILCSKGNQIIQQLADAIEQSYIARDSFEFTHEYASMKETKGERIAKTLGVTGPGFLFHQLKKMGILNDKSEMEAIHWELQDQRYLIDGSVKEPDYFYVPQNNTNDASWVPSIKRPGIENMSFQERLENAVQLIAFDIQKTGLFNLDHYANELKVKQNSWCIAAETSPELKPDSYLLIRPRDKTGEWTLYYVDEDKKLNPVTLPVIKGAIKLSEVSDPLRKFHTLLSQVSDPVNPTAHELKQIGRALIELKPRQDEWHCKNKWSGAEEIAQELWQRITSNETLRAQIKQCFTQFESLKPRVAELGLTRASGAGTEVEAHESTVKEQEIISQNTVGEEGTKEKNSVQLASENSSDEKIKTAHDLIDEIIQDVIQLDGKLGLLGGNTRQL…	[]	[]	[]
gi|52842203|ref|YP_096002.1| | GLOB	YP_096002.1	Q5ZU22	lpg1986	hypothetical protein lpg1986	Uncharacterized protein	MPKFSLHLSEVISMGKTTTPEINQLNKYVIDKKSIKLANDLWARSVPLKGTPAERYIVGTRKIPIDVAEKLQIRSLKGPIGIPEFDKNKPYKDYVVAPVYNLDDELVGLQIIQIDPDGNKATNPENSHFFCKRYLGQTNPLREGKAAVINKTDNVDVVFIAEGVETAASVASLDEVRNNYSVLASMGVSQLPATLAYVKTHYPPGSTVVLLKDHDDPVANPLANLEFEKACKALVFAGYKVIVKEPPNLNDDWNDVIVRGGVELLTRQFNLDNPVLIASDTPARNSKVTPHFKTLYADLLKNEKLAEEQVVYGLLDKLIGQLIDKLKKTQSSDDLHKTIKEIDEVARTTEGVRTLLPETKNIPYQLRGLRRALKELKFLEDRRRDSLREDEDIDFSTDP…	950		0	0	['I']	[[1, 950]]	[950]	['MPKFSLHLSEVISMGKTTTPEINQLNKYVIDKKSIKLANDLWARSVPLKGTPAERYIVGTRKIPIDVAEKLQIRSLKGPIGIPEFDKNKPYKDYVVAPVYNLDDELVGLQIIQIDPDGNKATNPENSHFFCKRYLGQTNPLREGKAAVINKTDNVDVVFIAEGVETAASVASLDEVRNNYSVLASMGVSQLPATLAYVKTHYPPGSTVVLLKDHDDPVANPLANLEFEKACKALVFAGYKVIVKEPPNLNDDWNDVIVRGGVELLTRQFNLDNPVLIASDTPARNSKVTPHFKTLYADLLKNEKLAEEQVVYGLLDKLIGQLIDKLKKTQSSDDLHKTIKEIDEVARTTEGVRTLLPETKNIPYQLRGLRRALKELKFLEDRRRDSLREDEDIDFST…	in			950	950	0	0														1	1.382	['230-241']	[12]	['ACKALVFAGYKV']	1-229	229	MPKFSLHLSEVISMGKTTTPEINQLNKYVIDKKSIKLANDLWARSVPLKGTPAERYIVGTRKIPIDVAEKLQIRSLKGPIGIPEFDKNKPYKDYVVAPVYNLDDELVGLQIIQIDPDGNKATNPENSHFFCKRYLGQTNPLREGKAAVINKTDNVDVVFIAEGVETAASVASLDEVRNNYSVLASMGVSQLPATLAYVKTHYPPGSTVVLLKDHDDPVANPLANLEFEK	242-950	709	IVKEPPNLNDDWNDVIVRGGVELLTRQFNLDNPVLIASDTPARNSKVTPHFKTLYADLLKNEKLAEEQVVYGLLDKLIGQLIDKLKKTQSSDDLHKTIKEIDEVARTTEGVRTLLPETKNIPYQLRGLRRALKELKFLEDRRRDSLREDEDIDFSTDPQTNSNGDLFKAYSYVMRHCLKHLQTLNPSDVFDLKKHSEILGFYERRLNNIDNEIKRIPQLISEFGSDDEFVIKQLKNKLKSLKLERKLYAQEFHEMKQQLHLLRSAHPKGNTPYANYYKQFVEEANSIMMKGKTQTKAIREELTGVWANRKQELQEDYKKRIDAARQHFVSERKKAIPPMIEYLEALRVIVKERSKEIDGKKSQEKENTASASESRNYQERYLRAMEELSQSEGVDKLLQ…	[]	[]	[]
gi|52842267|ref|YP_096066.1| | GLOB	YP_096066.1	Q5ZTV8	lpg2050	hypothetical protein lpg2050	Non-specific serine/threonine protein kinase	MKSKLEYHFSANADGDESCIEDVDGNEFTPNGSPAHGWTAWTRFFGHQNQPPKYVVKQPRPDKVRSSSDLRDKKLNNEWNRARYQHELDIWNLVYPDNKAYLFTDKGIRLVLPYLPGKTLFSFTSREEDQLTWCQLNHAVFCEFKRFTELGLKHCDLKYDNFLIERKQDGTFRAYIIDLDSVGKLKPNDQDYDWNIVLASLFDDTGLKSPDVCPPGYIALKSIDVPAENENEARSKLDKIKKELSQKKPTLVRVKNCQQNKLDYYFVYGCLYNGQWGFTKLDEKIISSVNLSNFSGALVDCRAASVIGNHIKLKQGHISYRLDLYINCLNEKIAELTLLKSQNSPKKLYIPF	352		0	0	['I']	[[1, 352]]	[352]	['MKSKLEYHFSANADGDESCIEDVDGNEFTPNGSPAHGWTAWTRFFGHQNQPPKYVVKQPRPDKVRSSSDLRDKKLNNEWNRARYQHELDIWNLVYPDNKAYLFTDKGIRLVLPYLPGKTLFSFTSREEDQLTWCQLNHAVFCEFKRFTELGLKHCDLKYDNFLIERKQDGTFRAYIIDLDSVGKLKPNDQDYDWNIVLASLFDDTGLKSPDVCPPGYIALKSIDVPAENENEARSKLDKIKKELSQKKPTLVRVKNCQQNKLDYYFVYGCLYNGQWGFTKLDEKIISSVNLSNFSGALVDCRAASVIGNHIKLKQGHISYRLDLYINCLNEKIAELTLLKSQNSPKKLYIPF']	in			352	352	0	0														2	1.323, 1.338	['192-203', '262-273']	[12, 12]	['YDWNIVLASLFD', 'LDYYFVYGCLYN']	1-191	191	MKSKLEYHFSANADGDESCIEDVDGNEFTPNGSPAHGWTAWTRFFGHQNQPPKYVVKQPRPDKVRSSSDLRDKKLNNEWNRARYQHELDIWNLVYPDNKAYLFTDKGIRLVLPYLPGKTLFSFTSREEDQLTWCQLNHAVFCEFKRFTELGLKHCDLKYDNFLIERKQDGTFRAYIIDLDSVGKLKPNDQD	274-352	79	GQWGFTKLDEKIISSVNLSNFSGALVDCRAASVIGNHIKLKQGHISYRLDLYINCLNEKIAELTLLKSQNSPKKLYIPF	['204-261']	[58]	['DTGLKSPDVCPPGYIALKSIDVPAENENEARSKLDKIKKELSQKKPTLVRVKNCQQNK']
gi|52842345|ref|YP_096144.1| | GLOB	YP_096144.1	Q5ZTN0	LegA6	ankyrin 3	Ankyrin 3	MALTYKPGNGWGFMDINQYPSKVFKTEETGLLAKMIIKGLNSVPPSTYIALDASIYTTTRNPQMYSLSTQLGQFKSSHVITPEIAFREQNGMGLAWIAARIGDIALISELAKHQAELNKADNDGFTTAHIAALTGQPLVLDELIKLGADLSPSLISAIHWKKNLLETRCCFSNEFISAVS	180		0	0	['I']	[[1, 180]]	[180]	['MALTYKPGNGWGFMDINQYPSKVFKTEETGLLAKMIIKGLNSVPPSTYIALDASIYTTTRNPQMYSLSTQLGQFKSSHVITPEIAFREQNGMGLAWIAARIGDIALISELAKHQAELNKADNDGFTTAHIAALTGQPLVLDELIKLGADLSPSLISAIHWKKNLLETRCCFSNEFISAVS']	in			180	180	0	0		[]	[]	[]	1-180	180	MALTYKPGNGWGFMDINQYPSKVFKTEETGLLAKMIIKGLNSVPPSTYIALDASIYTTTRNPQMYSLSTQLGQFKSSHVITPEIAFREQNGMGLAWIAARIGDIALISELAKHQAELNKADNDGFTTAHIAALTGQPLVLDELIKLGADLSPSLISAIHWKKNLLETRCCFSNEFISAVS	1-180	180	MALTYKPGNGWGFMDINQYPSKVFKTEETGLLAKMIIKGLNSVPPSTYIALDASIYTTTRNPQMYSLSTQLGQFKSSHVITPEIAFREQNGMGLAWIAARIGDIALISELAKHQAELNKADNDGFTTAHIAALTGQPLVLDELIKLGADLSPSLISAIHWKKNLLETRCCFSNEFISAVS	[]	[]	[]	1	1.223	['91-102']	[12]	['GMGLAWIAARIG']	1-90	90	MALTYKPGNGWGFMDINQYPSKVFKTEETGLLAKMIIKGLNSVPPSTYIALDASIYTTTRNPQMYSLSTQLGQFKSSHVITPEIAFREQN	103-180	78	DIALISELAKHQAELNKADNDGFTTAHIAALTGQPLVLDELIKLGADLSPSLISAIHWKKNLLETRCCFSNEFISAVS	[]	[]	[]
gi|52842351|ref|YP_096150.1| | GLOB	YP_096150.1	Q5ZTM4	LegK2	calmodulin-dependent protein kinase	Calmodulin-dependent protein kinase (EC 2.7.11.17)	MVYYINLKEQPLHQDKEILTQLIKQYLLSGSSQSALFANHPYTLNDEDGNEIEFLLSHDIYKNQREDGITEFLILNGSQIGRGTKGVVIQSNHAMYLIDDELVIFPKENVLKVLYQNFINAEELIKQESVNYSILSGNSTAELVNLQGGNQGFFMQKEEGYALEELLEDIDSLQKLTFSDKMELAISFLTELENLHNKGYAHGDLTFKNILYNEKNNQLKIIDAGEMKVADERFWAQDISIAIEMISLLFTTNETNQFKASRYWSDEPTVRRIVNPNPVEAKLNRILNSEYRCVSDLKLAIERNYNEYLNNSNLVLKKNVELESEALGLQAYKNQMSKQQLLGEIQGFKENYWNMKDLLTLTNRHHLRVFLEYLDNICSAFKDDKTDEKSARAAYDFLN…	538		0	0	['I']	[[1, 538]]	[538]	['MVYYINLKEQPLHQDKEILTQLIKQYLLSGSSQSALFANHPYTLNDEDGNEIEFLLSHDIYKNQREDGITEFLILNGSQIGRGTKGVVIQSNHAMYLIDDELVIFPKENVLKVLYQNFINAEELIKQESVNYSILSGNSTAELVNLQGGNQGFFMQKEEGYALEELLEDIDSLQKLTFSDKMELAISFLTELENLHNKGYAHGDLTFKNILYNEKNNQLKIIDAGEMKVADERFWAQDISIAIEMISLLFTTNETNQFKASRYWSDEPTVRRIVNPNPVEAKLNRILNSEYRCVSDLKLAIERNYNEYLNNSNLVLKKNVELESEALGLQAYKNQMSKQQLLGEIQGFKENYWNMKDLLTLTNRHHLRVFLEYLDNICSAFKDDKTDEKSARAAYDF…	in			538	538	0	0		[]	[]	[]	1-538	538	MVYYINLKEQPLHQDKEILTQLIKQYLLSGSSQSALFANHPYTLNDEDGNEIEFLLSHDIYKNQREDGITEFLILNGSQIGRGTKGVVIQSNHAMYLIDDELVIFPKENVLKVLYQNFINAEELIKQESVNYSILSGNSTAELVNLQGGNQGFFMQKEEGYALEELLEDIDSLQKLTFSDKMELAISFLTELENLHNKGYAHGDLTFKNILYNEKNNQLKIIDAGEMKVADERFWAQDISIAIEMISLLFTTNETNQFKASRYWSDEPTVRRIVNPNPVEAKLNRILNSEYRCVSDLKLAIERNYNEYLNNSNLVLKKNVELESEALGLQAYKNQMSKQQLLGEIQGFKENYWNMKDLLTLTNRHHLRVFLEYLDNICSAFKDDKTDEKSARAAYDFLN…	1-538	538	MVYYINLKEQPLHQDKEILTQLIKQYLLSGSSQSALFANHPYTLNDEDGNEIEFLLSHDIYKNQREDGITEFLILNGSQIGRGTKGVVIQSNHAMYLIDDELVIFPKENVLKVLYQNFINAEELIKQESVNYSILSGNSTAELVNLQGGNQGFFMQKEEGYALEELLEDIDSLQKLTFSDKMELAISFLTELENLHNKGYAHGDLTFKNILYNEKNNQLKIIDAGEMKVADERFWAQDISIAIEMISLLFTTNETNQFKASRYWSDEPTVRRIVNPNPVEAKLNRILNSEYRCVSDLKLAIERNYNEYLNNSNLVLKKNVELESEALGLQAYKNQMSKQQLLGEIQGFKENYWNMKDLLTLTNRHHLRVFLEYLDNICSAFKDDKTDEKSARAAYDFLN…	[]	[]	[]	1	0.756	['241-252']	[12]	['IAIEMISLLFTT']	1-240	240	MVYYINLKEQPLHQDKEILTQLIKQYLLSGSSQSALFANHPYTLNDEDGNEIEFLLSHDIYKNQREDGITEFLILNGSQIGRGTKGVVIQSNHAMYLIDDELVIFPKENVLKVLYQNFINAEELIKQESVNYSILSGNSTAELVNLQGGNQGFFMQKEEGYALEELLEDIDSLQKLTFSDKMELAISFLTELENLHNKGYAHGDLTFKNILYNEKNNQLKIIDAGEMKVADERFWAQDIS	253-538	286	NETNQFKASRYWSDEPTVRRIVNPNPVEAKLNRILNSEYRCVSDLKLAIERNYNEYLNNSNLVLKKNVELESEALGLQAYKNQMSKQQLLGEIQGFKENYWNMKDLLTLTNRHHLRVFLEYLDNICSAFKDDKTDEKSARAAYDFLNAQINKLFEDNSKNSKPSFESFSEDVQRFLIHIDTYLMKNPSACSNSIASTIQLLKQLDNKKSFNPEQSFKDFCSYKEITIQLLLKPFETPVAEMASAPAIASDLIEKQSDTKRKLQEMKSSANQDKQPIFTPSLMRGPS	[]	[]	[]
gi|52842358|ref|YP_096157.1| | GLOB	YP_096157.1	Q5ZTL7	AnkB/legAU13/ceg27	F-box protein	F-box protein	MKKNFFSDLPEETIVNTLSFLKANTLARIAQTCQFFNRLANDKHLELHQLRQQHIKRELWGNLMVAARSNNLEEVKKILKKGIDPTQTNSYHLNRTPLLAAIEGKAYQTANYLWRKYTFDPNFKDNYGDSPISLLKKQLANPAFKDKEKKQIRALIRGMQEEKIAQSKCLVC	172		0	0	['I']	[[1, 172]]	[172]	['MKKNFFSDLPEETIVNTLSFLKANTLARIAQTCQFFNRLANDKHLELHQLRQQHIKRELWGNLMVAARSNNLEEVKKILKKGIDPTQTNSYHLNRTPLLAAIEGKAYQTANYLWRKYTFDPNFKDNYGDSPISLLKKQLANPAFKDKEKKQIRALIRGMQEEKIAQSKCLVC']	in			172	172	0	0														0		[]	[]	[]	1-172	172	MKKNFFSDLPEETIVNTLSFLKANTLARIAQTCQFFNRLANDKHLELHQLRQQHIKRELWGNLMVAARSNNLEEVKKILKKGIDPTQTNSYHLNRTPLLAAIEGKAYQTANYLWRKYTFDPNFKDNYGDSPISLLKKQLANPAFKDKEKKQIRALIRGMQEEKIAQSKCLVC	1-172	172	MKKNFFSDLPEETIVNTLSFLKANTLARIAQTCQFFNRLANDKHLELHQLRQQHIKRELWGNLMVAARSNNLEEVKKILKKGIDPTQTNSYHLNRTPLLAAIEGKAYQTANYLWRKYTFDPNFKDNYGDSPISLLKKQLANPAFKDKEKKQIRALIRGMQEEKIAQSKCLVC	[]	[]	[]
gi|52842361|ref|YP_096160.1| | GLOB	YP_096160.1	Q5ZTL4	MavC	hypothetical protein lpg2147	MvcA insertion domain-containing protein	MTTSKLEKTGLHVHEKIKHMVKNYGTMITGIPAEILGQNEAEISVGYVKKMGNMKENIAEVVRKSEMTQPTNSCGKASNEVCDLLLGTEGASEFEKSSYQVLSGDGSNLKGSLPNKNLLVRVEMDRFNAPQKYQKIKREEFNPETAEKNKIYLLEDQLVYLDIFGKVIDLGQTSDTCHRLFNAITTPFYQNYILYDEYIDPEESAEEAAMFEMGEIVKAKMKNIDCWTATHSFTIFVPESDSEDTRTLYPYQAYWTSHTLQQWFSGDKDEKLSRLGIDGYIEKLALLGTTTDSKIRSSIYGELFSPPGKEHVFCTGMNEKFSPLRVKFKVTEVNPEIALQNLEEVQEFIDTNYPGENAKDQCELYKIKAQEAMTKQLEMRLLIEPTHRKESVTPYKEKN…	482		0	0	['I']	[[1, 482]]	[482]	['MTTSKLEKTGLHVHEKIKHMVKNYGTMITGIPAEILGQNEAEISVGYVKKMGNMKENIAEVVRKSEMTQPTNSCGKASNEVCDLLLGTEGASEFEKSSYQVLSGDGSNLKGSLPNKNLLVRVEMDRFNAPQKYQKIKREEFNPETAEKNKIYLLEDQLVYLDIFGKVIDLGQTSDTCHRLFNAITTPFYQNYILYDEYIDPEESAEEAAMFEMGEIVKAKMKNIDCWTATHSFTIFVPESDSEDTRTLYPYQAYWTSHTLQQWFSGDKDEKLSRLGIDGYIEKLALLGTTTDSKIRSSIYGELFSPPGKEHVFCTGMNEKFSPLRVKFKVTEVNPEIALQNLEEVQEFIDTNYPGENAKDQCELYKIKAQEAMTKQLEMRLLIEPTHRKESVTPYKE…	in			482	482	0	0														0		[]	[]	[]	1-482	482	MTTSKLEKTGLHVHEKIKHMVKNYGTMITGIPAEILGQNEAEISVGYVKKMGNMKENIAEVVRKSEMTQPTNSCGKASNEVCDLLLGTEGASEFEKSSYQVLSGDGSNLKGSLPNKNLLVRVEMDRFNAPQKYQKIKREEFNPETAEKNKIYLLEDQLVYLDIFGKVIDLGQTSDTCHRLFNAITTPFYQNYILYDEYIDPEESAEEAAMFEMGEIVKAKMKNIDCWTATHSFTIFVPESDSEDTRTLYPYQAYWTSHTLQQWFSGDKDEKLSRLGIDGYIEKLALLGTTTDSKIRSSIYGELFSPPGKEHVFCTGMNEKFSPLRVKFKVTEVNPEIALQNLEEVQEFIDTNYPGENAKDQCELYKIKAQEAMTKQLEMRLLIEPTHRKESVTPYKEKN…	1-482	482	MTTSKLEKTGLHVHEKIKHMVKNYGTMITGIPAEILGQNEAEISVGYVKKMGNMKENIAEVVRKSEMTQPTNSCGKASNEVCDLLLGTEGASEFEKSSYQVLSGDGSNLKGSLPNKNLLVRVEMDRFNAPQKYQKIKREEFNPETAEKNKIYLLEDQLVYLDIFGKVIDLGQTSDTCHRLFNAITTPFYQNYILYDEYIDPEESAEEAAMFEMGEIVKAKMKNIDCWTATHSFTIFVPESDSEDTRTLYPYQAYWTSHTLQQWFSGDKDEKLSRLGIDGYIEKLALLGTTTDSKIRSSIYGELFSPPGKEHVFCTGMNEKFSPLRVKFKVTEVNPEIALQNLEEVQEFIDTNYPGENAKDQCELYKIKAQEAMTKQLEMRLLIEPTHRKESVTPYKEKN…	[]	[]	[]
gi|52842362|ref|YP_096161.1| | GLOB	YP_096161.1	Q5ZTL3	MvcA	hypothetical protein lpg2148	MvcA insertion domain-containing protein	MIVRGINMTKIKLESPGFMVHKKLKSMSQSYGVMMTGVPAEVLGQMQAERSIPSINKTGNLKQQIAKEVSKVCHMMTEPTQSCGQASNDVCELLLGKIEAEKFHFTKYEALSADGDNLKNVLENTAPSSTNLLIRFEIDREDPPIVLVKTKNENFNPETAVKNKIYLLENKLYFIDKMGNLFNLGPGKKKCTQLFNAIGDSAEYSLCDPFVLEEPEKPEDFAISEIVDIFNEQKERFDFWIGSHSFTIYIPQTLGESPRQFYPYQAYFGSHTLQDWFVSDKDEYLSRIGIDKYIEKLAVLGKTTNTKERSDIYAEFFSKRGREAFFCAHLNEKRQPLRVKFKITEINPELALKNLQETQEFIDTHPGENPSDKVENYRNRAKLAMTEHLESLLDIKPES…	426		0	0	['I']	[[1, 426]]	[426]	['MIVRGINMTKIKLESPGFMVHKKLKSMSQSYGVMMTGVPAEVLGQMQAERSIPSINKTGNLKQQIAKEVSKVCHMMTEPTQSCGQASNDVCELLLGKIEAEKFHFTKYEALSADGDNLKNVLENTAPSSTNLLIRFEIDREDPPIVLVKTKNENFNPETAVKNKIYLLENKLYFIDKMGNLFNLGPGKKKCTQLFNAIGDSAEYSLCDPFVLEEPEKPEDFAISEIVDIFNEQKERFDFWIGSHSFTIYIPQTLGESPRQFYPYQAYFGSHTLQDWFVSDKDEYLSRIGIDKYIEKLAVLGKTTNTKERSDIYAEFFSKRGREAFFCAHLNEKRQPLRVKFKITEINPELALKNLQETQEFIDTHPGENPSDKVENYRNRAKLAMTEHLESLLDIKP…	in			426	426	0	0														0		[]	[]	[]	1-426	426	MIVRGINMTKIKLESPGFMVHKKLKSMSQSYGVMMTGVPAEVLGQMQAERSIPSINKTGNLKQQIAKEVSKVCHMMTEPTQSCGQASNDVCELLLGKIEAEKFHFTKYEALSADGDNLKNVLENTAPSSTNLLIRFEIDREDPPIVLVKTKNENFNPETAVKNKIYLLENKLYFIDKMGNLFNLGPGKKKCTQLFNAIGDSAEYSLCDPFVLEEPEKPEDFAISEIVDIFNEQKERFDFWIGSHSFTIYIPQTLGESPRQFYPYQAYFGSHTLQDWFVSDKDEYLSRIGIDKYIEKLAVLGKTTNTKERSDIYAEFFSKRGREAFFCAHLNEKRQPLRVKFKITEINPELALKNLQETQEFIDTHPGENPSDKVENYRNRAKLAMTEHLESLLDIKPES…	1-426	426	MIVRGINMTKIKLESPGFMVHKKLKSMSQSYGVMMTGVPAEVLGQMQAERSIPSINKTGNLKQQIAKEVSKVCHMMTEPTQSCGQASNDVCELLLGKIEAEKFHFTKYEALSADGDNLKNVLENTAPSSTNLLIRFEIDREDPPIVLVKTKNENFNPETAVKNKIYLLENKLYFIDKMGNLFNLGPGKKKCTQLFNAIGDSAEYSLCDPFVLEEPEKPEDFAISEIVDIFNEQKERFDFWIGSHSFTIYIPQTLGESPRQFYPYQAYFGSHTLQDWFVSDKDEYLSRIGIDKYIEKLAVLGKTTNTKERSDIYAEFFSKRGREAFFCAHLNEKRQPLRVKFKITEINPELALKNLQETQEFIDTHPGENPSDKVENYRNRAKLAMTEHLESLLDIKPES…	[]	[]	[]
gi|52842363|ref|YP_096162.1| | GLOB	YP_096162.1	Q5ZTL2	lpg2149	hypothetical protein lpg2149	Uncharacterized protein	MMSREKAAGTFFKDYQKKNVMRLLQDSLEKIINEWLKTDDESHTKLKSLQELSEMDINATSFAEHSPLPDFVTRLWLDPHKALDAMDKNISKNEIRKLIKETAREIELVFTHQKAPDYS	119		0	0	['I']	[[1, 119]]	[119]	['MMSREKAAGTFFKDYQKKNVMRLLQDSLEKIINEWLKTDDESHTKLKSLQELSEMDINATSFAEHSPLPDFVTRLWLDPHKALDAMDKNISKNEIRKLIKETAREIELVFTHQKAPDYS']	in			119	119	0	0														0
gi|52842367|ref|YP_096166.1| | GLOB	YP_096166.1	Q5ZTK8	SdeC	Sid related protein-like	Sid related protein-like	MPKYVEGVELTQEGMHAIFARMGHGDITSGSIYNGVPTIDTEALNRQGFMPVLTGVGPRRDSGHWIMLIKGPGNQYFLFDPLGKTSGEGYKNTLLAQLPIASTLSVIPNEPGLNKGLCGYWVASVGLKARSELSKDNPPNLETLGQITTDAMKDELTDNGYLKITGWLKAVADKFPEGDPQPDAKALRQTTEKDLHIEIPSPVSPIKDTAPKEVSTKPTAPQVAPKHSLDSKLLENDDDVLDTIKYVHKEYLGKPYPGPLKNPKAPEEGRLPPNEGPDRGPHGLAHTVRTMACAEVMIEEARKAQLRGETLGKAKNGQTLADVTPEELKKILIAQAFFVVGRDDERSGYDDVHKRNFYAEYHEKSEQAFRKYVEDNKLIGKIFKDQKEVDFYAAIILDK…	1533		0	0	['I']	[[1, 1533]]	[1533]	['MPKYVEGVELTQEGMHAIFARMGHGDITSGSIYNGVPTIDTEALNRQGFMPVLTGVGPRRDSGHWIMLIKGPGNQYFLFDPLGKTSGEGYKNTLLAQLPIASTLSVIPNEPGLNKGLCGYWVASVGLKARSELSKDNPPNLETLGQITTDAMKDELTDNGYLKITGWLKAVADKFPEGDPQPDAKALRQTTEKDLHIEIPSPVSPIKDTAPKEVSTKPTAPQVAPKHSLDSKLLENDDDVLDTIKYVHKEYLGKPYPGPLKNPKAPEEGRLPPNEGPDRGPHGLAHTVRTMACAEVMIEEARKAQLRGETLGKAKNGQTLADVTPEELKKILIAQAFFVVGRDDERSGYDDVHKRNFYAEYHEKSEQAFRKYVEDNKLIGKIFKDQKEVDFYAAIIL…	in			1533	1533	0	0														6	1.412, 1.364, 0.829, 0.882, 1.035, 1.274	['93-104', '119-130', '331-342', '457-468', '886-897', '1399-1410']	[12, 12, 12, 12, 12, 12]	['TLLAQLPIASTL', 'GYWVASVGLKAR', 'ILIAQAFFVVGR', 'FFFATGAVVPLV', 'DRYIFTLVAVKS', 'GGGLLGGLWAVT']	1-92	92	MPKYVEGVELTQEGMHAIFARMGHGDITSGSIYNGVPTIDTEALNRQGFMPVLTGVGPRRDSGHWIMLIKGPGNQYFLFDPLGKTSGEGYKN	1411-1533	123	NTIGLTTDNVNIEKMQIRMKEQTLRAFKTELTNDKLNTDQVIAFLAKGSPSELQEALGISKENAEQLHGLLKQLEIKTASTDKLQEIEKLIDEVSTKIGKEPVKQDHTITIDEEESDDIRYGF	['105-118', '131-330', '343-456', '469-885', '898-1398']	[14, 200, 114, 417, 501]	['SVIPNEPGLNKGLC', 'SELSKDNPPNLETLGQITTDAMKDELTDNGYLKITGWLKAVADKFPEGDPQPDAKALRQTTEKDLHIEIPSPVSPIKDTAPKEVSTKPTAPQVAPKHSLDSKLLENDDDVLDTIKYVHKEYLGKPYPGPLKNPKAPEEGRLPPNEGPDRGPHGLAHTVRTMACAEVMIEEARKAQLRGETLGKAKNGQTLADVTPEELKK', 'DDERSGYDDVHKRNFYAEYHEKSEQAFRKYVEDNKLIGKIFKDQKEVDFYAAIILDKNHEWDATPAHILINQGHMVDLMRTKAPAEVALERTYNTLKGTVGSKGAEVVLKAHRD', 'NPEAIDDPSRGGPYENPYSGEKFVIVDDKVPASKKDLPKAVNRDYKLKDNERFLTIK…
gi|52842368|ref|YP_096167.1| | GLOB	YP_096167.1	Q5ZTK7	SdeC	Sid related protein-like	Sid related protein-like	MRTLFYSQLMYEAAKRQPHPHRCADGRTIADLSAQDLKKLNIAQLFFVAGRESEASYGDAYHRYHLYGAKQFEEYARKHLTHLFSEKEIVLYSRCIEDRIGDRFDETAEGYLIHLSHMIDLMRCKSPVEVFIGHSRGVSGIVPTLIQLFGREDGLDIMHYARSLFAATGEAVPYISSSEWPHLGIESDRVERALKIVGPLEVEGQEADAKKTAQAGFSVDGCYGALVKVDTPDWYHQVKEKEDYDVDEVIALPPQITIREEPPKANESFLLSLLRHVFWCCPSNQKRDDENTDVLEKKAQL	301		0	0	['I']	[[1, 301]]	[301]	['MRTLFYSQLMYEAAKRQPHPHRCADGRTIADLSAQDLKKLNIAQLFFVAGRESEASYGDAYHRYHLYGAKQFEEYARKHLTHLFSEKEIVLYSRCIEDRIGDRFDETAEGYLIHLSHMIDLMRCKSPVEVFIGHSRGVSGIVPTLIQLFGREDGLDIMHYARSLFAATGEAVPYISSSEWPHLGIESDRVERALKIVGPLEVEGQEADAKKTAQAGFSVDGCYGALVKVDTPDWYHQVKEKEDYDVDEVIALPPQITIREEPPKANESFLLSLLRHVFWCCPSNQKRDDENTDVLEKKAQL']	in			301	301	0	0														1	1.396	['40-51']	[12]	['LNIAQLFFVAGR']	1-39	39	MRTLFYSQLMYEAAKRQPHPHRCADGRTIADLSAQDLKK	52-301	250	ESEASYGDAYHRYHLYGAKQFEEYARKHLTHLFSEKEIVLYSRCIEDRIGDRFDETAEGYLIHLSHMIDLMRCKSPVEVFIGHSRGVSGIVPTLIQLFGREDGLDIMHYARSLFAATGEAVPYISSSEWPHLGIESDRVERALKIVGPLEVEGQEADAKKTAQAGFSVDGCYGALVKVDTPDWYHQVKEKEDYDVDEVIALPPQITIREEPPKANESFLLSLLRHVFWCCPSNQKRDDENTDVLEKKAQL	[]	[]	[]
gi|52842369|ref|YP_096168.1| | GLOB	YP_096168.1	Q5ZTK6	SidJ	hypothetical protein lpg2155	Calmodulin-dependent glutamylase SidJ (EC 6.-.-.-)	MFGFIKKVLDFFGVDQSEDNPSETAVETTDVSTKIKTTDTTQEESSVKTKTVVPTQPGGSVKPETIAPDQQKKHQIKTETTTSTTKQKGPKVTLMDGHVKQYYFARRGETSTHDTSLPPPVKVLSGRSIPLKEIPFEATRNELVQIYLTSIDKLIKSNKLNSIPSQQIASHYLFLRSLANSETDGIKKNQILSLAKPLGTYLASKEPHVWKMINELIEKSEYPIIHYLKNNRAHSNFMLALIHEYHKEPLTKNQSAFVQKFRDSSVFLFPNPIYTAWLAHSYDEDSSFNPMFRERLSTNFYHSTLTDNLLLRTEPKEVTLSSEHHYKKEKGPIDSSFRYQMSSDRLLRIQGRTLLFSTPQNDVVAVKVQKKGEPKSTLEEEFEMADYLLKHQRRLDVHS…	873		0	0	['I']	[[1, 873]]	[873]	['MFGFIKKVLDFFGVDQSEDNPSETAVETTDVSTKIKTTDTTQEESSVKTKTVVPTQPGGSVKPETIAPDQQKKHQIKTETTTSTTKQKGPKVTLMDGHVKQYYFARRGETSTHDTSLPPPVKVLSGRSIPLKEIPFEATRNELVQIYLTSIDKLIKSNKLNSIPSQQIASHYLFLRSLANSETDGIKKNQILSLAKPLGTYLASKEPHVWKMINELIEKSEYPIIHYLKNNRAHSNFMLALIHEYHKEPLTKNQSAFVQKFRDSSVFLFPNPIYTAWLAHSYDEDSSFNPMFRERLSTNFYHSTLTDNLLLRTEPKEVTLSSEHHYKKEKGPIDSSFRYQMSSDRLLRIQGRTLLFSTPQNDVVAVKVQKKGEPKSTLEEEFEMADYLLKHQRRLDV…	in			873	873	0	0		[]	[]	[]	1-873	873	MFGFIKKVLDFFGVDQSEDNPSETAVETTDVSTKIKTTDTTQEESSVKTKTVVPTQPGGSVKPETIAPDQQKKHQIKTETTTSTTKQKGPKVTLMDGHVKQYYFARRGETSTHDTSLPPPVKVLSGRSIPLKEIPFEATRNELVQIYLTSIDKLIKSNKLNSIPSQQIASHYLFLRSLANSETDGIKKNQILSLAKPLGTYLASKEPHVWKMINELIEKSEYPIIHYLKNNRAHSNFMLALIHEYHKEPLTKNQSAFVQKFRDSSVFLFPNPIYTAWLAHSYDEDSSFNPMFRERLSTNFYHSTLTDNLLLRTEPKEVTLSSEHHYKKEKGPIDSSFRYQMSSDRLLRIQGRTLLFSTPQNDVVAVKVQKKGEPKSTLEEEFEMADYLLKHQRRLDVHS…	1-873	873	MFGFIKKVLDFFGVDQSEDNPSETAVETTDVSTKIKTTDTTQEESSVKTKTVVPTQPGGSVKPETIAPDQQKKHQIKTETTTSTTKQKGPKVTLMDGHVKQYYFARRGETSTHDTSLPPPVKVLSGRSIPLKEIPFEATRNELVQIYLTSIDKLIKSNKLNSIPSQQIASHYLFLRSLANSETDGIKKNQILSLAKPLGTYLASKEPHVWKMINELIEKSEYPIIHYLKNNRAHSNFMLALIHEYHKEPLTKNQSAFVQKFRDSSVFLFPNPIYTAWLAHSYDEDSSFNPMFRERLSTNFYHSTLTDNLLLRTEPKEVTLSSEHHYKKEKGPIDSSFRYQMSSDRLLRIQGRTLLFSTPQNDVVAVKVQKKGEPKSTLEEEFEMADYLLKHQRRLDVHS…	[]	[]	[]	2	0.478, 1.241	['603-614', '744-755']	[12, 12]	['IAEYLLVIQLTL', 'LLYATVTLIEGT']	1-602	602	MFGFIKKVLDFFGVDQSEDNPSETAVETTDVSTKIKTTDTTQEESSVKTKTVVPTQPGGSVKPETIAPDQQKKHQIKTETTTSTTKQKGPKVTLMDGHVKQYYFARRGETSTHDTSLPPPVKVLSGRSIPLKEIPFEATRNELVQIYLTSIDKLIKSNKLNSIPSQQIASHYLFLRSLANSETDGIKKNQILSLAKPLGTYLASKEPHVWKMINELIEKSEYPIIHYLKNNRAHSNFMLALIHEYHKEPLTKNQSAFVQKFRDSSVFLFPNPIYTAWLAHSYDEDSSFNPMFRERLSTNFYHSTLTDNLLLRTEPKEVTLSSEHHYKKEKGPIDSSFRYQMSSDRLLRIQGRTLLFSTPQNDVVAVKVQKKGEPKSTLEEEFEMADYLLKHQRRLDVHS…	756-873	118	MQLDKEFFKQLEQVEKILSGEIKTDANSCFEAVAQLLDLARPGCHFQKRLVLSYYEEAKLKYPSAPTDAYDSRFQVVARTNAAITIQRFWREARKNLSEKSDIDSEKPESERTTDKRL	['615-743']	[129]	['GSYGDKVTRDMMDKPKKEAVWRELANVMFTSCAEAIHIMTGIPQSRALTLLKQRANIEKHFRQTQFWMTPDYSKLDEDTLQMEQYSIYSGEPEYEFTDKLVSGVGLSVDGVHQDLGGYNRESPLRELEK']
gi|52842370|ref|YP_096169.1| | GLOB	YP_096169.1	Q5ZTK5	SdeB	Sid related protein-like	Sid related protein-like	MGESKMPKYVEGVELTQEGMHAIFARMGHPEIKSGTIYNGVPTIDQEALDKQGFMPVLTGVGPKRDSGHWIMLIKGSGNQYHLFDPMGKISGEGYQDILATQLPKGSTLSVIPNEPGLNKGLCGYWVASVGLKACSALNKDNPPNLETLGQITTDAMKDELTDNGYLKITGWLKAVADKFPEGDPQPDAKALRQTTEKDLHIEIPSPVSPVKDTAPKEVSTKPTAPQVAPKYSLDSKLLENDDDVLDTIKYVHKEYLGKPYPGPLKNPKAPEEGRLPPNEGPDRGPHGLAHTVRTMACAEVMIEEARKAQLRGETLGKAKNGQTLADVTPEELKKILIAQAFFVVGRDDERSGYDDVHKRNFYAEYHEKSEQAFRKYVEDNKLIGKIFKDQKEVDFYAA…	1926		0	0	['O']	[[1, 1926]]	[1926]	['MGESKMPKYVEGVELTQEGMHAIFARMGHPEIKSGTIYNGVPTIDQEALDKQGFMPVLTGVGPKRDSGHWIMLIKGSGNQYHLFDPMGKISGEGYQDILATQLPKGSTLSVIPNEPGLNKGLCGYWVASVGLKACSALNKDNPPNLETLGQITTDAMKDELTDNGYLKITGWLKAVADKFPEGDPQPDAKALRQTTEKDLHIEIPSPVSPVKDTAPKEVSTKPTAPQVAPKYSLDSKLLENDDDVLDTIKYVHKEYLGKPYPGPLKNPKAPEEGRLPPNEGPDRGPHGLAHTVRTMACAEVMIEEARKAQLRGETLGKAKNGQTLADVTPEELKKILIAQAFFVVGRDDERSGYDDVHKRNFYAEYHEKSEQAFRKYVEDNKLIGKIFKDQKEVDFY…	out			1926	1926	0	0														4	1.343, 0.829, 0.882, 1.035	['124-135', '336-347', '462-473', '891-902']	[12, 12, 12, 12]	['GYWVASVGLKAC', 'ILIAQAFFVVGR', 'FFFATGAVVPLV', 'DRYIFTLVAVKS']	1-123	123	MGESKMPKYVEGVELTQEGMHAIFARMGHPEIKSGTIYNGVPTIDQEALDKQGFMPVLTGVGPKRDSGHWIMLIKGSGNQYHLFDPMGKISGEGYQDILATQLPKGSTLSVIPNEPGLNKGLC	903-1926	1024	PDFIPRHESGYAVEPFMKMQKEKVTQALDAIEKDKDSYNIDEQLKSLRTEMVRQAKLPLREGVFDRLSHRFSLETSDNKISPERRDFLNQHVIPVLQECHIALRTNNMEMMQKALAKFPTDKQWSAFKSGEAVRAKAQMDVLKQQIEKKIMLQTQIIPALTECGEALDKQNVTEALQALNKLPAEKEIGKAKGIGQELRGQIVGVKQELTGNLESLQRAVTTPVVKDAEKMRVRYETLLTDVTKRVTDFEKIKPANLDGYNKAIADLNNIQQELNLLRNEKIRMHTDKDKAVDFSDIEALEKRLKEAQPNLYPSLVEGTTKGIQELEKIPKSISFDDVKSMTSKINGYLETLEFIRNERVKKHGESTEPLDMSDLDKLKNQLQGVSQHLAQILLNGAKN…	['136-335', '348-461', '474-890']	[200, 114, 417]	['SALNKDNPPNLETLGQITTDAMKDELTDNGYLKITGWLKAVADKFPEGDPQPDAKALRQTTEKDLHIEIPSPVSPVKDTAPKEVSTKPTAPQVAPKYSLDSKLLENDDDVLDTIKYVHKEYLGKPYPGPLKNPKAPEEGRLPPNEGPDRGPHGLAHTVRTMACAEVMIEEARKAQLRGETLGKAKNGQTLADVTPEELKK', 'DDERSGYDDVHKRNFYAEYHEKSEQAFRKYVEDNKLIGKIFKDQKEVDFYAAIILDKNHEWDATPAHILINQGHMVDLMRTKAPAEVALERTYNTLKGTVGSKGAEVVLKAHRD', 'NPEAIDDPSRGGPYENPYSGEKFVIVDDKVPASKKDLPKAVNRDYKLKDNERFLTIKEYYAFPDVQQTYPGYKTR…
gi|52842371|ref|YP_096170.1| | GLOB	YP_096170.1	Q5ZTK4	LaiA/SdeA	Sid related protein-like	Ubiquitinating/deubiquitinating enzyme SdeA (Effector protein SdeA) [Includes: Deubiquitinase (DUB) (EC 3.4.22.-) (Deneddylase) (Deubiquitinating enzyme); Ubiquitin transferase (EC 2.3.2.-); Mono-ADP-ribosyltransferase (mART) (EC 2.4.2.31)]	MSLGEAIMPKYVEGVELTQEGMHAIFARMGYGDITSGSIYNGVPTIDTGALNRQGFMPVLTGVGPHRDSGHWIMLIKGPGNQYYLFDPLGKTSGEGYQNILAAQLPMGSTLSVIPNGSGLNMGLCGYWVASAGLRAHQALNQHNPPTLLNVGQTITNEMRNELDHDGYRKITGWLRAVADEFPEGDPQLDGKALRENTEKDLKIEIPTLVLPGKDTSPKEMSVKPTAPQDKSVPVWNGFSLYTDDTVKAAAQYAYDNYLGKPYTGSVESAPANFGGRMVYRQHHGLSHTLRTMAYAELIVEEARKAKLRGETLGKFKDGRTIADVTPQELKKIMIAQAFFVAGRDDEASDAKNYQKYHEQSRDAFLKYVKDNESTLIPDVFKDQEDVNFYARVIEDKSH…	1506		0	0	['I']	[[1, 1506]]	[1506]	['MSLGEAIMPKYVEGVELTQEGMHAIFARMGYGDITSGSIYNGVPTIDTGALNRQGFMPVLTGVGPHRDSGHWIMLIKGPGNQYYLFDPLGKTSGEGYQNILAAQLPMGSTLSVIPNGSGLNMGLCGYWVASAGLRAHQALNQHNPPTLLNVGQTITNEMRNELDHDGYRKITGWLRAVADEFPEGDPQLDGKALRENTEKDLKIEIPTLVLPGKDTSPKEMSVKPTAPQDKSVPVWNGFSLYTDDTVKAAAQYAYDNYLGKPYTGSVESAPANFGGRMVYRQHHGLSHTLRTMAYAELIVEEARKAKLRGETLGKFKDGRTIADVTPQELKKIMIAQAFFVAGRDDEASDAKNYQKYHEQSRDAFLKYVKDNESTLIPDVFKDQEDVNFYARVIEDK…	in			1506	1506	0	0														3	1.226, 1.262, 1.465	['125-136', '330-341', '897-908']	[12, 12, 12]	['CGYWVASAGLRA', 'LKKIMIAQAFFV', 'RYVFTFVAVKSP']	1-124	124	MSLGEAIMPKYVEGVELTQEGMHAIFARMGYGDITSGSIYNGVPTIDTGALNRQGFMPVLTGVGPHRDSGHWIMLIKGPGNQYYLFDPLGKTSGEGYQNILAAQLPMGSTLSVIPNGSGLNMGL	909-1506	598	DFTPRHESGYAVEPFLRMQAAKLAEVKSSIEKAQRAPDLETIFNLQNEVEAVQYSHLSTGYKNFLKNTVGPVLENSLSGLMESDTDTLSKALAAFPSDTQWSAFNFEEARQAKRQMDAIKQMVGNKVVLDALTQCQDALEKQNIAGALDALKKIPSEKEMGTIRRELREQIQSARQELESLQRAVVTPVVTDEKKVRERYDALIENTSKKITELETGKLPNLDAVKKGISNLSNLKQEVTVLRNEKIRMHVGTDKVDFSDVEKLEQQIQVIDTKLADAYLLEVTKQISALDNTKPKNQTELKTKIAAFLDRTTDIEMLRNERIKKHGSSKDPLDLSDLDKLSGSLQRINQSLVSDLITTIRVSINQMEAKTFHEQEKEIQQNFELLAKLEKTLDKSKTS…	['137-329', '342-896']	[193, 555]	['HQALNQHNPPTLLNVGQTITNEMRNELDHDGYRKITGWLRAVADEFPEGDPQLDGKALRENTEKDLKIEIPTLVLPGKDTSPKEMSVKPTAPQDKSVPVWNGFSLYTDDTVKAAAQYAYDNYLGKPYTGSVESAPANFGGRMVYRQHHGLSHTLRTMAYAELIVEEARKAKLRGETLGKFKDGRTIADVTPQE', 'AGRDDEASDAKNYQKYHEQSRDAFLKYVKDNESTLIPDVFKDQEDVNFYARVIEDKSHDWESTPAHVLINQGHMVDLVRVKQPPESFLQRYFSSMQRWIGSQATEAVFGIQRQFFHATYEVVAGFDSDNKEPHLVVSGLGRYVIGEDGQPIREAPKKGQKEGDLKVFPQTYKLKENERLMRVDEFLKLPEIQNTFPGSGK…
gi|52842374|ref|YP_096173.1| | GLOB	YP_096173.1	Q5ZTK1	lpg2160	hypothetical protein lpg2160	Uncharacterized protein	MFSANQSLDFAWLSMQMFLINLLKDKIMRYAVTYCAMDHEFSGNPFWHSCILLSQWDDNGKIEVVDNWGFYGVPSTVRDTWLSKLKIKLGLDVDLKGNHGMLRHEELRYLDVGYGLHGVTFELTKEKFDLLQLKCQTMLEEQKQAVKEVVESQGIAGKQKYRIYEHEEYSPLIFALEKIKAKQKGHQPRLKPFELNLSFTLWGPALNQSYTCKSLMVDLLKGILTQEQIARITEAGKHPTVPRYSGKLERIYLHSSGPLREHKKSSGAIVHYRDLQDEGVKLHWTLPPQEIEALSGDTIKLLEISEEYCDEVKQAISKLQKLEWLFIDAKLPEKYKPYQDDLVARIRQYYEAFAQVEPKKAKSTATGWMGFAFSLLSLPRDLDEKCLLQKLNNAKYLIN…	482		0	0	['I']	[[1, 482]]	[482]	['MFSANQSLDFAWLSMQMFLINLLKDKIMRYAVTYCAMDHEFSGNPFWHSCILLSQWDDNGKIEVVDNWGFYGVPSTVRDTWLSKLKIKLGLDVDLKGNHGMLRHEELRYLDVGYGLHGVTFELTKEKFDLLQLKCQTMLEEQKQAVKEVVESQGIAGKQKYRIYEHEEYSPLIFALEKIKAKQKGHQPRLKPFELNLSFTLWGPALNQSYTCKSLMVDLLKGILTQEQIARITEAGKHPTVPRYSGKLERIYLHSSGPLREHKKSSGAIVHYRDLQDEGVKLHWTLPPQEIEALSGDTIKLLEISEEYCDEVKQAISKLQKLEWLFIDAKLPEKYKPYQDDLVARIRQYYEAFAQVEPKKAKSTATGWMGFAFSLLSLPRDLDEKCLLQKLNNAKYL…	in			482	482	0	0		[]	[]	[]	1-482	482	MFSANQSLDFAWLSMQMFLINLLKDKIMRYAVTYCAMDHEFSGNPFWHSCILLSQWDDNGKIEVVDNWGFYGVPSTVRDTWLSKLKIKLGLDVDLKGNHGMLRHEELRYLDVGYGLHGVTFELTKEKFDLLQLKCQTMLEEQKQAVKEVVESQGIAGKQKYRIYEHEEYSPLIFALEKIKAKQKGHQPRLKPFELNLSFTLWGPALNQSYTCKSLMVDLLKGILTQEQIARITEAGKHPTVPRYSGKLERIYLHSSGPLREHKKSSGAIVHYRDLQDEGVKLHWTLPPQEIEALSGDTIKLLEISEEYCDEVKQAISKLQKLEWLFIDAKLPEKYKPYQDDLVARIRQYYEAFAQVEPKKAKSTATGWMGFAFSLLSLPRDLDEKCLLQKLNNAKYLIN…	1-482	482	MFSANQSLDFAWLSMQMFLINLLKDKIMRYAVTYCAMDHEFSGNPFWHSCILLSQWDDNGKIEVVDNWGFYGVPSTVRDTWLSKLKIKLGLDVDLKGNHGMLRHEELRYLDVGYGLHGVTFELTKEKFDLLQLKCQTMLEEQKQAVKEVVESQGIAGKQKYRIYEHEEYSPLIFALEKIKAKQKGHQPRLKPFELNLSFTLWGPALNQSYTCKSLMVDLLKGILTQEQIARITEAGKHPTVPRYSGKLERIYLHSSGPLREHKKSSGAIVHYRDLQDEGVKLHWTLPPQEIEALSGDTIKLLEISEEYCDEVKQAISKLQKLEWLFIDAKLPEKYKPYQDDLVARIRQYYEAFAQVEPKKAKSTATGWMGFAFSLLSLPRDLDEKCLLQKLNNAKYLIN…	[]	[]	[]	3	0.389, 1.406, 0.499	['10-23', '46-57', '367-378']	[14, 12, 12]	['FAWLSMQMFLINLL', 'FWHSCILLSQWD', 'GWMGFAFSLLSL']	1-9	9	MFSANQSLD	379-482	104	PRDLDEKCLLQKLNNAKYLINSLYMAIVDHWKIYDDWPSETKEDSTEYNPLEALAAYLCEEDKKKLCKIIGRNYLDPSSEEEFDDIEESEWEQPELSRSVASPM	['24-45', '58-366']	[22, 309]	['KDKIMRYAVTYCAMDHEFSGNP', 'DNGKIEVVDNWGFYGVPSTVRDTWLSKLKIKLGLDVDLKGNHGMLRHEELRYLDVGYGLHGVTFELTKEKFDLLQLKCQTMLEEQKQAVKEVVESQGIAGKQKYRIYEHEEYSPLIFALEKIKAKQKGHQPRLKPFELNLSFTLWGPALNQSYTCKSLMVDLLKGILTQEQIARITEAGKHPTVPRYSGKLERIYLHSSGPLREHKKSSGAIVHYRDLQDEGVKLHWTLPPQEIEALSGDTIKLLEISEEYCDEVKQAISKLQKLEWLFIDAKLPEKYKPYQDDLVARIRQYYEAFAQVEPKKAKSTAT']
gi|52842380|ref|YP_096179.1| | GLOB	YP_096179.1	Q5ZTJ5	Lem19	hypothetical protein lpg2166	Uncharacterized protein	MIDMISITTYWQQFKDCIDQLRSSVDNKEYSNQIATADLMIEIGLTIEQLGITQIQQVGDRLHEKAKLFGYRVPFVTPEKKYEFCLPKITNAETLIFAIVYYQHLKNYENVEYQGSINWFRSKVIHGVNEKKISTRAQAEAMLGEIRRYCQSQNLAFNESEFIKKNDESAKEYTTRLFKNFYANKTAKSEPIGLKQLNESKESNLSDELAKLEKSLEDSRNKRNQLIVKIDALAKKLADYHLLSQNQHKLNNEWNNKWFFTKFFDWIMSWFSNDSFIKNLKTSYEQVINAEHELKQEFHPFDTADAYRAELKKQLEETHIECDKNQKQINEYQLKQLEHKLEQRLEQKLQEKLQQDTAVEQKEPSVTKVLSEIKHETNGSDFSSNLNHYYGFFKEHLPN…	419		0	0	['I']	[[1, 419]]	[419]	['MIDMISITTYWQQFKDCIDQLRSSVDNKEYSNQIATADLMIEIGLTIEQLGITQIQQVGDRLHEKAKLFGYRVPFVTPEKKYEFCLPKITNAETLIFAIVYYQHLKNYENVEYQGSINWFRSKVIHGVNEKKISTRAQAEAMLGEIRRYCQSQNLAFNESEFIKKNDESAKEYTTRLFKNFYANKTAKSEPIGLKQLNESKESNLSDELAKLEKSLEDSRNKRNQLIVKIDALAKKLADYHLLSQNQHKLNNEWNNKWFFTKFFDWIMSWFSNDSFIKNLKTSYEQVINAEHELKQEFHPFDTADAYRAELKKQLEETHIECDKNQKQINEYQLKQLEHKLEQRLEQKLQEKLQQDTAVEQKEPSVTKVLSEIKHETNGSDFSSNLNHYYGFFKEHL…	in			419	419	0	0		[]	[]	[]	1-419	419	MIDMISITTYWQQFKDCIDQLRSSVDNKEYSNQIATADLMIEIGLTIEQLGITQIQQVGDRLHEKAKLFGYRVPFVTPEKKYEFCLPKITNAETLIFAIVYYQHLKNYENVEYQGSINWFRSKVIHGVNEKKISTRAQAEAMLGEIRRYCQSQNLAFNESEFIKKNDESAKEYTTRLFKNFYANKTAKSEPIGLKQLNESKESNLSDELAKLEKSLEDSRNKRNQLIVKIDALAKKLADYHLLSQNQHKLNNEWNNKWFFTKFFDWIMSWFSNDSFIKNLKTSYEQVINAEHELKQEFHPFDTADAYRAELKKQLEETHIECDKNQKQINEYQLKQLEHKLEQRLEQKLQEKLQQDTAVEQKEPSVTKVLSEIKHETNGSDFSSNLNHYYGFFKEHLPN…	1-419	419	MIDMISITTYWQQFKDCIDQLRSSVDNKEYSNQIATADLMIEIGLTIEQLGITQIQQVGDRLHEKAKLFGYRVPFVTPEKKYEFCLPKITNAETLIFAIVYYQHLKNYENVEYQGSINWFRSKVIHGVNEKKISTRAQAEAMLGEIRRYCQSQNLAFNESEFIKKNDESAKEYTTRLFKNFYANKTAKSEPIGLKQLNESKESNLSDELAKLEKSLEDSRNKRNQLIVKIDALAKKLADYHLLSQNQHKLNNEWNNKWFFTKFFDWIMSWFSNDSFIKNLKTSYEQVINAEHELKQEFHPFDTADAYRAELKKQLEETHIECDKNQKQINEYQLKQLEHKLEQRLEQKLQEKLQQDTAVEQKEPSVTKVLSEIKHETNGSDFSSNLNHYYGFFKEHLPN…	[]	[]	[]	2	0.255, -0.213	['92-103', '403-415']	[12, 13]	['AETLIFAIVYYQ', 'LGAIAVGVAAIAL']	1-91	91	MIDMISITTYWQQFKDCIDQLRSSVDNKEYSNQIATADLMIEIGLTIEQLGITQIQQVGDRLHEKAKLFGYRVPFVTPEKKYEFCLPKITN	416-419	4	QNLM	['104-402']	[299]	['HLKNYENVEYQGSINWFRSKVIHGVNEKKISTRAQAEAMLGEIRRYCQSQNLAFNESEFIKKNDESAKEYTTRLFKNFYANKTAKSEPIGLKQLNESKESNLSDELAKLEKSLEDSRNKRNQLIVKIDALAKKLADYHLLSQNQHKLNNEWNNKWFFTKFFDWIMSWFSNDSFIKNLKTSYEQVINAEHELKQEFHPFDTADAYRAELKKQLEETHIECDKNQKQINEYQLKQLEHKLEQRLEQKLQEKLQQDTAVEQKEPSVTKVLSEIKHETNGSDFSSNLNHYYGFFKEHLPNRET']
gi|52842389|ref|YP_096188.1| | GLOB	YP_096188.1	Q5ZTI6	LegS2	sphingosine-1-phosphate lyase I	Probable sphingosine-1-phosphate lyase (S1PL) (SP-lyase) (SPL) (EC 4.1.2.27) (Sphingosine-1-phosphate aldolase)	MFVRICAMFGFVSDLLTAAVSSLDELLQDTPAHQIILGTAALYFLYNQYHNPSISRWYRSRNNASMKQRIIDSAYALAKNLPGVNQIIEKELNKELSSTREKLRIQRSGMTLREEIPEEGLSPQDILSAFDVDVEKCHFDFLSVTNDSPEREFLVERGDGKDSGALYAIHPKELTELLKEVYGATALTNPLHDKWPRINAMQAEVIRWCQNLFHGSKECYGLLTHGGTTSIIEAMAAYVIRARAKGIDYPEIVVPETAHAAFKKAAELTGAILITVPVDKKTGAVNPKVMSSYITRNTAVIVGSAPSFMNGIHDPVSELGQLAKKKNVPFHVDACLGGFLTAFLDTSSEPMDFRVPGVTSISADLHKYGCCPKGTSVCLFSEDSPALSVYAALNWSGGL…	608		0	0	['I']	[[1, 608]]	[608]	['MFVRICAMFGFVSDLLTAAVSSLDELLQDTPAHQIILGTAALYFLYNQYHNPSISRWYRSRNNASMKQRIIDSAYALAKNLPGVNQIIEKELNKELSSTREKLRIQRSGMTLREEIPEEGLSPQDILSAFDVDVEKCHFDFLSVTNDSPEREFLVERGDGKDSGALYAIHPKELTELLKEVYGATALTNPLHDKWPRINAMQAEVIRWCQNLFHGSKECYGLLTHGGTTSIIEAMAAYVIRARAKGIDYPEIVVPETAHAAFKKAAELTGAILITVPVDKKTGAVNPKVMSSYITRNTAVIVGSAPSFMNGIHDPVSELGQLAKKKNVPFHVDACLGGFLTAFLDTSSEPMDFRVPGVTSISADLHKYGCCPKGTSVCLFSEDSPALSVYAALNWSG…	in			608	608	0	0		[]	[]	[]	1-608	608	MFVRICAMFGFVSDLLTAAVSSLDELLQDTPAHQIILGTAALYFLYNQYHNPSISRWYRSRNNASMKQRIIDSAYALAKNLPGVNQIIEKELNKELSSTREKLRIQRSGMTLREEIPEEGLSPQDILSAFDVDVEKCHFDFLSVTNDSPEREFLVERGDGKDSGALYAIHPKELTELLKEVYGATALTNPLHDKWPRINAMQAEVIRWCQNLFHGSKECYGLLTHGGTTSIIEAMAAYVIRARAKGIDYPEIVVPETAHAAFKKAAELTGAILITVPVDKKTGAVNPKVMSSYITRNTAVIVGSAPSFMNGIHDPVSELGQLAKKKNVPFHVDACLGGFLTAFLDTSSEPMDFRVPGVTSISADLHKYGCCPKGTSVCLFSEDSPALSVYAALNWSGGL…	1-608	608	MFVRICAMFGFVSDLLTAAVSSLDELLQDTPAHQIILGTAALYFLYNQYHNPSISRWYRSRNNASMKQRIIDSAYALAKNLPGVNQIIEKELNKELSSTREKLRIQRSGMTLREEIPEEGLSPQDILSAFDVDVEKCHFDFLSVTNDSPEREFLVERGDGKDSGALYAIHPKELTELLKEVYGATALTNPLHDKWPRINAMQAEVIRWCQNLFHGSKECYGLLTHGGTTSIIEAMAAYVIRARAKGIDYPEIVVPETAHAAFKKAAELTGAILITVPVDKKTGAVNPKVMSSYITRNTAVIVGSAPSFMNGIHDPVSELGQLAKKKNVPFHVDACLGGFLTAFLDTSSEPMDFRVPGVTSISADLHKYGCCPKGTSVCLFSEDSPALSVYAALNWSGGL…	[]	[]	[]	4	0.272, -0.267, 0.708, 0.586	['1-12', '35-46', '268-279', '333-344']	[12, 12, 12, 12]	['MFVRICAMFGFV', 'IILGTAALYFLY', 'LTGAILITVPVD', 'DACLGGFLTAFL']	1-0	0		345-608	264	DTSSEPMDFRVPGVTSISADLHKYGCCPKGTSVCLFSEDSPALSVYAALNWSGGLYATPGILDGSTSGARVAEVYATLSYYGKNKYQEIAKSIITLRNAIQKELTTLLEEGNGLTSEDIYVYGNPQWSILGFRSNTCNAHFIADELEKRGWKLNLLQNPDGFHLCLTHVHTLVKGFETQFIKDLREAVIDVKNYPPGKKPSGNVKVYGAVGMMPIELQREICKQYQKARLNYTSASPGSLRIFTNVPVEEDEGLRNRKTEKYKV	['13-34', '47-267', '280-332']	[22, 221, 53]	['SDLLTAAVSSLDELLQDTPAHQ', 'NQYHNPSISRWYRSRNNASMKQRIIDSAYALAKNLPGVNQIIEKELNKELSSTREKLRIQRSGMTLREEIPEEGLSPQDILSAFDVDVEKCHFDFLSVTNDSPEREFLVERGDGKDSGALYAIHPKELTELLKEVYGATALTNPLHDKWPRINAMQAEVIRWCQNLFHGSKECYGLLTHGGTTSIIEAMAAYVIRARAKGIDYPEIVVPETAHAAFKKAAE', 'KKTGAVNPKVMSSYITRNTAVIVGSAPSFMNGIHDPVSELGQLAKKKNVPFHV']
gi|52842412|ref|YP_096211.1| | GLOB	YP_096211.1	Q5ZTG3	CegC4	hypothetical protein lpg2199	Uncharacterized protein	MYPNFLGMACLFHKRKNMLTINREKFEEIKNQLKEKQLVCNQIAQWKKTPLWLREMTHQPEIPPNFLNELRQIRDAIVSFEIDKNTLGLAVFYNELYKLLAPSYNVLTPIDTDHMNNHVLLLQRISNYAGKVDEHIKSLSASEVKHLDYAEFWSLLSETCSIQEVDRRKQAKEKFSQSIFLRLCQYNPKIYLDVATRLEEPAEQSNTLDF	210		0	0	['I']	[[1, 210]]	[210]	['MYPNFLGMACLFHKRKNMLTINREKFEEIKNQLKEKQLVCNQIAQWKKTPLWLREMTHQPEIPPNFLNELRQIRDAIVSFEIDKNTLGLAVFYNELYKLLAPSYNVLTPIDTDHMNNHVLLLQRISNYAGKVDEHIKSLSASEVKHLDYAEFWSLLSETCSIQEVDRRKQAKEKFSQSIFLRLCQYNPKIYLDVATRLEEPAEQSNTLDF']	in			210	210	0	0														1	1.447	['1-12']	[12]	['MYPNFLGMACLF']	1-0	0		13-210	198	HKRKNMLTINREKFEEIKNQLKEKQLVCNQIAQWKKTPLWLREMTHQPEIPPNFLNELRQIRDAIVSFEIDKNTLGLAVFYNELYKLLAPSYNVLTPIDTDHMNNHVLLLQRISNYAGKVDEHIKSLSASEVKHLDYAEFWSLLSETCSIQEVDRRKQAKEKFSQSIFLRLCQYNPKIYLDVATRLEEPAEQSNTLDF	[]	[]	[]
gi|52842413|ref|YP_096212.1| | GLOB	YP_096212.1	Q5ZTG2	CegC4	hypothetical protein lpg2200	Type IV secretion protein Dot	MSAKQKELERLLELKKKQEEQQVLNQKDMLERIKLENKYMEFLQMTSQQMEEELKKRGPVKEVEVKGKDIDPIIADYKKLYSKESWYKEPETKDGKTHLTFPSQEAAGTFFKDQAEKNRSFIVIDAATNKVLAYSNGDGKLYNGNGSLYQGGDFKASKEDFTSFKMPEREEPKMGMQL	178		0	0	['I']	[[1, 178]]	[178]	['MSAKQKELERLLELKKKQEEQQVLNQKDMLERIKLENKYMEFLQMTSQQMEEELKKRGPVKEVEVKGKDIDPIIADYKKLYSKESWYKEPETKDGKTHLTFPSQEAAGTFFKDQAEKNRSFIVIDAATNKVLAYSNGDGKLYNGNGSLYQGGDFKASKEDFTSFKMPEREEPKMGMQL']	in			178	178	0	0														0		[]	[]	[]	1-178	178	MSAKQKELERLLELKKKQEEQQVLNQKDMLERIKLENKYMEFLQMTSQQMEEELKKRGPVKEVEVKGKDIDPIIADYKKLYSKESWYKEPETKDGKTHLTFPSQEAAGTFFKDQAEKNRSFIVIDAATNKVLAYSNGDGKLYNGNGSLYQGGDFKASKEDFTSFKMPEREEPKMGMQL	1-178	178	MSAKQKELERLLELKKKQEEQQVLNQKDMLERIKLENKYMEFLQMTSQQMEEELKKRGPVKEVEVKGKDIDPIIADYKKLYSKESWYKEPETKDGKTHLTFPSQEAAGTFFKDQAEKNRSFIVIDAATNKVLAYSNGDGKLYNGNGSLYQGGDFKASKEDFTSFKMPEREEPKMGMQL	[]	[]	[]
gi|52842419|ref|YP_096218.1| | SP	YP_096218.1	Q5ZTF6	WipC	hypothetical protein lpg2206	WipA-like phosphatase domain-containing protein	MNRMALFIIFIIHCFFSQSFAEQEKPYNELYVKQANLKQYPKEINSYPPGVEITIGDLHGNALKLLYFLIRNDVIKIDKEDYKLFVTIYQKNPNELTTKDLSFFQIIVNSAEINTQHKIRFLGDDLCDRGMNDYYTLVIYKKLDQANVPFEVILSNHGNFFLTAYERPEQSFNYNPYGEGENESTVQSMLNMGRLIDRGLIDKQDILEMIQYHYLKHIVLPSYTHNKDKNELTIYTHAPIDLGIISALANDLQVPFKDSNLHELTKSLDAMNSKIKQWILSNTFTRHYKELNEAHNQINTPSPIKQILWNRDYSILDRHAHPNNKPYGINYVHGHDSMPNVFDLDNLFGKGEDFYQGPYAVHITHS	366		1	0	['S', 'O']	[[1, 21], [22, 366]]	[21, 345]	['MNRMALFIIFIIHCFFSQSFA', 'EQEKPYNELYVKQANLKQYPKEINSYPPGVEITIGDLHGNALKLLYFLIRNDVIKIDKEDYKLFVTIYQKNPNELTTKDLSFFQIIVNSAEINTQHKIRFLGDDLCDRGMNDYYTLVIYKKLDQANVPFEVILSNHGNFFLTAYERPEQSFNYNPYGEGENESTVQSMLNMGRLIDRGLIDKQDILEMIQYHYLKHIVLPSYTHNKDKNELTIYTHAPIDLGIISALANDLQVPFKDSNLHELTKSLDAMNSKIKQWILSNTFTRHYKELNEAHNQINTPSPIKQILWNRDYSILDRHAHPNNKPYGINYVHGHDSMPNVFDLDNLFGKGEDFYQGPYAVHITHS']	out			21	345	1	1	0.141	['3-21']	[19]	['RMALFIIFIIHCFFSQSFA']	1-2	2	MN	22-366	345	EQEKPYNELYVKQANLKQYPKEINSYPPGVEITIGDLHGNALKLLYFLIRNDVIKIDKEDYKLFVTIYQKNPNELTTKDLSFFQIIVNSAEINTQHKIRFLGDDLCDRGMNDYYTLVIYKKLDQANVPFEVILSNHGNFFLTAYERPEQSFNYNPYGEGENESTVQSMLNMGRLIDRGLIDKQDILEMIQYHYLKHIVLPSYTHNKDKNELTIYTHAPIDLGIISALANDLQVPFKDSNLHELTKSLDAMNSKIKQWILSNTFTRHYKELNEAHNQINTPSPIKQILWNRDYSILDRHAHPNNKPYGINYVHGHDSMPNVFDLDNLFGKGEDFYQGPYAVHITHS	[]	[]	[]	2	-1.73, 1.373	['3-16', '62-73']	[14, 12]	['RMALFIIFIIHCFF', 'ALKLLYFLIRND']	1-2	2	MN	74-366	293	VIKIDKEDYKLFVTIYQKNPNELTTKDLSFFQIIVNSAEINTQHKIRFLGDDLCDRGMNDYYTLVIYKKLDQANVPFEVILSNHGNFFLTAYERPEQSFNYNPYGEGENESTVQSMLNMGRLIDRGLIDKQDILEMIQYHYLKHIVLPSYTHNKDKNELTIYTHAPIDLGIISALANDLQVPFKDSNLHELTKSLDAMNSKIKQWILSNTFTRHYKELNEAHNQINTPSPIKQILWNRDYSILDRHAHPNNKPYGINYVHGHDSMPNVFDLDNLFGKGEDFYQGPYAVHITHS	['17-61']	[45]	['SQSFAEQEKPYNELYVKQANLKQYPKEINSYPPGVEITIGDLHGN']
gi|52842428|ref|YP_096227.1| | GLOB	YP_096227.1	Q5ZTE7	LegA2	ankyrin repeat-containing protein	Ankyrin repeat-containing protein	MSQSVDQSQVIDRLNRYLKWHNMPVSMNEEGICNGLVTVYAKYVLDGKEKRFFELLDQIVRMEADSAIESEINQFVYDVVLTLFPHQFNKKLSQANSMCALTVNNKPLVSSFDFAIATQDKNWEEIFKNLALQEDEIARVSGTAHAVAVRRKNNKYIVYDPNYSSGTKEFSNEHELISELHYNVFGYHNGFYIKGGLLGMMVSVIRYPDNKKPRAFPQVTQLYDRYLTKNNINDVAVSFHGGTFNTLEHAAMVSHAEVIKNLLEKGAKDNDHQAAGNAVMYNNVEALKALLGKNRETELFQRLFHAALESGREEVYDALFSMKGALPFNSSVQAIRAAAKGGNSVLLAKVMNYFKRNHTGFSDLEDAIFSAITSGSVQCVKLLVNQLNESKKPLDDKKR…	531		0	0	['I']	[[1, 531]]	[531]	['MSQSVDQSQVIDRLNRYLKWHNMPVSMNEEGICNGLVTVYAKYVLDGKEKRFFELLDQIVRMEADSAIESEINQFVYDVVLTLFPHQFNKKLSQANSMCALTVNNKPLVSSFDFAIATQDKNWEEIFKNLALQEDEIARVSGTAHAVAVRRKNNKYIVYDPNYSSGTKEFSNEHELISELHYNVFGYHNGFYIKGGLLGMMVSVIRYPDNKKPRAFPQVTQLYDRYLTKNNINDVAVSFHGGTFNTLEHAAMVSHAEVIKNLLEKGAKDNDHQAAGNAVMYNNVEALKALLGKNRETELFQRLFHAALESGREEVYDALFSMKGALPFNSSVQAIRAAAKGGNSVLLAKVMNYFKRNHTGFSDLEDAIFSAITSGSVQCVKLLVNQLNESKKPLDDK…	in			531	531	0	0		[]	[]	[]	1-531	531	MSQSVDQSQVIDRLNRYLKWHNMPVSMNEEGICNGLVTVYAKYVLDGKEKRFFELLDQIVRMEADSAIESEINQFVYDVVLTLFPHQFNKKLSQANSMCALTVNNKPLVSSFDFAIATQDKNWEEIFKNLALQEDEIARVSGTAHAVAVRRKNNKYIVYDPNYSSGTKEFSNEHELISELHYNVFGYHNGFYIKGGLLGMMVSVIRYPDNKKPRAFPQVTQLYDRYLTKNNINDVAVSFHGGTFNTLEHAAMVSHAEVIKNLLEKGAKDNDHQAAGNAVMYNNVEALKALLGKNRETELFQRLFHAALESGREEVYDALFSMKGALPFNSSVQAIRAAAKGGNSVLLAKVMNYFKRNHTGFSDLEDAIFSAITSGSVQCVKLLVNQLNESKKPLDDKKR…	1-531	531	MSQSVDQSQVIDRLNRYLKWHNMPVSMNEEGICNGLVTVYAKYVLDGKEKRFFELLDQIVRMEADSAIESEINQFVYDVVLTLFPHQFNKKLSQANSMCALTVNNKPLVSSFDFAIATQDKNWEEIFKNLALQEDEIARVSGTAHAVAVRRKNNKYIVYDPNYSSGTKEFSNEHELISELHYNVFGYHNGFYIKGGLLGMMVSVIRYPDNKKPRAFPQVTQLYDRYLTKNNINDVAVSFHGGTFNTLEHAAMVSHAEVIKNLLEKGAKDNDHQAAGNAVMYNNVEALKALLGKNRETELFQRLFHAALESGREEVYDALFSMKGALPFNSSVQAIRAAAKGGNSVLLAKVMNYFKRNHTGFSDLEDAIFSAITSGSVQCVKLLVNQLNESKKPLDDKKR…	[]	[]	[]	2	0.591, -0.093	['196-207', '473-484']	[12, 12]	['GLLGMMVSVIRY', 'LKRILGIFLCKF']	1-195	195	MSQSVDQSQVIDRLNRYLKWHNMPVSMNEEGICNGLVTVYAKYVLDGKEKRFFELLDQIVRMEADSAIESEINQFVYDVVLTLFPHQFNKKLSQANSMCALTVNNKPLVSSFDFAIATQDKNWEEIFKNLALQEDEIARVSGTAHAVAVRRKNNKYIVYDPNYSSGTKEFSNEHELISELHYNVFGYHNGFYIKG	485-531	47	TDFLKELLFNDRGIHCHRAEESGVKKSFFAFPKKLVGVEQLQIPKLY	['208-472']	[265]	['PDNKKPRAFPQVTQLYDRYLTKNNINDVAVSFHGGTFNTLEHAAMVSHAEVIKNLLEKGAKDNDHQAAGNAVMYNNVEALKALLGKNRETELFQRLFHAALESGREEVYDALFSMKGALPFNSSVQAIRAAAKGGNSVLLAKVMNYFKRNHTGFSDLEDAIFSAITSGSVQCVKLLVNQLNESKKPLDDKKRMEYLLESIKQNQSYMVAYFLKDIPPEHLKTIYMSVSAVERTNLHILRQLQNYGVPFSDMSKAVFEQKEHHFVG']
gi|52842429|ref|YP_096228.1| | GLOB	YP_096228.1	Q5ZTE6	Lem20	purine NTPase	Purine NTPase, putative	MKSKEERFNEWRQEKAKSEQAYIKTVPLVEEYIKSFDTLAELRNDVANPNSEKIKKMDAHKRRTLGVLLYAKLKLDEVIEKISDSDSQEKDLLIELNNTLSKAYDNPKSDAKNRVKILIETTEHLLNIEHHSYPQLAKELCADLYALLCIAKRSLKKNEILASWFIDVHEINKKLEELLAKTEEKVESLDKILSEKLNESLETSPKDRTIQEHFNERFTEILSGDEKQRTKLDKLKMSLKEVAEGLSGIVELRKEKATIGEKIKKIEALLKTVEENDKKVTGRQYFLDLLASHKDHFNTLMSTEGGELKKQLAGKIEQLKNPDFYQTVSSTLLWGASWATSLGTVIYRQITPQAVQDRVSAYAPATLDSEAKALLQELARQQLIELKKQQSLKRDELVQ…	590		0	0	['I']	[[1, 590]]	[590]	['MKSKEERFNEWRQEKAKSEQAYIKTVPLVEEYIKSFDTLAELRNDVANPNSEKIKKMDAHKRRTLGVLLYAKLKLDEVIEKISDSDSQEKDLLIELNNTLSKAYDNPKSDAKNRVKILIETTEHLLNIEHHSYPQLAKELCADLYALLCIAKRSLKKNEILASWFIDVHEINKKLEELLAKTEEKVESLDKILSEKLNESLETSPKDRTIQEHFNERFTEILSGDEKQRTKLDKLKMSLKEVAEGLSGIVELRKEKATIGEKIKKIEALLKTVEENDKKVTGRQYFLDLLASHKDHFNTLMSTEGGELKKQLAGKIEQLKNPDFYQTVSSTLLWGASWATSLGTVIYRQITPQAVQDRVSAYAPATLDSEAKALLQELARQQLIELKKQQSLKRDEL…	in			590	590	0	0		[]	[]	[]	1-590	590	MKSKEERFNEWRQEKAKSEQAYIKTVPLVEEYIKSFDTLAELRNDVANPNSEKIKKMDAHKRRTLGVLLYAKLKLDEVIEKISDSDSQEKDLLIELNNTLSKAYDNPKSDAKNRVKILIETTEHLLNIEHHSYPQLAKELCADLYALLCIAKRSLKKNEILASWFIDVHEINKKLEELLAKTEEKVESLDKILSEKLNESLETSPKDRTIQEHFNERFTEILSGDEKQRTKLDKLKMSLKEVAEGLSGIVELRKEKATIGEKIKKIEALLKTVEENDKKVTGRQYFLDLLASHKDHFNTLMSTEGGELKKQLAGKIEQLKNPDFYQTVSSTLLWGASWATSLGTVIYRQITPQAVQDRVSAYAPATLDSEAKALLQELARQQLIELKKQQSLKRDELVQ…	1-590	590	MKSKEERFNEWRQEKAKSEQAYIKTVPLVEEYIKSFDTLAELRNDVANPNSEKIKKMDAHKRRTLGVLLYAKLKLDEVIEKISDSDSQEKDLLIELNNTLSKAYDNPKSDAKNRVKILIETTEHLLNIEHHSYPQLAKELCADLYALLCIAKRSLKKNEILASWFIDVHEINKKLEELLAKTEEKVESLDKILSEKLNESLETSPKDRTIQEHFNERFTEILSGDEKQRTKLDKLKMSLKEVAEGLSGIVELRKEKATIGEKIKKIEALLKTVEENDKKVTGRQYFLDLLASHKDHFNTLMSTEGGELKKQLAGKIEQLKNPDFYQTVSSTLLWGASWATSLGTVIYRQITPQAVQDRVSAYAPATLDSEAKALLQELARQQLIELKKQQSLKRDELVQ…	[]	[]	[]	3	0.016, 0.28, 1.216	['62-73', '144-155', '331-342']	[12, 12, 12]	['RRTLGVLLYAKL', 'LYALLCIAKRSL', 'TLLWGASWATSL']	1-61	61	MKSKEERFNEWRQEKAKSEQAYIKTVPLVEEYIKSFDTLAELRNDVANPNSEKIKKMDAHK	343-590	248	GTVIYRQITPQAVQDRVSAYAPATLDSEAKALLQELARQQLIELKKQQSLKRDELVQRYSQLSSGSPELEKLIINATSDHLEQIAAATTETSKVLDGYDQIEIKLKDNVEKLKGNQLTRKQLSDFIEKNDTWIVKLSNWLAENIHEIFKSDTARMIDKARKAQQKLGEFERQYQTEIESEKAKIENNDSLSSEMKVFLKNQFEETKKTGGMEQKPQKNLSKETLQKLFVSLLPEHEEISSGVIFSPFN	['74-143', '156-330']	[70, 175]	['KLDEVIEKISDSDSQEKDLLIELNNTLSKAYDNPKSDAKNRVKILIETTEHLLNIEHHSYPQLAKELCAD', 'KKNEILASWFIDVHEINKKLEELLAKTEEKVESLDKILSEKLNESLETSPKDRTIQEHFNERFTEILSGDEKQRTKLDKLKMSLKEVAEGLSGIVELRKEKATIGEKIKKIEALLKTVEENDKKVTGRQYFLDLLASHKDHFNTLMSTEGGELKKQLAGKIEQLKNPDFYQTVSS']
gi|52842435|ref|YP_096234.1| | SP	YP_096234.1	Q5ZTE0	LpnE	hypothetical protein lpg2222	TPR repeat protein, protein-protein interaction	MDMKKYILSLSLLTVINSSAIATTQEGEEAYNKGYYEKAFILLSPEADKGDAKAQYLLGKMYYNAQGVTYNPEKTEQLLLASANQGNVDAQVLLAGFYWYLNTPEGYKKAFEWYQKAADQNNADGQYGLGYMYDTGTGVPQNSDTAMVWYKKAAEQGNSNAALAIGYNYDTGTGVKKDKTQALNWYAKAADLGNASAQYNLGLMYEQGDGVPKDYQKAAEYFEKAANQGHAKSQLELGYLYDSGKLGKSDLQKAAFWYQKSADLGNANAQFNLADMYFYGDGVGKSLEQSVYWMQKAAEQGYGKAQNQLGIYYRDGIGVAADPVKAYAWFTAAKNNGFEKAASNASDLEKSMNPEDLSKARILGQQYTDNYKAKK	375		0	0	['S', 'O']	[[1, 22], [23, 375]]	[22, 353]	['MDMKKYILSLSLLTVINSSAIA', 'TTQEGEEAYNKGYYEKAFILLSPEADKGDAKAQYLLGKMYYNAQGVTYNPEKTEQLLLASANQGNVDAQVLLAGFYWYLNTPEGYKKAFEWYQKAADQNNADGQYGLGYMYDTGTGVPQNSDTAMVWYKKAAEQGNSNAALAIGYNYDTGTGVKKDKTQALNWYAKAADLGNASAQYNLGLMYEQGDGVPKDYQKAAEYFEKAANQGHAKSQLELGYLYDSGKLGKSDLQKAAFWYQKSADLGNANAQFNLADMYFYGDGVGKSLEQSVYWMQKAAEQGYGKAQNQLGIYYRDGIGVAADPVKAYAWFTAAKNNGFEKAASNASDLEKSMNPEDLSKARILGQQYTDNYKAKK']	out			22	353	1	0		[]	[]	[]	1-375	375	MDMKKYILSLSLLTVINSSAIATTQEGEEAYNKGYYEKAFILLSPEADKGDAKAQYLLGKMYYNAQGVTYNPEKTEQLLLASANQGNVDAQVLLAGFYWYLNTPEGYKKAFEWYQKAADQNNADGQYGLGYMYDTGTGVPQNSDTAMVWYKKAAEQGNSNAALAIGYNYDTGTGVKKDKTQALNWYAKAADLGNASAQYNLGLMYEQGDGVPKDYQKAAEYFEKAANQGHAKSQLELGYLYDSGKLGKSDLQKAAFWYQKSADLGNANAQFNLADMYFYGDGVGKSLEQSVYWMQKAAEQGYGKAQNQLGIYYRDGIGVAADPVKAYAWFTAAKNNGFEKAASNASDLEKSMNPEDLSKARILGQQYTDNYKAKK	1-375	375	MDMKKYILSLSLLTVINSSAIATTQEGEEAYNKGYYEKAFILLSPEADKGDAKAQYLLGKMYYNAQGVTYNPEKTEQLLLASANQGNVDAQVLLAGFYWYLNTPEGYKKAFEWYQKAADQNNADGQYGLGYMYDTGTGVPQNSDTAMVWYKKAAEQGNSNAALAIGYNYDTGTGVKKDKTQALNWYAKAADLGNASAQYNLGLMYEQGDGVPKDYQKAAEYFEKAANQGHAKSQLELGYLYDSGKLGKSDLQKAAFWYQKSADLGNANAQFNLADMYFYGDGVGKSLEQSVYWMQKAAEQGYGKAQNQLGIYYRDGIGVAADPVKAYAWFTAAKNNGFEKAASNASDLEKSMNPEDLSKARILGQQYTDNYKAKK	[]	[]	[]	2	-0.226, -0.03	['5-16', '90-101']	[12, 12]	['KYILSLSLLTVI', 'AQVLLAGFYWYL']	1-4	4	MDMK	102-375	274	NTPEGYKKAFEWYQKAADQNNADGQYGLGYMYDTGTGVPQNSDTAMVWYKKAAEQGNSNAALAIGYNYDTGTGVKKDKTQALNWYAKAADLGNASAQYNLGLMYEQGDGVPKDYQKAAEYFEKAANQGHAKSQLELGYLYDSGKLGKSDLQKAAFWYQKSADLGNANAQFNLADMYFYGDGVGKSLEQSVYWMQKAAEQGYGKAQNQLGIYYRDGIGVAADPVKAYAWFTAAKNNGFEKAASNASDLEKSMNPEDLSKARILGQQYTDNYKAKK	['17-89']	[73]	['NSSAIATTQEGEEAYNKGYYEKAFILLSPEADKGDAKAQYLLGKMYYNAQGVTYNPEKTEQLLLASANQGNVD']
gi|52842436|ref|YP_096235.1| | TM	YP_096235.1	Q5ZTD9	lpg2223	hypothetical protein lpg2223	Uncharacterized protein	MVDEKNYFLKIDFARQRIIDLPAGEFKYYLYILLESIKSQNVPSRHEFLAVLLKLLDTLYKLKELKTSNFLDNQCPSSQLLKELMLHLCELQQVAKTHHFTAQVMVVLLHIGGIISAVALSVVGGLLGGILGFVNGLCEYKPVIGFLVGTFTGTVLGGLFGFRAPKKLFKNEIQRQIKFGLDGLGESLDNIKQEYSSSMFGPNKIKPFSFYLGQVETEIKQLFNDDSEYEEFLNHKIDYEINSFLASFIGESLLHGCVGHHAYIKINIKNREYLIEFTPQPTDTKEAPAQSETRTVSGKKIVEMLAYHKKLQETNPPTASFILTKMKPGDNDCFSYVNKILIGTNQQGATIKRFANMGLIGSLLGMGIETLSPFKPDFFQTTSSVRTHKEKMPGHSNDL…	407	TRANSMEM 106..131; /note="Helical"; /evidence="ECO:0000256|SAM:Phobius"; TRANSMEM 143..162; /note="Helical"; /evidence="ECO:0000256|SAM:Phobius"	2	2	['I', 'M', 'O', 'M', 'I']	[[1, 117], [118, 133], [134, 143], [144, 160], [161, 407]]	[117, 16, 10, 17, 247]	['MVDEKNYFLKIDFARQRIIDLPAGEFKYYLYILLESIKSQNVPSRHEFLAVLLKLLDTLYKLKELKTSNFLDNQCPSSQLLKELMLHLCELQQVAKTHHFTAQVMVVLLHIGGIISA', 'VALSVVGGLLGGILGF', 'VNGLCEYKPV', 'IGFLVGTFTGTVLGGLF', 'GFRAPKKLFKNEIQRQIKFGLDGLGESLDNIKQEYSSSMFGPNKIKPFSFYLGQVETEIKQLFNDDSEYEEFLNHKIDYEINSFLASFIGESLLHGCVGHHAYIKINIKNREYLIEFTPQPTDTKEAPAQSETRTVSGKKIVEMLAYHKKLQETNPPTASFILTKMKPGDNDCFSYVNKILIGTNQQGATIKRFANMGLIGSLLGMGIETLSPFKPDFFQT…	N-in/C-in	[16, 17]	[10]	117	247	0	2	-0.811, 1.024	['104-134', '143-164']	[31, 22]	['VMVVLLHIGGIISAVALSVVGGLLGGILGFV', 'VIGFLVGTFTGTVLGGLFGFRA']	1-103	103	MVDEKNYFLKIDFARQRIIDLPAGEFKYYLYILLESIKSQNVPSRHEFLAVLLKLLDTLYKLKELKTSNFLDNQCPSSQLLKELMLHLCELQQVAKTHHFTAQ	165-407	243	PKKLFKNEIQRQIKFGLDGLGESLDNIKQEYSSSMFGPNKIKPFSFYLGQVETEIKQLFNDDSEYEEFLNHKIDYEINSFLASFIGESLLHGCVGHHAYIKINIKNREYLIEFTPQPTDTKEAPAQSETRTVSGKKIVEMLAYHKKLQETNPPTASFILTKMKPGDNDCFSYVNKILIGTNQQGATIKRFANMGLIGSLLGMGIETLSPFKPDFFQTTSSVRTHKEKMPGHSNDLSMNSLLPQ	['135-142']	[8]	['NGLCEYKP']	6	1.372, 1.315, 0.755, 0.917, 0.962, 1.06	['27-38', '45-56', '108-120', '123-134', '151-162', '353-364']	[12, 12, 13, 12, 12, 12]	['KYYLYILLESIK', 'RHEFLAVLLKLL', 'LLHIGGIISAVAL', 'VGGLLGGILGFV', 'FTGTVLGGLFGF', 'RFANMGLIGSLL']	1-26	26	MVDEKNYFLKIDFARQRIIDLPAGEF	365-407	43	GMGIETLSPFKPDFFQTTSSVRTHKEKMPGHSNDLSMNSLLPQ	['39-44', '57-107', '121-122', '135-150', '163-352']	[6, 51, 2, 16, 190]	['SQNVPS', 'DTLYKLKELKTSNFLDNQCPSSQLLKELMLHLCELQQVAKTHHFTAQVMVV', 'SV', 'NGLCEYKPVIGFLVGT', 'RAPKKLFKNEIQRQIKFGLDGLGESLDNIKQEYSSSMFGPNKIKPFSFYLGQVETEIKQLFNDDSEYEEFLNHKIDYEINSFLASFIGESLLHGCVGHHAYIKINIKNREYLIEFTPQPTDTKEAPAQSETRTVSGKKIVEMLAYHKKLQETNPPTASFILTKMKPGDNDCFSYVNKILIGTNQQGATIK']
gi|52842437|ref|YP_096236.1| | GLOB	YP_096236.1	Q5ZTD8	PpgA	UVB-resistance protein UVR8	UVB-resistance protein UVR8	MKEPRELNRQPNPEHMAQLIKDTPKDVWFHLAKYLPDHELLNLMQVDKRLNRFFKEGTPPKEIIKKIEHAPLKVVSSGVNTFILTQYHGKPLLLACGQNKDGQLGCGDTKIRTALTPVNIPESFASIESVQISLFHAVLWGRDKDNKPILATCGLNDKGQLGCGDYKSRALFTQVKLAEDITSIESVEINIFHSVILGHDKHNRPVLASCGSNHLGKLGCGDIKDKTTFTRMKLPTEIVSIDTLQMNWHTIVSGRDKNNKPVLAACGWNDRGQLGCGDKKERALLTPVKLPENIVSIQSAQIGTSRTTVLGRDKDNKPILTYCGWNERNQMGWSNTEDKTALTPAKLPENIVSIELMQISTSRTVILGRDKNNKPILAACGLNNHGQLGCGDIKTRTTL…	593		0	0	['I']	[[1, 593]]	[593]	['MKEPRELNRQPNPEHMAQLIKDTPKDVWFHLAKYLPDHELLNLMQVDKRLNRFFKEGTPPKEIIKKIEHAPLKVVSSGVNTFILTQYHGKPLLLACGQNKDGQLGCGDTKIRTALTPVNIPESFASIESVQISLFHAVLWGRDKDNKPILATCGLNDKGQLGCGDYKSRALFTQVKLAEDITSIESVEINIFHSVILGHDKHNRPVLASCGSNHLGKLGCGDIKDKTTFTRMKLPTEIVSIDTLQMNWHTIVSGRDKNNKPVLAACGWNDRGQLGCGDKKERALLTPVKLPENIVSIQSAQIGTSRTTVLGRDKDNKPILTYCGWNERNQMGWSNTEDKTALTPAKLPENIVSIELMQISTSRTVILGRDKNNKPILAACGLNNHGQLGCGDIKTRT…	in			593	593	0	0		[]	[]	[]	1-593	593	MKEPRELNRQPNPEHMAQLIKDTPKDVWFHLAKYLPDHELLNLMQVDKRLNRFFKEGTPPKEIIKKIEHAPLKVVSSGVNTFILTQYHGKPLLLACGQNKDGQLGCGDTKIRTALTPVNIPESFASIESVQISLFHAVLWGRDKDNKPILATCGLNDKGQLGCGDYKSRALFTQVKLAEDITSIESVEINIFHSVILGHDKHNRPVLASCGSNHLGKLGCGDIKDKTTFTRMKLPTEIVSIDTLQMNWHTIVSGRDKNNKPVLAACGWNDRGQLGCGDKKERALLTPVKLPENIVSIQSAQIGTSRTTVLGRDKDNKPILTYCGWNERNQMGWSNTEDKTALTPAKLPENIVSIELMQISTSRTVILGRDKNNKPILAACGLNNHGQLGCGDIKTRTTL…	1-593	593	MKEPRELNRQPNPEHMAQLIKDTPKDVWFHLAKYLPDHELLNLMQVDKRLNRFFKEGTPPKEIIKKIEHAPLKVVSSGVNTFILTQYHGKPLLLACGQNKDGQLGCGDTKIRTALTPVNIPESFASIESVQISLFHAVLWGRDKDNKPILATCGLNDKGQLGCGDYKSRALFTQVKLAEDITSIESVEINIFHSVILGHDKHNRPVLASCGSNHLGKLGCGDIKDKTTFTRMKLPTEIVSIDTLQMNWHTIVSGRDKNNKPVLAACGWNDRGQLGCGDKKERALLTPVKLPENIVSIQSAQIGTSRTTVLGRDKDNKPILTYCGWNERNQMGWSNTEDKTALTPAKLPENIVSIELMQISTSRTVILGRDKNNKPILAACGLNNHGQLGCGDIKTRTTL…	[]	[]	[]	2	1.33, 0.221	['131-142', '560-571']	[12, 12]	['QISLFHAVLWGR', 'ILTAIIASFGRF']	1-130	130	MKEPRELNRQPNPEHMAQLIKDTPKDVWFHLAKYLPDHELLNLMQVDKRLNRFFKEGTPPKEIIKKIEHAPLKVVSSGVNTFILTQYHGKPLLLACGQNKDGQLGCGDTKIRTALTPVNIPESFASIESV	572-593	22	FTGAHPHTPDSDKESPSPKRSA	['143-559']	[417]	['DKDNKPILATCGLNDKGQLGCGDYKSRALFTQVKLAEDITSIESVEINIFHSVILGHDKHNRPVLASCGSNHLGKLGCGDIKDKTTFTRMKLPTEIVSIDTLQMNWHTIVSGRDKNNKPVLAACGWNDRGQLGCGDKKERALLTPVKLPENIVSIQSAQIGTSRTTVLGRDKDNKPILTYCGWNERNQMGWSNTEDKTALTPAKLPENIVSIELMQISTSRTVILGRDKNNKPILAACGLNNHGQLGCGDIKTRTTLYPIKFPKDIVSIESVQISDNHTVILGRDKHKNPIIAACGLNNYGQLGCGDTKNRMLLTPIKLPKEIVCIDSVTVKYSSLFVSGRDKNHRPILAACGDNRYGQLGVPSKKLLTELTIVPTPILTLPATPKREASSRKEATE…
gi|52842452|ref|YP_096251.1| | GLOB	YP_096251.1	Q5ZTC3	lpg2239	hypothetical protein lpg2239	SidE PDE domain-containing protein	MKMNEYIELYERHKYEGNNTIDSLILTLNSLKQSRESWGQENKLAKYLGFGLRIDKHPFFQPKVTQKNLHVIETVIEKLNALKESPDYQQEGETSTTRLDILGILGERFNELSKNGKTRGLFNYVMFNEGSIDFSMRESTLVEPSPLEILTGNEEPYEDEQTWEPPYIHKLLDSKGIPYTIFDSLETNDLNLENDLGDHVKWAYDNIYRYSYPDSHQESTIARFHHGIQHVTRAANYACAFANLYRRHGNEEAQNLTETDIKLIQIALLFHDSAREGDDEDLWDHESAIFLYYYLTRVLHIDAETARFVAEATANKDPSPENGYFQLIEDEYGQLFWQFAKYEEGDFPAKNIYQKIIHDCDCLDIIRARNQYDATYLDFYKDIASKNNLALEEMAELVI…	1285		0	0	['I']	[[1, 1285]]	[1285]	['MKMNEYIELYERHKYEGNNTIDSLILTLNSLKQSRESWGQENKLAKYLGFGLRIDKHPFFQPKVTQKNLHVIETVIEKLNALKESPDYQQEGETSTTRLDILGILGERFNELSKNGKTRGLFNYVMFNEGSIDFSMRESTLVEPSPLEILTGNEEPYEDEQTWEPPYIHKLLDSKGIPYTIFDSLETNDLNLENDLGDHVKWAYDNIYRYSYPDSHQESTIARFHHGIQHVTRAANYACAFANLYRRHGNEEAQNLTETDIKLIQIALLFHDSAREGDDEDLWDHESAIFLYYYLTRVLHIDAETARFVAEATANKDPSPENGYFQLIEDEYGQLFWQFAKYEEGDFPAKNIYQKIIHDCDCLDIIRARNQYDATYLDFYKDIASKNNLALEEMAEL…	in			1285	1285	0	0														4	1.196, 1.13, 1.367, 1.349	['260-271', '288-299', '917-929', '1213-1224']	[12, 12, 13, 12]	['DIKLIQIALLFH', 'AIFLYYYLTRVL', 'FLQAFILCQQLGL', 'LITEFNLTLIAF']	1-259	259	MKMNEYIELYERHKYEGNNTIDSLILTLNSLKQSRESWGQENKLAKYLGFGLRIDKHPFFQPKVTQKNLHVIETVIEKLNALKESPDYQQEGETSTTRLDILGILGERFNELSKNGKTRGLFNYVMFNEGSIDFSMRESTLVEPSPLEILTGNEEPYEDEQTWEPPYIHKLLDSKGIPYTIFDSLETNDLNLENDLGDHVKWAYDNIYRYSYPDSHQESTIARFHHGIQHVTRAANYACAFANLYRRHGNEEAQNLTET	1225-1285	61	SEMDLSQTKVDESKFHLLKQLHNKLPNPEKREQAMEKLTESMDTKKQVEKDQNKNISAAGL	['272-287', '300-916', '930-1212']	[16, 617, 283]	['DSAREGDDEDLWDHES', 'HIDAETARFVAEATANKDPSPENGYFQLIEDEYGQLFWQFAKYEEGDFPAKNIYQKIIHDCDCLDIIRARNQYDATYLDFYKDIASKNNLALEEMAELVIEARGLIYSQGDSHITKKAEIKAGYENEEAHARIIRDMQSEAYPILSTLYGKLLSLEELQAMTLVNLTPFDETAGMAGENLAAALREGRVLARGITTPSAMPTPRPNKPTLTDETLAEREMRKSMRSDNINIKSRKEAPNLKYKNPLRSTSILGYGSGVYPAAGMLIFNPDIGQIKRISAEDFDSGRGQKNHLAHLQEKEYKESREILERELHDLHHKMKLGLFGKKTQLGSNYVELLYDINKYDAIFFTNDPTIGNEIAYNDFNPAHPLSPLLQAIY…
gi|52842461|ref|YP_096260.1| | GLOB	YP_096260.1	Q5ZTB4	Lem21	hypothetical protein lpg2248	Dot/Icm T4SS effector	MAKTIKATGDGACLFNAVSIGLSVEILSGRLDSQLDTPGYQALLDEFAKHHPQFNPKSWKTLKEWLAYYNDTRDIELILAPVLFNLNQKYQDHLDEEILNELTNLVWKNKANIENGQAWFQLQNTGDLGEALFPKLENLDLKKDRAPLLDKLREILKDYKLELTRENVKQFLTEKAKELLSALKKKISSDPHAFQRGYSCDELKGMTDALAISLVENREEDITDNRIKIRLENQEEHWNVLCNEEDSERFLDSTPSRLKMTSLEAYRGDKQVSAPTSEQLDLIEEPGVFLRERTIDNPGLGNCAFYAFAIGLVNIIQEEAKYNRRTMFDRWVGLDRSISGQYDEILKLNLEDPDKELLDRLQSSLRIVTYQYQIRELRNVCVFRNGNYNRLTGNSNFVN…	744		0	0	['I']	[[1, 744]]	[744]	['MAKTIKATGDGACLFNAVSIGLSVEILSGRLDSQLDTPGYQALLDEFAKHHPQFNPKSWKTLKEWLAYYNDTRDIELILAPVLFNLNQKYQDHLDEEILNELTNLVWKNKANIENGQAWFQLQNTGDLGEALFPKLENLDLKKDRAPLLDKLREILKDYKLELTRENVKQFLTEKAKELLSALKKKISSDPHAFQRGYSCDELKGMTDALAISLVENREEDITDNRIKIRLENQEEHWNVLCNEEDSERFLDSTPSRLKMTSLEAYRGDKQVSAPTSEQLDLIEEPGVFLRERTIDNPGLGNCAFYAFAIGLVNIIQEEAKYNRRTMFDRWVGLDRSISGQYDEILKLNLEDPDKELLDRLQSSLRIVTYQYQIRELRNVCVFRNGNYNRLTGNSNF…	in			744	744	0	0		[]	[]	[]	1-744	744	MAKTIKATGDGACLFNAVSIGLSVEILSGRLDSQLDTPGYQALLDEFAKHHPQFNPKSWKTLKEWLAYYNDTRDIELILAPVLFNLNQKYQDHLDEEILNELTNLVWKNKANIENGQAWFQLQNTGDLGEALFPKLENLDLKKDRAPLLDKLREILKDYKLELTRENVKQFLTEKAKELLSALKKKISSDPHAFQRGYSCDELKGMTDALAISLVENREEDITDNRIKIRLENQEEHWNVLCNEEDSERFLDSTPSRLKMTSLEAYRGDKQVSAPTSEQLDLIEEPGVFLRERTIDNPGLGNCAFYAFAIGLVNIIQEEAKYNRRTMFDRWVGLDRSISGQYDEILKLNLEDPDKELLDRLQSSLRIVTYQYQIRELRNVCVFRNGNYNRLTGNSNFVN…	1-744	744	MAKTIKATGDGACLFNAVSIGLSVEILSGRLDSQLDTPGYQALLDEFAKHHPQFNPKSWKTLKEWLAYYNDTRDIELILAPVLFNLNQKYQDHLDEEILNELTNLVWKNKANIENGQAWFQLQNTGDLGEALFPKLENLDLKKDRAPLLDKLREILKDYKLELTRENVKQFLTEKAKELLSALKKKISSDPHAFQRGYSCDELKGMTDALAISLVENREEDITDNRIKIRLENQEEHWNVLCNEEDSERFLDSTPSRLKMTSLEAYRGDKQVSAPTSEQLDLIEEPGVFLRERTIDNPGLGNCAFYAFAIGLVNIIQEEAKYNRRTMFDRWVGLDRSISGQYDEILKLNLEDPDKELLDRLQSSLRIVTYQYQIRELRNVCVFRNGNYNRLTGNSNFVN…	[]	[]	[]	3	0.88, 0.18, 1.238	['75-86', '305-316', '444-455']	[12, 12, 12]	['IELILAPVLFNL', 'FYAFAIGLVNII', 'VLVPLFLDLLYG']	1-74	74	MAKTIKATGDGACLFNAVSIGLSVEILSGRLDSQLDTPGYQALLDEFAKHHPQFNPKSWKTLKEWLAYYNDTRD	456-744	289	DTTNPADITLETEPKSDSPIITAMNNITQDFFWGTHLDLNYLAEAFEVNLHVLRNNSPIQEFVDIPERHTLTLTNSNNTHWTTQITTARATTGMLLGRNPHLSGAKRTGEQQRVNEGFPGKESANDFMIPPFDEISNPHHKKEVETNKPIGKGFFHDRPVVSEEQRKLEQLKRIVANATLAYTTYSESIWFCFFHYHGQTGRDRANNFCKTFSKITDYGQAKEALVHYLNDSRNGNTHPHSYRTMLLHELQGNHDNKKDLQYLSRHFTSSLNKLASVLEVQLFANRYVP	['87-304', '317-443']	[218, 127]	['NQKYQDHLDEEILNELTNLVWKNKANIENGQAWFQLQNTGDLGEALFPKLENLDLKKDRAPLLDKLREILKDYKLELTRENVKQFLTEKAKELLSALKKKISSDPHAFQRGYSCDELKGMTDALAISLVENREEDITDNRIKIRLENQEEHWNVLCNEEDSERFLDSTPSRLKMTSLEAYRGDKQVSAPTSEQLDLIEEPGVFLRERTIDNPGLGNCA', 'QEEAKYNRRTMFDRWVGLDRSISGQYDEILKLNLEDPDKELLDRLQSSLRIVTYQYQIRELRNVCVFRNGNYNRLTGNSNFVNFAALYYGDPLDTDSRFNPFADSVPILIKMANIDRDSVHPGHEND']
gi|52842484|ref|YP_096283.1| | GLOB	YP_096283.1	Q5ZT91	lpg2271	hypothetical protein lpg2271	DUF5638 domain-containing protein	MPSYNNARLLEKRLQNCDTQLNQFFNGQELSIKFLQQLNQIKYFYNSAFNKTENEDDGLEVVEEYENFISLVSQVKSGQINADKAFETIKDTTESRQADVIIANFFKVCELMFWATAAFFSYVACVSVGIPLTFCDPLLGIAVSLSTFLMAISTASKFLDCFDEFQSLDKINEHDQNQKDTVRFFSKTSNSTSSVRNKEAEVEESSQRLYPNLQTV	216	TRANSMEM 111..132; /note="Helical"; /evidence="ECO:0000256|SAM:Phobius"; TRANSMEM 138..159; /note="Helical"; /evidence="ECO:0000256|SAM:Phobius"	1	0	['I']	[[1, 216]]	[216]	['MPSYNNARLLEKRLQNCDTQLNQFFNGQELSIKFLQQLNQIKYFYNSAFNKTENEDDGLEVVEEYENFISLVSQVKSGQINADKAFETIKDTTESRQADVIIANFFKVCELMFWATAAFFSYVACVSVGIPLTFCDPLLGIAVSLSTFLMAISTASKFLDCFDEFQSLDKINEHDQNQKDTVRFFSKTSNSTSSVRNKEAEVEESSQRLYPNLQTV']	in			216	216	0	1	-0.955	['111-139']	[29]	['LMFWATAAFFSYVACVSVGIPLTFCDPLL']	1-110	110	MPSYNNARLLEKRLQNCDTQLNQFFNGQELSIKFLQQLNQIKYFYNSAFNKTENEDDGLEVVEEYENFISLVSQVKSGQINADKAFETIKDTTESRQADVIIANFFKVCE	140-216	77	GIAVSLSTFLMAISTASKFLDCFDEFQSLDKINEHDQNQKDTVRFFSKTSNSTSSVRNKEAEVEESSQRLYPNLQTV	[]	[]	[]	3	-0.046, 1.289, 0.177	['111-123', '124-135', '138-149']	[13, 12, 12]	['LMFWATAAFFSYV', 'ACVSVGIPLTFC', 'LLGIAVSLSTFL']	1-110	110	MPSYNNARLLEKRLQNCDTQLNQFFNGQELSIKFLQQLNQIKYFYNSAFNKTENEDDGLEVVEEYENFISLVSQVKSGQINADKAFETIKDTTESRQADVIIANFFKVCE	150-216	67	MAISTASKFLDCFDEFQSLDKINEHDQNQKDTVRFFSKTSNSTSSVRNKEAEVEESSQRLYPNLQTV	['124-123', '136-137']	[0, 2]	['', 'DP']
gi|52842508|ref|YP_096307.1| | GLOB	YP_096307.1	Q5ZT67	YlfA/legC7	inclusion membrane protein A	Inclusion membrane protein A	MATNETELQVLIQHDSKSTITTSSLDSTDKDPKASTGTPEIESASLAQIVDTQKQLSQVKESLESIVDSIAENPSLITRAASAWGELPMWQKVTGGLVLTAPTLAVGLFAHIGVLLVIGGVTGLTYTAGAIVLDDHHTCNVNIAKRLKEGLFGLADLLQITIEALDAIRKKFAEEIEKFKNENLRLTDNIDRLGNEVESLSAQVELYMEIEKMLRKDTNEMEQTVKKLQESTTKQTDLLEKNQKELSKIRKEYEKSQLQLAEKIAELHEVRLSLGLEVQKAKTVAKTLEGTVQTLTGTVIADEEQRVSFQKKLDGFLNDKQLSFDQVAERICKAEEELKKVKEELRQSNDRYSELLKRQEQQVERLEKLGLHKLERIVDKENVKPSNDPVHSGLLSHGI…	425		1	0	['I']	[[1, 425]]	[425]	['MATNETELQVLIQHDSKSTITTSSLDSTDKDPKASTGTPEIESASLAQIVDTQKQLSQVKESLESIVDSIAENPSLITRAASAWGELPMWQKVTGGLVLTAPTLAVGLFAHIGVLLVIGGVTGLTYTAGAIVLDDHHTCNVNIAKRLKEGLFGLADLLQITIEALDAIRKKFAEEIEKFKNENLRLTDNIDRLGNEVESLSAQVELYMEIEKMLRKDTNEMEQTVKKLQESTTKQTDLLEKNQKELSKIRKEYEKSQLQLAEKIAELHEVRLSLGLEVQKAKTVAKTLEGTVQTLTGTVIADEEQRVSFQKKLDGFLNDKQLSFDQVAERICKAEEELKKVKEELRQSNDRYSELLKRQEQQVERLEKLGLHKLERIVDKENVKPSNDPVHSGLLSH…	in			425	425	0	1	-2.095	['97-128']	[32]	['LVLTAPTLAVGLFAHIGVLLVIGGVTGLTYTA']	1-96	96	MATNETELQVLIQHDSKSTITTSSLDSTDKDPKASTGTPEIESASLAQIVDTQKQLSQVKESLESIVDSIAENPSLITRAASAWGELPMWQKVTGG	129-425	297	GAIVLDDHHTCNVNIAKRLKEGLFGLADLLQITIEALDAIRKKFAEEIEKFKNENLRLTDNIDRLGNEVESLSAQVELYMEIEKMLRKDTNEMEQTVKKLQESTTKQTDLLEKNQKELSKIRKEYEKSQLQLAEKIAELHEVRLSLGLEVQKAKTVAKTLEGTVQTLTGTVIADEEQRVSFQKKLDGFLNDKQLSFDQVAERICKAEEELKKVKEELRQSNDRYSELLKRQEQQVERLEKLGLHKLERIVDKENVKPSNDPVHSGLLSHGIYSTPKGKVTQPKVEVVEDRQTIALVN	[]	[]	[]	2	1.22, -0.089	['93-104', '108-124']	[12, 17]	['VTGGLVLTAPTL', 'LFAHIGVLLVIGGVTGL']	1-92	92	MATNETELQVLIQHDSKSTITTSSLDSTDKDPKASTGTPEIESASLAQIVDTQKQLSQVKESLESIVDSIAENPSLITRAASAWGELPMWQK	125-425	301	TYTAGAIVLDDHHTCNVNIAKRLKEGLFGLADLLQITIEALDAIRKKFAEEIEKFKNENLRLTDNIDRLGNEVESLSAQVELYMEIEKMLRKDTNEMEQTVKKLQESTTKQTDLLEKNQKELSKIRKEYEKSQLQLAEKIAELHEVRLSLGLEVQKAKTVAKTLEGTVQTLTGTVIADEEQRVSFQKKLDGFLNDKQLSFDQVAERICKAEEELKKVKEELRQSNDRYSELLKRQEQQVERLEKLGLHKLERIVDKENVKPSNDPVHSGLLSHGIYSTPKGKVTQPKVEVVEDRQTIALVN	['105-107']	[3]	['AVG']
gi|52842510|ref|YP_096309.1| | GLOB	YP_096309.1	Q5ZT65	AnkH/legA3, ankW	ankyrin repeat-containing protein	Ankyrin repeat domain protein	MSIANDIISHRMPDFDAYLRAGESLDDIDEYGFTPLIECAITRQIKIAEQLIARKVDINKPDVTGRTPLHWAVDNNDLDMTKLLLTYGADPNAYTRNGLCVLVYPVLRGQDAIKQLLYHHGAKLDFALDFINAKLIGHRFELQGDVDIVNAKGEFIELDYEGFILEFTVAVVKDSLRRFISSYSTRHLRDYFPYIHNIMDAFTDAAELLQYQHHPRLGEQHFKRIAALLKAPMLILPAASRGHALCFVRYHQWWAKIDRGENSLQEGSVNIYRITRPEALTINFIHDFLYKKQNRRYYHQMINQQLGLLPFAQMPISSQISGNCSWANVQAVVPVAYSMQELTSVENFKPDVALSLYDEWVEWDKDRALDECIQRFYLASPERKASIAAILGGILFQAC…	467		0	0	['I']	[[1, 467]]	[467]	['MSIANDIISHRMPDFDAYLRAGESLDDIDEYGFTPLIECAITRQIKIAEQLIARKVDINKPDVTGRTPLHWAVDNNDLDMTKLLLTYGADPNAYTRNGLCVLVYPVLRGQDAIKQLLYHHGAKLDFALDFINAKLIGHRFELQGDVDIVNAKGEFIELDYEGFILEFTVAVVKDSLRRFISSYSTRHLRDYFPYIHNIMDAFTDAAELLQYQHHPRLGEQHFKRIAALLKAPMLILPAASRGHALCFVRYHQWWAKIDRGENSLQEGSVNIYRITRPEALTINFIHDFLYKKQNRRYYHQMINQQLGLLPFAQMPISSQISGNCSWANVQAVVPVAYSMQELTSVENFKPDVALSLYDEWVEWDKDRALDECIQRFYLASPERKASIAAILGGILFQ…	in			467	467	0	0		[]	[]	[]	1-467	467	MSIANDIISHRMPDFDAYLRAGESLDDIDEYGFTPLIECAITRQIKIAEQLIARKVDINKPDVTGRTPLHWAVDNNDLDMTKLLLTYGADPNAYTRNGLCVLVYPVLRGQDAIKQLLYHHGAKLDFALDFINAKLIGHRFELQGDVDIVNAKGEFIELDYEGFILEFTVAVVKDSLRRFISSYSTRHLRDYFPYIHNIMDAFTDAAELLQYQHHPRLGEQHFKRIAALLKAPMLILPAASRGHALCFVRYHQWWAKIDRGENSLQEGSVNIYRITRPEALTINFIHDFLYKKQNRRYYHQMINQQLGLLPFAQMPISSQISGNCSWANVQAVVPVAYSMQELTSVENFKPDVALSLYDEWVEWDKDRALDECIQRFYLASPERKASIAAILGGILFQAC…	1-467	467	MSIANDIISHRMPDFDAYLRAGESLDDIDEYGFTPLIECAITRQIKIAEQLIARKVDINKPDVTGRTPLHWAVDNNDLDMTKLLLTYGADPNAYTRNGLCVLVYPVLRGQDAIKQLLYHHGAKLDFALDFINAKLIGHRFELQGDVDIVNAKGEFIELDYEGFILEFTVAVVKDSLRRFISSYSTRHLRDYFPYIHNIMDAFTDAAELLQYQHHPRLGEQHFKRIAALLKAPMLILPAASRGHALCFVRYHQWWAKIDRGENSLQEGSVNIYRITRPEALTINFIHDFLYKKQNRRYYHQMINQQLGLLPFAQMPISSQISGNCSWANVQAVVPVAYSMQELTSVENFKPDVALSLYDEWVEWDKDRALDECIQRFYLASPERKASIAAILGGILFQAC…	[]	[]	[]	4	1.242, 1.142, 0.057, 1.388	['96-107', '228-239', '385-396', '412-423']	[12, 12, 12, 12]	['RNGLCVLVYPVL', 'LLKAPMLILPAA', 'ASIAAILGGILF', 'KILNILILDEYY']	1-95	95	MSIANDIISHRMPDFDAYLRAGESLDDIDEYGFTPLIECAITRQIKIAEQLIARKVDINKPDVTGRTPLHWAVDNNDLDMTKLLLTYGADPNAYT	424-467	44	YVLSSYLEEYCIKRLTRKGNNLLKILDDCGINPNIGVNPVATGL	['108-227', '240-384', '397-411']	[120, 145, 15]	['RGQDAIKQLLYHHGAKLDFALDFINAKLIGHRFELQGDVDIVNAKGEFIELDYEGFILEFTVAVVKDSLRRFISSYSTRHLRDYFPYIHNIMDAFTDAAELLQYQHHPRLGEQHFKRIAA', 'SRGHALCFVRYHQWWAKIDRGENSLQEGSVNIYRITRPEALTINFIHDFLYKKQNRRYYHQMINQQLGLLPFAQMPISSQISGNCSWANVQAVVPVAYSMQELTSVENFKPDVALSLYDEWVEWDKDRALDECIQRFYLASPERK', 'QACDHANKRHLERAE']
gi|52842521|ref|YP_096320.1| | GLOB	YP_096320.1	Q5ZT54	Ceg28(RidL)	interaptin	Interaptin	MILEEYIRMAKNKEFFDALEEIAESAKNDETLRNELAKVLDDILKTDPSDPEAFRKIVAEHQEFWDEHDPSLMEFNEGRFFGKSRKQYLKSDDFLNSTDPTYNFQKLHQFAAEQRVKLGLEKSDTDTLVAILKNNPEECRAYIESKKPGLGNFSEGNVHGWLKEEYTPTIPPKAINKSTGVLSDEAIKRIKEQARDLLLLKLINSSGNTQLLKDLRDAMSKPEAERAANALGFPTEGNGVLFLSREVVDALEERVEKLEQEAAKRGFDSYVQSLSHNALLAKKNGLESTTAAGFKNSLDEPYKTYLPESEWERAQGVLGARYLQAVLSSGTQNLKDALNAKDANALITELKKPALLGPHDYIDKAVTEENLGSLKKNMMKSFINNIKDETNLKALDALK…	1167		0	0	['I']	[[1, 1167]]	[1167]	['MILEEYIRMAKNKEFFDALEEIAESAKNDETLRNELAKVLDDILKTDPSDPEAFRKIVAEHQEFWDEHDPSLMEFNEGRFFGKSRKQYLKSDDFLNSTDPTYNFQKLHQFAAEQRVKLGLEKSDTDTLVAILKNNPEECRAYIESKKPGLGNFSEGNVHGWLKEEYTPTIPPKAINKSTGVLSDEAIKRIKEQARDLLLLKLINSSGNTQLLKDLRDAMSKPEAERAANALGFPTEGNGVLFLSREVVDALEERVEKLEQEAAKRGFDSYVQSLSHNALLAKKNGLESTTAAGFKNSLDEPYKTYLPESEWERAQGVLGARYLQAVLSSGTQNLKDALNAKDANALITELKKPALLGPHDYIDKAVTEENLGSLKKNMMKSFINNIKDETNLKALDA…	in			1167	1167	0	0														2	1.157, 0.453	['632-643', '1035-1046']	[12, 12]	['KKLLAVLLSIEK', 'YLYTALVILGEK']	1-631	631	MILEEYIRMAKNKEFFDALEEIAESAKNDETLRNELAKVLDDILKTDPSDPEAFRKIVAEHQEFWDEHDPSLMEFNEGRFFGKSRKQYLKSDDFLNSTDPTYNFQKLHQFAAEQRVKLGLEKSDTDTLVAILKNNPEECRAYIESKKPGLGNFSEGNVHGWLKEEYTPTIPPKAINKSTGVLSDEAIKRIKEQARDLLLLKLINSSGNTQLLKDLRDAMSKPEAERAANALGFPTEGNGVLFLSREVVDALEERVEKLEQEAAKRGFDSYVQSLSHNALLAKKNGLESTTAAGFKNSLDEPYKTYLPESEWERAQGVLGARYLQAVLSSGTQNLKDALNAKDANALITELKKPALLGPHDYIDKAVTEENLGSLKKNMMKSFINNIKDETNLKALDALK…	1047-1167	121	NPKFKFNRDAIEVNSAVFHPDNVKGRLWGFSSNSLYSQVFTNTGLTETQNIIQSKIKHMQQMTDEKFSPQKEREKVDSKVQEITDKQSKMKKELNPVHKTTERTIEQEGPAPESPSTGMRK	['644-1034']	[391]	['PVTFSKDIVNRFLRPLKDSETPQDYADTLFGENPTNPANKKFKDDLLRELTPTVFNEIKNDLRKQELLDTNPAHVMTAIKALSTELESIKGITGPIRTNADKLKFINDIDPVHLYNPTFQGTARSKAAQMKERYEGLSRDCGLVVDQLRRQVVALEGHLKSLPKEGEFKAAGLTLEQKAEIKKLRTDLEAELSAVREDLDFYKKIQGKLETIVKEVDVAAKGKMHYYYNSEGIKRHPPVSRDQIPPLPNVPNPSLRSSTTATTGSNGRIQEFLVGEKIPEGQIVVVDVSHKTAPKSGAPVETIGRYTQDNNVPDQVTSKKGEISKVPGSKFEILQFPTQVPPPNPPSGDPLVEAKVNFSMAMAADILASLDSPPTKDKPIRLRGSNPEELE']
gi|52842532|ref|YP_096331.1| | GLOB	YP_096331.1	Q5ZT43	AnkK/legA5	ankyrin repeat-containing protein	Cardiac ankyrin repeat protein	MPRVYNLKDIYLGAPSFSGHEVYLDAVYYPSDSSEKNFRVIYKKNKFGNANLSRMEVAFSQLARLFLDNGLTSFQKMVVNDANKVQGLIVEHLNYVIENKEGLKQPFYTLNAPRNGCDYTEKRVTSSNEIPFYFLDKLPQGFFNQLLAAEKNNKLSIDYASLASILATSYTLEEDDLHKGNFGFYLVKKQGKPRVVFFKIDHDLMFVDSIMSFTTRRFCHLFDGCDAFDITEEDLLKFPNLKYSANGYWPTKTSIFYKPWDNKDYRTYAEIQAFADLSHVEEFNKAKWRSFYKHILISQSQMEATLKACFDENNSSDRAHISLVIQAMLARQARLKAMLFSLKDFRDFILSQNGKERDLLCHEILNNLPEEERKSFENEIRQSLDYSHNLCCSGLFEDG…	641		0	0	['I']	[[1, 641]]	[641]	['MPRVYNLKDIYLGAPSFSGHEVYLDAVYYPSDSSEKNFRVIYKKNKFGNANLSRMEVAFSQLARLFLDNGLTSFQKMVVNDANKVQGLIVEHLNYVIENKEGLKQPFYTLNAPRNGCDYTEKRVTSSNEIPFYFLDKLPQGFFNQLLAAEKNNKLSIDYASLASILATSYTLEEDDLHKGNFGFYLVKKQGKPRVVFFKIDHDLMFVDSIMSFTTRRFCHLFDGCDAFDITEEDLLKFPNLKYSANGYWPTKTSIFYKPWDNKDYRTYAEIQAFADLSHVEEFNKAKWRSFYKHILISQSQMEATLKACFDENNSSDRAHISLVIQAMLARQARLKAMLFSLKDFRDFILSQNGKERDLLCHEILNNLPEEERKSFENEIRQSLDYSHNLCCSGLFE…	in			641	641	0	0		[]	[]	[]	1-641	641	MPRVYNLKDIYLGAPSFSGHEVYLDAVYYPSDSSEKNFRVIYKKNKFGNANLSRMEVAFSQLARLFLDNGLTSFQKMVVNDANKVQGLIVEHLNYVIENKEGLKQPFYTLNAPRNGCDYTEKRVTSSNEIPFYFLDKLPQGFFNQLLAAEKNNKLSIDYASLASILATSYTLEEDDLHKGNFGFYLVKKQGKPRVVFFKIDHDLMFVDSIMSFTTRRFCHLFDGCDAFDITEEDLLKFPNLKYSANGYWPTKTSIFYKPWDNKDYRTYAEIQAFADLSHVEEFNKAKWRSFYKHILISQSQMEATLKACFDENNSSDRAHISLVIQAMLARQARLKAMLFSLKDFRDFILSQNGKERDLLCHEILNNLPEEERKSFENEIRQSLDYSHNLCCSGLFEDG…	1-641	641	MPRVYNLKDIYLGAPSFSGHEVYLDAVYYPSDSSEKNFRVIYKKNKFGNANLSRMEVAFSQLARLFLDNGLTSFQKMVVNDANKVQGLIVEHLNYVIENKEGLKQPFYTLNAPRNGCDYTEKRVTSSNEIPFYFLDKLPQGFFNQLLAAEKNNKLSIDYASLASILATSYTLEEDDLHKGNFGFYLVKKQGKPRVVFFKIDHDLMFVDSIMSFTTRRFCHLFDGCDAFDITEEDLLKFPNLKYSANGYWPTKTSIFYKPWDNKDYRTYAEIQAFADLSHVEEFNKAKWRSFYKHILISQSQMEATLKACFDENNSSDRAHISLVIQAMLARQARLKAMLFSLKDFRDFILSQNGKERDLLCHEILNNLPEEERKSFENEIRQSLDYSHNLCCSGLFEDG…	[]	[]	[]	2	1.109, 1.492	['159-172', '319-330']	[14, 12]	['YASLASILATSYTL', 'AHISLVIQAMLA']	1-158	158	MPRVYNLKDIYLGAPSFSGHEVYLDAVYYPSDSSEKNFRVIYKKNKFGNANLSRMEVAFSQLARLFLDNGLTSFQKMVVNDANKVQGLIVEHLNYVIENKEGLKQPFYTLNAPRNGCDYTEKRVTSSNEIPFYFLDKLPQGFFNQLLAAEKNNKLSID	331-641	311	RQARLKAMLFSLKDFRDFILSQNGKERDLLCHEILNNLPEEERKSFENEIRQSLDYSHNLCCSGLFEDGDTPLHIAIKSGDYRYDETIGMYGQFINTKNSSGKTPLDIALQMAGQSKVHPADVRKDYRFIMKHLLANGANQTKQFEEFDKIENIRSYQFHTPYLNKAIKAKTYHELKEVLRDIGEDHQYCLKFKKMLAVECISEFIKANQDNLSLRGILLKLKKEVDGKGTKSENAALMYIRQLRSRLWIVRQIRGLYGWSTTQGEIDYMIDKELARLDTKDLKRLSLFDSRDSSTLDNVFLDISLSKNKI	['173-318']	[146]	['EEDDLHKGNFGFYLVKKQGKPRVVFFKIDHDLMFVDSIMSFTTRRFCHLFDGCDAFDITEEDLLKFPNLKYSANGYWPTKTSIFYKPWDNKDYRTYAEIQAFADLSHVEEFNKAKWRSFYKHILISQSQMEATLKACFDENNSSDR']
gi|52842537|ref|YP_096336.1| | GLOB	YP_096336.1	Q5ZT38	lpg2327	hypothetical protein lpg2327	CG18304 gene product	MAKFTVGQDPVKGLTELKAYMEEQISKIKKATSEQEIDQLLVEVLNEYDDKMGSLSKIYKGGNEQVEQLKIDVRKLYEPLRDQFSYNHPQTLVGEFQTKLEEQHKRAEEEKRKLEKQREEQLKLEKQLEEEKQKLAKQSEVEEKPKLENQQEENITQALQKVDGIIQELTLKIDRVDQHQYKKAHDTANTLLQSLIAARDEYERDLRANEFSQELAGRKFKLACQDAVKIAKPVLEKDLGWGDYLKNLLKCLGNAVITVFTFGYQQGFFAYARPDSAKAVEKAEEDLGLRQAASSPK	297		0	0	['I']	[[1, 297]]	[297]	['MAKFTVGQDPVKGLTELKAYMEEQISKIKKATSEQEIDQLLVEVLNEYDDKMGSLSKIYKGGNEQVEQLKIDVRKLYEPLRDQFSYNHPQTLVGEFQTKLEEQHKRAEEEKRKLEKQREEQLKLEKQLEEEKQKLAKQSEVEEKPKLENQQEENITQALQKVDGIIQELTLKIDRVDQHQYKKAHDTANTLLQSLIAARDEYERDLRANEFSQELAGRKFKLACQDAVKIAKPVLEKDLGWGDYLKNLLKCLGNAVITVFTFGYQQGFFAYARPDSAKAVEKAEEDLGLRQAASSPK']	in			297	297	0	0		[]	[]	[]	1-297	297	MAKFTVGQDPVKGLTELKAYMEEQISKIKKATSEQEIDQLLVEVLNEYDDKMGSLSKIYKGGNEQVEQLKIDVRKLYEPLRDQFSYNHPQTLVGEFQTKLEEQHKRAEEEKRKLEKQREEQLKLEKQLEEEKQKLAKQSEVEEKPKLENQQEENITQALQKVDGIIQELTLKIDRVDQHQYKKAHDTANTLLQSLIAARDEYERDLRANEFSQELAGRKFKLACQDAVKIAKPVLEKDLGWGDYLKNLLKCLGNAVITVFTFGYQQGFFAYARPDSAKAVEKAEEDLGLRQAASSPK	1-297	297	MAKFTVGQDPVKGLTELKAYMEEQISKIKKATSEQEIDQLLVEVLNEYDDKMGSLSKIYKGGNEQVEQLKIDVRKLYEPLRDQFSYNHPQTLVGEFQTKLEEQHKRAEEEKRKLEKQREEQLKLEKQLEEEKQKLAKQSEVEEKPKLENQQEENITQALQKVDGIIQELTLKIDRVDQHQYKKAHDTANTLLQSLIAARDEYERDLRANEFSQELAGRKFKLACQDAVKIAKPVLEKDLGWGDYLKNLLKCLGNAVITVFTFGYQQGFFAYARPDSAKAVEKAEEDLGLRQAASSPK	[]	[]	[]	1	1.093	['251-262']	[12]	['CLGNAVITVFTF']	1-250	250	MAKFTVGQDPVKGLTELKAYMEEQISKIKKATSEQEIDQLLVEVLNEYDDKMGSLSKIYKGGNEQVEQLKIDVRKLYEPLRDQFSYNHPQTLVGEFQTKLEEQHKRAEEEKRKLEKQREEQLKLEKQLEEEKQKLAKQSEVEEKPKLENQQEENITQALQKVDGIIQELTLKIDRVDQHQYKKAHDTANTLLQSLIAARDEYERDLRANEFSQELAGRKFKLACQDAVKIAKPVLEKDLGWGDYLKNLLK	263-297	35	GYQQGFFAYARPDSAKAVEKAEEDLGLRQAASSPK	[]	[]	[]
gi|52842538|ref|YP_096337.1| | GLOB	YP_096337.1	Q5ZT37	Lem22	hypothetical protein lpg2328	Uncharacterized protein	MPAFKKGQNPVTELTRLKEYMEDQIAKAKESSSLTAQLKFLENAHTEHFVKMGSLTTIYKGGSEVVDRLKIEIRSLYEEMLELKDKCRDQIQQYETSIKNSPTFFTTRNSKTKDEEFDLDFDKAFGL	127		0	0	['I']	[[1, 127]]	[127]	['MPAFKKGQNPVTELTRLKEYMEDQIAKAKESSSLTAQLKFLENAHTEHFVKMGSLTTIYKGGSEVVDRLKIEIRSLYEEMLELKDKCRDQIQQYETSIKNSPTFFTTRNSKTKDEEFDLDFDKAFGL']	in			127	127	0	0														0		[]	[]	[]	1-127	127	MPAFKKGQNPVTELTRLKEYMEDQIAKAKESSSLTAQLKFLENAHTEHFVKMGSLTTIYKGGSEVVDRLKIEIRSLYEEMLELKDKCRDQIQQYETSIKNSPTFFTTRNSKTKDEEFDLDFDKAFGL	1-127	127	MPAFKKGQNPVTELTRLKEYMEDQIAKAKESSSLTAQLKFLENAHTEHFVKMGSLTTIYKGGSEVVDRLKIEIRSLYEEMLELKDKCRDQIQQYETSIKNSPTFFTTRNSKTKDEEFDLDFDKAFGL	[]	[]	[]
gi|52842554|ref|YP_096353.1| | GLOB	YP_096353.1	Q5ZT21	MavE	hypothetical protein lpg2344	Effector protein MavE	MTRFIMLSFVTGYRKSISCNRFSRNVVSPYFFMRTIIMTRFERNFLINSLMFLETILSVDKKLDDAIHHFTQGQYENPRYQINSRITNADDWSKEDKLKFTSAIAEAIALVSEKYENPTSETTEQIQSARNILLDNYVPLLTANTDPENRLKSVRENSSQIRKELIAKLKDEVPYKSQFENPYVLFPFVAATVAVAATAASVLFGNKP	208	TRANSMEM 184..204; /note="Helical"; /evidence="ECO:0000255"	1	0	['I']	[[1, 208]]	[208]	['MTRFIMLSFVTGYRKSISCNRFSRNVVSPYFFMRTIIMTRFERNFLINSLMFLETILSVDKKLDDAIHHFTQGQYENPRYQINSRITNADDWSKEDKLKFTSAIAEAIALVSEKYENPTSETTEQIQSARNILLDNYVPLLTANTDPENRLKSVRENSSQIRKELIAKLKDEVPYKSQFENPYVLFPFVAATVAVAATAASVLFGNKP']	in			208	208	0	1	0.334	['183-204']	[22]	['YVLFPFVAATVAVAATAASVLF']	1-182	182	MTRFIMLSFVTGYRKSISCNRFSRNVVSPYFFMRTIIMTRFERNFLINSLMFLETILSVDKKLDDAIHHFTQGQYENPRYQINSRITNADDWSKEDKLKFTSAIAEAIALVSEKYENPTSETTEQIQSARNILLDNYVPLLTANTDPENRLKSVRENSSQIRKELIAKLKDEVPYKSQFENP	205-208	4	GNKP	[]	[]	[]	4	0.138, 0.58, 1.032, 0.375	['2-13', '30-41', '45-57', '188-199']	[12, 12, 13, 12]	['TRFIMLSFVTGY', 'YFFMRTIIMTRF', 'FLINSLMFLETIL', 'FVAATVAVAATA']	1-1	1	M	200-208	9	ASVLFGNKP	['14-29', '42-44', '58-187']	[16, 3, 130]	['RKSISCNRFSRNVVSP', 'ERN', 'SVDKKLDDAIHHFTQGQYENPRYQINSRITNADDWSKEDKLKFTSAIAEAIALVSEKYENPTSETTEQIQSARNILLDNYVPLLTANTDPENRLKSVRENSSQIRKELIAKLKDEVPYKSQFENPYVLFP']
gi|52842561|ref|YP_096360.1| | GLOB	YP_096360.1	Q5ZT14	MavF	hypothetical protein lpg2351	Uncharacterized protein	MQNIWLLCFYKLLLKKGLWRNIGMEDPFSVLLKSLQSVFHLEAMRNGKYTFPAVQHLKEATENYNPKARNTFIELLRAIREALPYIEKWRINFNVIRKSMDALAKLHHMPTIDWNQVLSHPKVSPRFQFSALNHSHHDYDLTTWLEKKVGKPFAQLDHTELTQTLVDNRDRFGFSQKLSNHLKKDPDFLYTIILRSERNFIKISQTRLILYLTDEQLARAIIKHIPVLMHKRKEPFEQIEQLIHTLNEILSNGRSVSTLLRNTDAKTILENSPLFQMYLSEEYKNRHQHPNKDPDLKTNESLKPGL	306		0	0	['I']	[[1, 306]]	[306]	['MQNIWLLCFYKLLLKKGLWRNIGMEDPFSVLLKSLQSVFHLEAMRNGKYTFPAVQHLKEATENYNPKARNTFIELLRAIREALPYIEKWRINFNVIRKSMDALAKLHHMPTIDWNQVLSHPKVSPRFQFSALNHSHHDYDLTTWLEKKVGKPFAQLDHTELTQTLVDNRDRFGFSQKLSNHLKKDPDFLYTIILRSERNFIKISQTRLILYLTDEQLARAIIKHIPVLMHKRKEPFEQIEQLIHTLNEILSNGRSVSTLLRNTDAKTILENSPLFQMYLSEEYKNRHQHPNKDPDLKTNESLKPGL']	in			306	306	0	0		[]	[]	[]	1-306	306	MQNIWLLCFYKLLLKKGLWRNIGMEDPFSVLLKSLQSVFHLEAMRNGKYTFPAVQHLKEATENYNPKARNTFIELLRAIREALPYIEKWRINFNVIRKSMDALAKLHHMPTIDWNQVLSHPKVSPRFQFSALNHSHHDYDLTTWLEKKVGKPFAQLDHTELTQTLVDNRDRFGFSQKLSNHLKKDPDFLYTIILRSERNFIKISQTRLILYLTDEQLARAIIKHIPVLMHKRKEPFEQIEQLIHTLNEILSNGRSVSTLLRNTDAKTILENSPLFQMYLSEEYKNRHQHPNKDPDLKTNESLKPGL	1-306	306	MQNIWLLCFYKLLLKKGLWRNIGMEDPFSVLLKSLQSVFHLEAMRNGKYTFPAVQHLKEATENYNPKARNTFIELLRAIREALPYIEKWRINFNVIRKSMDALAKLHHMPTIDWNQVLSHPKVSPRFQFSALNHSHHDYDLTTWLEKKVGKPFAQLDHTELTQTLVDNRDRFGFSQKLSNHLKKDPDFLYTIILRSERNFIKISQTRLILYLTDEQLARAIIKHIPVLMHKRKEPFEQIEQLIHTLNEILSNGRSVSTLLRNTDAKTILENSPLFQMYLSEEYKNRHQHPNKDPDLKTNESLKPGL	[]	[]	[]	1	0.131	['3-14']	[12]	['NIWLLCFYKLLL']	1-2	2	MQ	15-306	292	KKGLWRNIGMEDPFSVLLKSLQSVFHLEAMRNGKYTFPAVQHLKEATENYNPKARNTFIELLRAIREALPYIEKWRINFNVIRKSMDALAKLHHMPTIDWNQVLSHPKVSPRFQFSALNHSHHDYDLTTWLEKKVGKPFAQLDHTELTQTLVDNRDRFGFSQKLSNHLKKDPDFLYTIILRSERNFIKISQTRLILYLTDEQLARAIIKHIPVLMHKRKEPFEQIEQLIHTLNEILSNGRSVSTLLRNTDAKTILENSPLFQMYLSEEYKNRHQHPNKDPDLKTNESLKPGL	[]	[]	[]
gi|52842569|ref|YP_096368.1| | GLOB	YP_096368.1	Q5ZT06	lpg2359	hypothetical protein lpg2359	GatB/YqeY domain-containing protein	MTIKEQINNDIKDAMRAKDKNLLNALRLISAAVKQIEVDERIEVDDERMLVILDKMSKQRKESIAQFEKASRDDLVAQEQFELNIISKYLPEPLTDNEIEELICDAIKSTGAEKMSDMGKVMAILKPKLQGRADMAQVSARIKAKLS	147		0	0	['I']	[[1, 147]]	[147]	['MTIKEQINNDIKDAMRAKDKNLLNALRLISAAVKQIEVDERIEVDDERMLVILDKMSKQRKESIAQFEKASRDDLVAQEQFELNIISKYLPEPLTDNEIEELICDAIKSTGAEKMSDMGKVMAILKPKLQGRADMAQVSARIKAKLS']	in			147	147	0	0														0		[]	[]	[]	1-147	147	MTIKEQINNDIKDAMRAKDKNLLNALRLISAAVKQIEVDERIEVDDERMLVILDKMSKQRKESIAQFEKASRDDLVAQEQFELNIISKYLPEPLTDNEIEELICDAIKSTGAEKMSDMGKVMAILKPKLQGRADMAQVSARIKAKLS	1-147	147	MTIKEQINNDIKDAMRAKDKNLLNALRLISAAVKQIEVDERIEVDDERMLVILDKMSKQRKESIAQFEKASRDDLVAQEQFELNIISKYLPEPLTDNEIEELICDAIKSTGAEKMSDMGKVMAILKPKLQGRADMAQVSARIKAKLS	[]	[]	[]
gi|52842579|ref|YP_096378.1| | GLOB	YP_096378.1	Q5ZSZ6	lpg2370	hypothetical protein lpg2370	HipA-like C-terminal domain-containing protein	MKHCPITYEKISDQENYSQRGLHLLSPQLKNLSPLDLSADEQRQEAIARVGKMSVQGVQKKLSAKLKIKEGCFEIVDQYGQYILKPQSDIYPELPENEAITMTLAKTIGLEVPVHGLVYSKDNSLTYFIKRFDRIGHNKKLALEDFAQLSGEDRHTKYKSSMEKVIAVIEQFCTFPKIEFVKLFKLTLFNFLVGNEDMHLKNFSLITKDRKISISPAYDLLNSTIAQKNTKEELALPLKGKKNNLTKSDFLKYFAIEKLGLNQNVIDGIVQEFHQVIPKWQELIGFSFLSQEMQEKYLELLEQRCKRLNFFD	312		0	0	['I']	[[1, 312]]	[312]	['MKHCPITYEKISDQENYSQRGLHLLSPQLKNLSPLDLSADEQRQEAIARVGKMSVQGVQKKLSAKLKIKEGCFEIVDQYGQYILKPQSDIYPELPENEAITMTLAKTIGLEVPVHGLVYSKDNSLTYFIKRFDRIGHNKKLALEDFAQLSGEDRHTKYKSSMEKVIAVIEQFCTFPKIEFVKLFKLTLFNFLVGNEDMHLKNFSLITKDRKISISPAYDLLNSTIAQKNTKEELALPLKGKKNNLTKSDFLKYFAIEKLGLNQNVIDGIVQEFHQVIPKWQELIGFSFLSQEMQEKYLELLEQRCKRLNFFD']	in			312	312	0	0														1	0.898	['183-194']	[12]	['LFKLTLFNFLVG']	1-182	182	MKHCPITYEKISDQENYSQRGLHLLSPQLKNLSPLDLSADEQRQEAIARVGKMSVQGVQKKLSAKLKIKEGCFEIVDQYGQYILKPQSDIYPELPENEAITMTLAKTIGLEVPVHGLVYSKDNSLTYFIKRFDRIGHNKKLALEDFAQLSGEDRHTKYKSSMEKVIAVIEQFCTFPKIEFVK	195-312	118	NEDMHLKNFSLITKDRKISISPAYDLLNSTIAQKNTKEELALPLKGKKNNLTKSDFLKYFAIEKLGLNQNVIDGIVQEFHQVIPKWQELIGFSFLSQEMQEKYLELLEQRCKRLNFFD	[]	[]	[]
gi|52842581|ref|YP_096380.1| | GLOB	YP_096380.1	Q5ZSZ4	lpg2372	hypothetical protein lpg2372	Uncharacterized protein	MKVKYSLFVIDKIKKYNYQRASNYRSTIMSTTIDEATKRLDNMVKLLKEFKKEVKAQKFKSERNFENSSTIFAEFNSELNELKKLKHHNLARVIVEYLGQVIEKNDLNMKLIITNKDTTQNIVELEMTSNLKKKEFYKKGIVIATDTSAINHELMKYVSEVTVNCHWSRKNRTSYNSTRELVDTVANELKHEKQYPRLKRFTILGCDTADIIPPEVETKSSSAMLYVYQCEKNNAATPDRKKIQSFPCFVLTISQGQYQLHYYIDQDKEGTCGEMVKITKQKKLQNNYKVLAVCNKNDIPLIPDSILKNIYDKTNSAKINGVNNPYLHRGATVGNVQSREEWRNRKKNIPALSCGLFKFDNKKIHNSNLAESAALIINNSRSNVKVKGYLIPITPDENH…	422		0	0	['I']	[[1, 422]]	[422]	['MKVKYSLFVIDKIKKYNYQRASNYRSTIMSTTIDEATKRLDNMVKLLKEFKKEVKAQKFKSERNFENSSTIFAEFNSELNELKKLKHHNLARVIVEYLGQVIEKNDLNMKLIITNKDTTQNIVELEMTSNLKKKEFYKKGIVIATDTSAINHELMKYVSEVTVNCHWSRKNRTSYNSTRELVDTVANELKHEKQYPRLKRFTILGCDTADIIPPEVETKSSSAMLYVYQCEKNNAATPDRKKIQSFPCFVLTISQGQYQLHYYIDQDKEGTCGEMVKITKQKKLQNNYKVLAVCNKNDIPLIPDSILKNIYDKTNSAKINGVNNPYLHRGATVGNVQSREEWRNRKKNIPALSCGLFKFDNKKIHNSNLAESAALIINNSRSNVKVKGYLIPITPDE…	in			422	422	0	0														0		[]	[]	[]	1-422	422	MKVKYSLFVIDKIKKYNYQRASNYRSTIMSTTIDEATKRLDNMVKLLKEFKKEVKAQKFKSERNFENSSTIFAEFNSELNELKKLKHHNLARVIVEYLGQVIEKNDLNMKLIITNKDTTQNIVELEMTSNLKKKEFYKKGIVIATDTSAINHELMKYVSEVTVNCHWSRKNRTSYNSTRELVDTVANELKHEKQYPRLKRFTILGCDTADIIPPEVETKSSSAMLYVYQCEKNNAATPDRKKIQSFPCFVLTISQGQYQLHYYIDQDKEGTCGEMVKITKQKKLQNNYKVLAVCNKNDIPLIPDSILKNIYDKTNSAKINGVNNPYLHRGATVGNVQSREEWRNRKKNIPALSCGLFKFDNKKIHNSNLAESAALIINNSRSNVKVKGYLIPITPDENH…	1-422	422	MKVKYSLFVIDKIKKYNYQRASNYRSTIMSTTIDEATKRLDNMVKLLKEFKKEVKAQKFKSERNFENSSTIFAEFNSELNELKKLKHHNLARVIVEYLGQVIEKNDLNMKLIITNKDTTQNIVELEMTSNLKKKEFYKKGIVIATDTSAINHELMKYVSEVTVNCHWSRKNRTSYNSTRELVDTVANELKHEKQYPRLKRFTILGCDTADIIPPEVETKSSSAMLYVYQCEKNNAATPDRKKIQSFPCFVLTISQGQYQLHYYIDQDKEGTCGEMVKITKQKKLQNNYKVLAVCNKNDIPLIPDSILKNIYDKTNSAKINGVNNPYLHRGATVGNVQSREEWRNRKKNIPALSCGLFKFDNKKIHNSNLAESAALIINNSRSNVKVKGYLIPITPDENH…	[]	[]	[]
gi|52842591|ref|YP_096390.1| | GLOB	YP_096390.1	Q5ZSY4	lpg2382	hypothetical protein lpg2382	Symporter	MENKTMALNFLNRIERCLVPQSNPQIMKQLLSALGLDKLTTGNEEYKFFIQTIRKKAIDLNPLIHKIKSDILKNESLCILLAYIEENELIDDAEIKNASFTIQLQINLLCLLEAITVTMANSNDFAHDIYNHMMKQRGKGATGNPFYNFLFGIPSRATLFERLKLISIDPGLTSIIFHRLMGTNPETQADLDDFVSQSRLSGWNADVELANFDVASTSTLPAMGVNILEAVWEDSTGHNKNTSGILNAQAGLGLIGIMEEKEYTTSFKLAETTLPQGTRLHSDLGYSLIPELKVDNSPKKVSQFHIDERWMNLYNSWNLCFVIANIDPVFVPLKLLIPSVFSAEPSNYKETRVLTLFLVANLFLNQQTLNNPLFSNNFSFRNGDAIMKKWGEINKNHAS…	484		0	0	['I']	[[1, 484]]	[484]	['MENKTMALNFLNRIERCLVPQSNPQIMKQLLSALGLDKLTTGNEEYKFFIQTIRKKAIDLNPLIHKIKSDILKNESLCILLAYIEENELIDDAEIKNASFTIQLQINLLCLLEAITVTMANSNDFAHDIYNHMMKQRGKGATGNPFYNFLFGIPSRATLFERLKLISIDPGLTSIIFHRLMGTNPETQADLDDFVSQSRLSGWNADVELANFDVASTSTLPAMGVNILEAVWEDSTGHNKNTSGILNAQAGLGLIGIMEEKEYTTSFKLAETTLPQGTRLHSDLGYSLIPELKVDNSPKKVSQFHIDERWMNLYNSWNLCFVIANIDPVFVPLKLLIPSVFSAEPSNYKETRVLTLFLVANLFLNQQTLNNPLFSNNFSFRNGDAIMKKWGEINKNH…	in			484	484	0	0		[]	[]	[]	1-484	484	MENKTMALNFLNRIERCLVPQSNPQIMKQLLSALGLDKLTTGNEEYKFFIQTIRKKAIDLNPLIHKIKSDILKNESLCILLAYIEENELIDDAEIKNASFTIQLQINLLCLLEAITVTMANSNDFAHDIYNHMMKQRGKGATGNPFYNFLFGIPSRATLFERLKLISIDPGLTSIIFHRLMGTNPETQADLDDFVSQSRLSGWNADVELANFDVASTSTLPAMGVNILEAVWEDSTGHNKNTSGILNAQAGLGLIGIMEEKEYTTSFKLAETTLPQGTRLHSDLGYSLIPELKVDNSPKKVSQFHIDERWMNLYNSWNLCFVIANIDPVFVPLKLLIPSVFSAEPSNYKETRVLTLFLVANLFLNQQTLNNPLFSNNFSFRNGDAIMKKWGEINKNHAS…	1-484	484	MENKTMALNFLNRIERCLVPQSNPQIMKQLLSALGLDKLTTGNEEYKFFIQTIRKKAIDLNPLIHKIKSDILKNESLCILLAYIEENELIDDAEIKNASFTIQLQINLLCLLEAITVTMANSNDFAHDIYNHMMKQRGKGATGNPFYNFLFGIPSRATLFERLKLISIDPGLTSIIFHRLMGTNPETQADLDDFVSQSRLSGWNADVELANFDVASTSTLPAMGVNILEAVWEDSTGHNKNTSGILNAQAGLGLIGIMEEKEYTTSFKLAETTLPQGTRLHSDLGYSLIPELKVDNSPKKVSQFHIDERWMNLYNSWNLCFVIANIDPVFVPLKLLIPSVFSAEPSNYKETRVLTLFLVANLFLNQQTLNNPLFSNNFSFRNGDAIMKKWGEINKNHAS…	[]	[]	[]	4	1.094, 0.613, 1.286, -1.046	['73-84', '108-119', '316-327', '353-364']	[12, 12, 12, 12]	['KNESLCILLAYI', 'LLCLLEAITVTM', 'SWNLCFVIANID', 'VLTLFLVANLFL']	1-72	72	MENKTMALNFLNRIERCLVPQSNPQIMKQLLSALGLDKLTTGNEEYKFFIQTIRKKAIDLNPLIHKIKSDIL	365-484	120	NQQTLNNPLFSNNFSFRNGDAIMKKWGEINKNHASELLQQCCAKEYKEPDTLYNSILGEHPHLNFVLKLLSYFQDSHQFRLTKKAKQSTLSDYLFFSGNAASADNSEQLNLASQPSLNKV	['85-107', '120-315', '328-352']	[23, 196, 25]	['EENELIDDAEIKNASFTIQLQIN', 'ANSNDFAHDIYNHMMKQRGKGATGNPFYNFLFGIPSRATLFERLKLISIDPGLTSIIFHRLMGTNPETQADLDDFVSQSRLSGWNADVELANFDVASTSTLPAMGVNILEAVWEDSTGHNKNTSGILNAQAGLGLIGIMEEKEYTTSFKLAETTLPQGTRLHSDLGYSLIPELKVDNSPKKVSQFHIDERWMNLYN', 'PVFVPLKLLIPSVFSAEPSNYKETR']
gi|52842600|ref|YP_096399.1| | GLOB	YP_096399.1	Q5ZSX5	SdbC	protein SdbC	SdbC	MPNSSIQIWLQRQIALRTFPPNREDWYVKNGFGNSEMSLEERFASFVEAIRQEDSPYHEQLSGIDFQRFEIEVTLANQKTCMTEVIGFQNNSNQSSSTPNEKFKAVGKGKHVIYFTGIGTQYQDCLIDIAKAVQITGAHYYAFEYPGMRKLGGEVLEVNDMVNTGIALANTLLEKGISIDDILFQGDSFGAAVAKKVSDQFKLQSNVTVRCILNNTFSTFQAAVEGNLGAFSTLRYTVRPLLRYTGWDIRPGEGYGQDTPYQIHVNHTGDLTLGAGHATLAESIESNSQLEHFVDPCPEEYRIKRDIYKQWHWASLSEQGITFLETKYGRNSDGQLDTHLADLYLLKYDTGLGVYESFICKYLEDSNDYIASHPQKLSLDELPRPLESETVSLRQLIVS…	434		0	0	['I']	[[1, 434]]	[434]	['MPNSSIQIWLQRQIALRTFPPNREDWYVKNGFGNSEMSLEERFASFVEAIRQEDSPYHEQLSGIDFQRFEIEVTLANQKTCMTEVIGFQNNSNQSSSTPNEKFKAVGKGKHVIYFTGIGTQYQDCLIDIAKAVQITGAHYYAFEYPGMRKLGGEVLEVNDMVNTGIALANTLLEKGISIDDILFQGDSFGAAVAKKVSDQFKLQSNVTVRCILNNTFSTFQAAVEGNLGAFSTLRYTVRPLLRYTGWDIRPGEGYGQDTPYQIHVNHTGDLTLGAGHATLAESIESNSQLEHFVDPCPEEYRIKRDIYKQWHWASLSEQGITFLETKYGRNSDGQLDTHLADLYLLKYDTGLGVYESFICKYLEDSNDYIASHPQKLSLDELPRPLESETVSLRQLI…	in			434	434	0	0														0		[]	[]	[]	1-434	434	MPNSSIQIWLQRQIALRTFPPNREDWYVKNGFGNSEMSLEERFASFVEAIRQEDSPYHEQLSGIDFQRFEIEVTLANQKTCMTEVIGFQNNSNQSSSTPNEKFKAVGKGKHVIYFTGIGTQYQDCLIDIAKAVQITGAHYYAFEYPGMRKLGGEVLEVNDMVNTGIALANTLLEKGISIDDILFQGDSFGAAVAKKVSDQFKLQSNVTVRCILNNTFSTFQAAVEGNLGAFSTLRYTVRPLLRYTGWDIRPGEGYGQDTPYQIHVNHTGDLTLGAGHATLAESIESNSQLEHFVDPCPEEYRIKRDIYKQWHWASLSEQGITFLETKYGRNSDGQLDTHLADLYLLKYDTGLGVYESFICKYLEDSNDYIASHPQKLSLDELPRPLESETVSLRQLIVS…	1-434	434	MPNSSIQIWLQRQIALRTFPPNREDWYVKNGFGNSEMSLEERFASFVEAIRQEDSPYHEQLSGIDFQRFEIEVTLANQKTCMTEVIGFQNNSNQSSSTPNEKFKAVGKGKHVIYFTGIGTQYQDCLIDIAKAVQITGAHYYAFEYPGMRKLGGEVLEVNDMVNTGIALANTLLEKGISIDDILFQGDSFGAAVAKKVSDQFKLQSNVTVRCILNNTFSTFQAAVEGNLGAFSTLRYTVRPLLRYTGWDIRPGEGYGQDTPYQIHVNHTGDLTLGAGHATLAESIESNSQLEHFVDPCPEEYRIKRDIYKQWHWASLSEQGITFLETKYGRNSDGQLDTHLADLYLLKYDTGLGVYESFICKYLEDSNDYIASHPQKLSLDELPRPLESETVSLRQLIVS…	[]	[]	[]
gi|52842601|ref|YP_096400.1| | GLOB	YP_096400.1	Q5ZSX4	LegL6	hypothetical protein lpg2392	Leucine-rich repeat-containing protein	MFYELILTRTSNLIQEFISIPHGVTSLDLSLNELGNISNAELIQAFHYIPDSVISLDLTNNHLCDKSGAELAQLLAAIPANVTSLDLSSNNLDRRSGAELAQAFAAIPASVTSLNLHCNYLGNNRGVELAQAFAAIPENVTSLDLSMNYFDLESSADLSQIFTSIPPHVASLNLSFNSLHEVPFEKLALLNDSLKHVQTVYLSFYSVKEMSKEQRRALGAAFPNAQKIILIDDYGHEIQPSITISNLIRELSGKADAPSLLNQCILFTQRHQKDSDNKIIPKELEESIRTFNSR	294		0	0	['I']	[[1, 294]]	[294]	['MFYELILTRTSNLIQEFISIPHGVTSLDLSLNELGNISNAELIQAFHYIPDSVISLDLTNNHLCDKSGAELAQLLAAIPANVTSLDLSSNNLDRRSGAELAQAFAAIPASVTSLNLHCNYLGNNRGVELAQAFAAIPENVTSLDLSMNYFDLESSADLSQIFTSIPPHVASLNLSFNSLHEVPFEKLALLNDSLKHVQTVYLSFYSVKEMSKEQRRALGAAFPNAQKIILIDDYGHEIQPSITISNLIRELSGKADAPSLLNQCILFTQRHQKDSDNKIIPKELEESIRTFNSR']	in			294	294	0	0														0		[]	[]	[]	1-294	294	MFYELILTRTSNLIQEFISIPHGVTSLDLSLNELGNISNAELIQAFHYIPDSVISLDLTNNHLCDKSGAELAQLLAAIPANVTSLDLSSNNLDRRSGAELAQAFAAIPASVTSLNLHCNYLGNNRGVELAQAFAAIPENVTSLDLSMNYFDLESSADLSQIFTSIPPHVASLNLSFNSLHEVPFEKLALLNDSLKHVQTVYLSFYSVKEMSKEQRRALGAAFPNAQKIILIDDYGHEIQPSITISNLIRELSGKADAPSLLNQCILFTQRHQKDSDNKIIPKELEESIRTFNSR	1-294	294	MFYELILTRTSNLIQEFISIPHGVTSLDLSLNELGNISNAELIQAFHYIPDSVISLDLTNNHLCDKSGAELAQLLAAIPANVTSLDLSSNNLDRRSGAELAQAFAAIPASVTSLNLHCNYLGNNRGVELAQAFAAIPENVTSLDLSMNYFDLESSADLSQIFTSIPPHVASLNLSFNSLHEVPFEKLALLNDSLKHVQTVYLSFYSVKEMSKEQRRALGAAFPNAQKIILIDDYGHEIQPSITISNLIRELSGKADAPSLLNQCILFTQRHQKDSDNKIIPKELEESIRTFNSR	[]	[]	[]
gi|52842609|ref|YP_096408.1| | GLOB	YP_096408.1	Q5ZSW6	LegL6	hypothetical protein lpg2400	Leucine-rich repeat-containing protein	MNYKLTLHPGSNPVEEFTSIPHGVTSLDLSLNNLYSISTVELIQAFANTPASVTSLNLSGNSLGFKNSDELVQILAAIPANVTSLNLSGNFLSYKSSDELVKTLAAIPFTITVLDLGWNDFSSKSSSEFKQAFSNLPASITSLNLRGNDLGIKSSDELIQILAAIPANVNSLNLRGNNLASKNCAELAKFLASIPASVTSLDLSANLLGLKSYAELAYIFSSIPNHVVSLNLCLNCLHGPSLENLKLLKDSLKHLQTVYLDYDIVKNMSKEQCKALGAAFPNIQKIILVDKNGKEIHPSHSIPISNLIRELSGKADVPSLLNQCLIFAQKHQTNIEDLNIPDELRESIQTCKPL	354		0	0	['I']	[[1, 354]]	[354]	['MNYKLTLHPGSNPVEEFTSIPHGVTSLDLSLNNLYSISTVELIQAFANTPASVTSLNLSGNSLGFKNSDELVQILAAIPANVTSLNLSGNFLSYKSSDELVKTLAAIPFTITVLDLGWNDFSSKSSSEFKQAFSNLPASITSLNLRGNDLGIKSSDELIQILAAIPANVNSLNLRGNNLASKNCAELAKFLASIPASVTSLDLSANLLGLKSYAELAYIFSSIPNHVVSLNLCLNCLHGPSLENLKLLKDSLKHLQTVYLDYDIVKNMSKEQCKALGAAFPNIQKIILVDKNGKEIHPSHSIPISNLIRELSGKADVPSLLNQCLIFAQKHQTNIEDLNIPDELRESIQTCKPL']	in			354	354	0	0		[]	[]	[]	1-354	354	MNYKLTLHPGSNPVEEFTSIPHGVTSLDLSLNNLYSISTVELIQAFANTPASVTSLNLSGNSLGFKNSDELVQILAAIPANVTSLNLSGNFLSYKSSDELVKTLAAIPFTITVLDLGWNDFSSKSSSEFKQAFSNLPASITSLNLRGNDLGIKSSDELIQILAAIPANVNSLNLRGNNLASKNCAELAKFLASIPASVTSLDLSANLLGLKSYAELAYIFSSIPNHVVSLNLCLNCLHGPSLENLKLLKDSLKHLQTVYLDYDIVKNMSKEQCKALGAAFPNIQKIILVDKNGKEIHPSHSIPISNLIRELSGKADVPSLLNQCLIFAQKHQTNIEDLNIPDELRESIQTCKPL	1-354	354	MNYKLTLHPGSNPVEEFTSIPHGVTSLDLSLNNLYSISTVELIQAFANTPASVTSLNLSGNSLGFKNSDELVQILAAIPANVTSLNLSGNFLSYKSSDELVKTLAAIPFTITVLDLGWNDFSSKSSSEFKQAFSNLPASITSLNLRGNDLGIKSSDELIQILAAIPANVNSLNLRGNNLASKNCAELAKFLASIPASVTSLDLSANLLGLKSYAELAYIFSSIPNHVVSLNLCLNCLHGPSLENLKLLKDSLKHLQTVYLDYDIVKNMSKEQCKALGAAFPNIQKIILVDKNGKEIHPSHSIPISNLIRELSGKADVPSLLNQCLIFAQKHQTNIEDLNIPDELRESIQTCKPL	[]	[]	[]	1	0.451	['103-114']	[12]	['TLAAIPFTITVL']	1-102	102	MNYKLTLHPGSNPVEEFTSIPHGVTSLDLSLNNLYSISTVELIQAFANTPASVTSLNLSGNSLGFKNSDELVQILAAIPANVTSLNLSGNFLSYKSSDELVK	115-354	240	DLGWNDFSSKSSSEFKQAFSNLPASITSLNLRGNDLGIKSSDELIQILAAIPANVNSLNLRGNNLASKNCAELAKFLASIPASVTSLDLSANLLGLKSYAELAYIFSSIPNHVVSLNLCLNCLHGPSLENLKLLKDSLKHLQTVYLDYDIVKNMSKEQCKALGAAFPNIQKIILVDKNGKEIHPSHSIPISNLIRELSGKADVPSLLNQCLIFAQKHQTNIEDLNIPDELRESIQTCKPL	[]	[]	[]
gi|52842615|ref|YP_096414.1| | GLOB	YP_096414.1	Q5ZSW0	Lem23	hypothetical protein lpg2406	LidE	MKKKDEHNNLTKGKENEHNTISTNTHLLFSKPPGINADTANHMASSIDRLKDFDSSKQSLWLKYSEEIINEFCALLPEFPKKKPKVREDIRCPEEALLTQVGCAYAFLSSKRREVAKLLKHGPLRHQFGLFNKPGFASIDDFNLSKDIPSQKDKIYEHLSLLISQPNPFIEVKKNHREAEGSSIYTITFKMKPDEIEQVHKKNLDSNKPFIENDTVLTITFNDYGKNDNRTSIVIDHCPTPFAENYTSESSYFKVQFELIEPYFQACQAWEPSDGIDHFLENAGRIVYILARMQPVGRGNSAIVEWMIRGLAQIKNIELGPFNPDEKIGWDFKAFLTPEIQDYAHWFSEKAFAYSQLKNVTSLGQ	365		0	0	['I']	[[1, 365]]	[365]	['MKKKDEHNNLTKGKENEHNTISTNTHLLFSKPPGINADTANHMASSIDRLKDFDSSKQSLWLKYSEEIINEFCALLPEFPKKKPKVREDIRCPEEALLTQVGCAYAFLSSKRREVAKLLKHGPLRHQFGLFNKPGFASIDDFNLSKDIPSQKDKIYEHLSLLISQPNPFIEVKKNHREAEGSSIYTITFKMKPDEIEQVHKKNLDSNKPFIENDTVLTITFNDYGKNDNRTSIVIDHCPTPFAENYTSESSYFKVQFELIEPYFQACQAWEPSDGIDHFLENAGRIVYILARMQPVGRGNSAIVEWMIRGLAQIKNIELGPFNPDEKIGWDFKAFLTPEIQDYAHWFSEKAFAYSQLKNVTSLGQ']	in			365	365	0	0														2	0.923, 1.418	['97-108', '283-294']	[12, 12]	['LLTQVGCAYAFL', 'AGRIVYILARMQ']	1-96	96	MKKKDEHNNLTKGKENEHNTISTNTHLLFSKPPGINADTANHMASSIDRLKDFDSSKQSLWLKYSEEIINEFCALLPEFPKKKPKVREDIRCPEEA	295-365	71	PVGRGNSAIVEWMIRGLAQIKNIELGPFNPDEKIGWDFKAFLTPEIQDYAHWFSEKAFAYSQLKNVTSLGQ	['109-282']	[174]	['SSKRREVAKLLKHGPLRHQFGLFNKPGFASIDDFNLSKDIPSQKDKIYEHLSLLISQPNPFIEVKKNHREAEGSSIYTITFKMKPDEIEQVHKKNLDSNKPFIENDTVLTITFNDYGKNDNRTSIVIDHCPTPFAENYTSESSYFKVQFELIEPYFQACQAWEPSDGIDHFLEN']
gi|52842616|ref|YP_096415.1| | GLOB	YP_096415.1	Q5ZSV9	lpg2407	hypothetical protein lpg2407	Type IV secretion protein Dot	MYNVVSFNNEGVEHMKPTSEKSKEIRKKYKAPGASDEQLANSIKVASEFEYKNSSTFGWGGVYMVDRFQSMITGRAITNNTQKLLDAQALEEEASKANLKQ	101		0	0	['O']	[[1, 101]]	[101]	['MYNVVSFNNEGVEHMKPTSEKSKEIRKKYKAPGASDEQLANSIKVASEFEYKNSSTFGWGGVYMVDRFQSMITGRAITNNTQKLLDAQALEEEASKANLKQ']	out			101	101	0	0														0		[]	[]	[]	1-101	101	MYNVVSFNNEGVEHMKPTSEKSKEIRKKYKAPGASDEQLANSIKVASEFEYKNSSTFGWGGVYMVDRFQSMITGRAITNNTQKLLDAQALEEEASKANLKQ	1-101	101	MYNVVSFNNEGVEHMKPTSEKSKEIRKKYKAPGASDEQLANSIKVASEFEYKNSSTFGWGGVYMVDRFQSMITGRAITNNTQKLLDAQALEEEASKANLKQ	[]	[]	[]
gi|52842618|ref|YP_096417.1| | GLOB	YP_096417.1	Q5ZSV7	Ceg29	hypothetical protein lpg2409	DUF4116 domain-containing protein	MTNSNHLRNPVTKSLNDLCQDELSVIGSYLGAWNDLWSLTFTSSEMKKSLIHQQTDELWKFFFKEFFPYIPLPTEDFYKNFMKNYKIWYQTLYRVKQDPFFLMYLDKLKEDPAHLFRNDKEIIIAAIEKQPFLYKNFSRGYKEDEEVILCALKNNRFIIHDVPRTVREGFKEIADIKEDKARVDACDKLIDKLSPQRVSKIKSLDLFKSQFTLQAQNITKKSGEQVNNRQLQRSTAPITPEGISSLVHLGLFRDTQIQYEEKEESLHNKYRK	272		0	0	['I']	[[1, 272]]	[272]	['MTNSNHLRNPVTKSLNDLCQDELSVIGSYLGAWNDLWSLTFTSSEMKKSLIHQQTDELWKFFFKEFFPYIPLPTEDFYKNFMKNYKIWYQTLYRVKQDPFFLMYLDKLKEDPAHLFRNDKEIIIAAIEKQPFLYKNFSRGYKEDEEVILCALKNNRFIIHDVPRTVREGFKEIADIKEDKARVDACDKLIDKLSPQRVSKIKSLDLFKSQFTLQAQNITKKSGEQVNNRQLQRSTAPITPEGISSLVHLGLFRDTQIQYEEKEESLHNKYRK']	in			272	272	0	0														0		[]	[]	[]	1-272	272	MTNSNHLRNPVTKSLNDLCQDELSVIGSYLGAWNDLWSLTFTSSEMKKSLIHQQTDELWKFFFKEFFPYIPLPTEDFYKNFMKNYKIWYQTLYRVKQDPFFLMYLDKLKEDPAHLFRNDKEIIIAAIEKQPFLYKNFSRGYKEDEEVILCALKNNRFIIHDVPRTVREGFKEIADIKEDKARVDACDKLIDKLSPQRVSKIKSLDLFKSQFTLQAQNITKKSGEQVNNRQLQRSTAPITPEGISSLVHLGLFRDTQIQYEEKEESLHNKYRK	1-272	272	MTNSNHLRNPVTKSLNDLCQDELSVIGSYLGAWNDLWSLTFTSSEMKKSLIHQQTDELWKFFFKEFFPYIPLPTEDFYKNFMKNYKIWYQTLYRVKQDPFFLMYLDKLKEDPAHLFRNDKEIIIAAIEKQPFLYKNFSRGYKEDEEVILCALKNNRFIIHDVPRTVREGFKEIADIKEDKARVDACDKLIDKLSPQRVSKIKSLDLFKSQFTLQAQNITKKSGEQVNNRQLQRSTAPITPEGISSLVHLGLFRDTQIQYEEKEESLHNKYRK	[]	[]	[]
gi|52842619|ref|YP_096418.1| | GLOB	YP_096418.1	Q5ZSV6	VpdA	patatin-like phospholipase	Hypothetical, patatin-like phospholipase	MKTKQEVSQQDKLKDSKSSTPLQTKEPWFISDTLNITFDSYDFSISVTEQAPIPSRIVFSGGGSRILAHIGALDELTRHGLKFTEFSGSSAGAMVAAFAYLGYNCSEIKQIISWFNEDKLLDSPLIFNFNNIKQIFNKGGLSSAKLMRQAANYVILKKVMDIISDEKFKTRFAKFQNFLEENIYSCPENITFQTLARIKEICPECELGEKLFITGTNLSTQKHEVFSIDTTPSMALADAIIISANLPIAFERICYQGNVYSDGGISNNLPAHCFSEKGHKTTFLKHKDDVDFSVLALQFDNGLEENALYSQNPIPKWSWLSNTFYSLITGHPNVTENWHEDLQILRRHAHQSILIKTPTIALTNLTISQDTKKALVESGRTAAKTYLELHEFYTDDYGN…	665		0	0	['I']	[[1, 665]]	[665]	['MKTKQEVSQQDKLKDSKSSTPLQTKEPWFISDTLNITFDSYDFSISVTEQAPIPSRIVFSGGGSRILAHIGALDELTRHGLKFTEFSGSSAGAMVAAFAYLGYNCSEIKQIISWFNEDKLLDSPLIFNFNNIKQIFNKGGLSSAKLMRQAANYVILKKVMDIISDEKFKTRFAKFQNFLEENIYSCPENITFQTLARIKEICPECELGEKLFITGTNLSTQKHEVFSIDTTPSMALADAIIISANLPIAFERICYQGNVYSDGGISNNLPAHCFSEKGHKTTFLKHKDDVDFSVLALQFDNGLEENALYSQNPIPKWSWLSNTFYSLITGHPNVTENWHEDLQILRRHAHQSILIKTPTIALTNLTISQDTKKALVESGRTAAKTYLELHEFYTDDY…	in			665	665	0	0		[]	[]	[]	1-665	665	MKTKQEVSQQDKLKDSKSSTPLQTKEPWFISDTLNITFDSYDFSISVTEQAPIPSRIVFSGGGSRILAHIGALDELTRHGLKFTEFSGSSAGAMVAAFAYLGYNCSEIKQIISWFNEDKLLDSPLIFNFNNIKQIFNKGGLSSAKLMRQAANYVILKKVMDIISDEKFKTRFAKFQNFLEENIYSCPENITFQTLARIKEICPECELGEKLFITGTNLSTQKHEVFSIDTTPSMALADAIIISANLPIAFERICYQGNVYSDGGISNNLPAHCFSEKGHKTTFLKHKDDVDFSVLALQFDNGLEENALYSQNPIPKWSWLSNTFYSLITGHPNVTENWHEDLQILRRHAHQSILIKTPTIALTNLTISQDTKKALVESGRTAAKTYLELHEFYTDDYGN…	1-665	665	MKTKQEVSQQDKLKDSKSSTPLQTKEPWFISDTLNITFDSYDFSISVTEQAPIPSRIVFSGGGSRILAHIGALDELTRHGLKFTEFSGSSAGAMVAAFAYLGYNCSEIKQIISWFNEDKLLDSPLIFNFNNIKQIFNKGGLSSAKLMRQAANYVILKKVMDIISDEKFKTRFAKFQNFLEENIYSCPENITFQTLARIKEICPECELGEKLFITGTNLSTQKHEVFSIDTTPSMALADAIIISANLPIAFERICYQGNVYSDGGISNNLPAHCFSEKGHKTTFLKHKDDVDFSVLALQFDNGLEENALYSQNPIPKWSWLSNTFYSLITGHPNVTENWHEDLQILRRHAHQSILIKTPTIALTNLTISQDTKKALVESGRTAAKTYLELHEFYTDDYGN…	[]	[]	[]	4	0.309, 1.447, 1.408, 0.828	['90-101', '235-246', '492-503', '575-587']	[12, 12, 12, 13]	['SAGAMVAAFAYL', 'ALADAIIISANL', 'GLTFSMTFFGVP', 'IGHFLIFVFKAAL']	1-89	89	MKTKQEVSQQDKLKDSKSSTPLQTKEPWFISDTLNITFDSYDFSISVTEQAPIPSRIVFSGGGSRILAHIGALDELTRHGLKFTEFSGS	588-665	78	KNYDKHDFILLLKNLKHLHHSIELIRNKPFHSDDRFYGQWSFEGHDPKRILEFIKSDDISGLMTILEDKKALPNNKPN	['102-234', '247-491', '504-574']	[133, 245, 71]	['GYNCSEIKQIISWFNEDKLLDSPLIFNFNNIKQIFNKGGLSSAKLMRQAANYVILKKVMDIISDEKFKTRFAKFQNFLEENIYSCPENITFQTLARIKEICPECELGEKLFITGTNLSTQKHEVFSIDTTPSM', 'PIAFERICYQGNVYSDGGISNNLPAHCFSEKGHKTTFLKHKDDVDFSVLALQFDNGLEENALYSQNPIPKWSWLSNTFYSLITGHPNVTENWHEDLQILRRHAHQSILIKTPTIALTNLTISQDTKKALVESGRTAAKTYLELHEFYTDDYGNIRHNECLHEKFQKPEELLDYCVLHSHFALLKKIKQAISCSQYLEKGYKHYLCELCDNLLPPQLKCPNEGSGTEQPEIKLEKDTIICKKNNNS', 'SPLGKTLNQDS…
gi|52842620|ref|YP_096419.1| | GLOB	YP_096419.1	Q5ZSV5	Lem24	hypothetical protein lpg2411	Uncharacterized protein	MWIFKDITDRYYKKILDSYQLQADEKTYKGKEAELLIQRNELARCLIKTISLMEVKTQEDYANYFKRVSDEINSALQAAKNAVKEYNEEHNTDFTTDLYESFFTYSLSNFIEVVSDLFQKSPSIITNIMDESLFCNSRNVPWVYQLSFVFCDYILEKEFEFITTKASRDIFDAKKQLVLKYIQKAADLYPRYEKEDFSDCHEMVNILLLSMRSEENNLQKRRNQDSSTSYMYSYFTQTLYNASGKLMGKGQLGQKIDLLIEEFNERAMNKGPSYT	275		0	0	['I']	[[1, 275]]	[275]	['MWIFKDITDRYYKKILDSYQLQADEKTYKGKEAELLIQRNELARCLIKTISLMEVKTQEDYANYFKRVSDEINSALQAAKNAVKEYNEEHNTDFTTDLYESFFTYSLSNFIEVVSDLFQKSPSIITNIMDESLFCNSRNVPWVYQLSFVFCDYILEKEFEFITTKASRDIFDAKKQLVLKYIQKAADLYPRYEKEDFSDCHEMVNILLLSMRSEENNLQKRRNQDSSTSYMYSYFTQTLYNASGKLMGKGQLGQKIDLLIEEFNERAMNKGPSYT']	in			275	275	0	0														1	1.138	['142-155']	[14]	['WVYQLSFVFCDYIL']	1-141	141	MWIFKDITDRYYKKILDSYQLQADEKTYKGKEAELLIQRNELARCLIKTISLMEVKTQEDYANYFKRVSDEINSALQAAKNAVKEYNEEHNTDFTTDLYESFFTYSLSNFIEVVSDLFQKSPSIITNIMDESLFCNSRNVP	156-275	120	EKEFEFITTKASRDIFDAKKQLVLKYIQKAADLYPRYEKEDFSDCHEMVNILLLSMRSEENNLQKRRNQDSSTSYMYSYFTQTLYNASGKLMGKGQLGQKIDLLIEEFNERAMNKGPSYT	[]	[]	[]
[truncated: 74 more rows]

## Sheet: 2300-99 Alcoy
DeepTMHMM prediction of Legionella pneumophila str. 2300/99 Alcoy effectors (from SecReT4 2.0)
[truncated: 250 more rows]

## Sheet: Paris
DeepTMHMM prediction of Legionella pneumophila str. Paris effectors (from SecReT4 2.0)
[truncated: 262 more rows]

[truncated: 6 more sheets: Corby, Lens, P. longbeachae, C. burnetii RSA493, B. abortus 2308, Rickettsia spp.]
